# Supplementary material for: Genome-Wide Identification and Role of the bHLH Gene Family in Dendrocalamus latiflorus Flowering Regulation
Source: Int J Mol Sci. 2024 Oct 9;25(19):10837. doi: 10.3390/ijms251910837 (PMC11477406; doi:10.3390/ijms251910837)
Supplement: Supplementary file 1 [file ijms-25-10837-s001.zip]

Archive with 11 entries (10 files):
- supplementary materials/
- supplementary materials/Figure S1.jpg
- supplementary materials/Figure S2.jpg
- supplementary materials/Figure S3.jpg
- supplementary materials/table S1.xlsx
- supplementary materials/table S2.xlsx
- supplementary materials/table S3.xlsx
- supplementary materials/table S4.xlsx
- supplementary materials/table S5 .xlsx
- supplementary materials/Table S6.xlsx
- supplementary materials/Table S7.xlsx
