# Supplementary material for: Genome-Wide Identification and Role of the bHLH Gene Family in Dendrocalamus latiflorus Flowering Regulation
Source: Int J Mol Sci. 2024 Oct 9;25(19):10837. doi: 10.3390/ijms251910837 (PMC11477406; doi:10.3390/ijms251910837)
Supplement: Supplementary file 1 [file ijms-25-10837-s001.zip › supplementary materials/table S1.xlsx]

## Sheet: Sheet1
Table S1 List of the 309 DlbHLH genes identified in this study
Gene_Id	Chromosome	Sub genome	Gene_Name	Sub Family	Size(Aa)	MW(Da)	PI	GRAVY	Instability Index	Predicted Location	Transmembrane Domain	Signal Peptide	Num of Exon	Num of Intron	Num of UTR
evm.model.FRAGSCAFF_223.530	chr1.1	A	DlbHLH1	13	475	50672.5	7.25	-0.307	46.97	Nucleus	0	OTHER	1	0	2
evm.model.FRAGSCAFF_129.985	chr1.1	A	DlbHLH2	8	344	36526.9	8.11	-0.494	58.71	Chloroplast	0	OTHER	6	5	1
evm.model.FRAGSCAFF_223.544	chr1.1	A	DlbHLH3	9	384	40072.6	6.25	-0.296	47.36	Nucleus	0	OTHER	2	1	3
evm.model.FRAGSCAFF_226.176	chr1.1	A	DlbHLH4	14	891	96409.8	6.49	-0.647	59.29	Chloroplast	0	OTHER	11	10	0
evm.model.FRAGSCAFF_129.889	chr1.1	A	DlbHLH5	2	480	50637.6	6.01	-0.576	48.61	Nucleus	0	OTHER	8	7	2
evm.model.FRAGSCAFF_136.12	chr1.1	A	DlbHLH6	7	253	27756.9	9.53	-0.394	69.6	Nucleus	0	OTHER	3	2	3
evm.model.ORIGINAL_1958.81	chr1.1	A	DlbHLH7	1	601	63958.7	6.14	-0.489	52.22	Nucleus	0	OTHER	9	8	4
evm.model.ORIGINAL_4665.91	chr1.1	A	DlbHLH8	22	213	23584.7	5.89	-0.411	45.42	Nucleus	0	OTHER	2	1	0
evm.model.ORIGINAL_6347.51	chr1.1	A	DlbHLH9	9	432	44702.9	5.3	-0.231	49.42	Nucleus	0	OTHER	1	0	0
evm.model.FRAGSCAFF_129.437	chr1.1	A	DlbHLH10	3	370	38742.7	5.1	-0.199	62.34	Nucleus	0	OTHER	4	3	2
evm.model.FRAGSCAFF_129.435	chr1.1	A	DlbHLH11	3	335	35554.3	5.56	-0.202	64.92	Chloroplast	0	OTHER	4	3	2
evm.model.ORIGINAL_6347.219	chr1.1	A	DlbHLH12	1	267	29131.3	5.48	-0.281	43.9	Nucleus	0	OTHER	2	1	0
evm.model.ORIGINAL_5305.75	chr1.1	A	DlbHLH13	5	277	29060.5	6.33	-0.382	47.59	Chloroplast	0	OTHER	5	4	0
evm.model.FRAGSCAFF_390.375	chr1.1	A	DlbHLH14	13	618	67449.2	6.43	-0.462	46.78	Nucleus	0	OTHER	2	1	3
evm.model.FRAGSCAFF_390.252	chr1.1	A	DlbHLH15	7	260	27873.4	8.69	-0.338	51.18	Nucleus	0	OTHER	2	1	2
evm.model.FRAGSCAFF_196.98	chr2.1	B	DlbHLH16	14	438	47670.9	8.79	-0.476	62.4	Nucleus	0	OTHER	5	4	1
evm.model.FRAGSCAFF_251.321	chr2.1	B	DlbHLH17	9	196	21622.3	5.86	-0.463	61.66	Nucleus	0	OTHER	1	0	0
evm.model.FRAGSCAFF_219.343	chr2.1	B	DlbHLH18	9	427	44158.3	5.2	-0.213	46.81	Nucleus	0	OTHER	1	0	1
evm.model.FRAGSCAFF_366.19	chr2.1	B	DlbHLH19	13	469	49899.6	6.44	-0.262	45.94	Nucleus	0	OTHER	1	0	2
evm.model.ORIGINAL_2711.134	chr2.1	B	DlbHLH20	3	355	37479.4	5.24	-0.179	60.96	Nucleus	0	OTHER	4	3	2
evm.model.ORIGINAL_2711.8	chr2.1	B	DlbHLH21	2	488	51465.6	6.32	-0.561	53.98	Nucleus	0	OTHER	8	7	2
evm.model.FRAGSCAFF_75.371	chr2.1	B	DlbHLH22	19	350	38508.5	5.93	-0.337	61.13	Nucleus	0	OTHER	3	2	0
evm.model.FRAGSCAFF_196.357	chr2.1	B	DlbHLH23	13	618	67577.4	7.12	-0.504	43.76	Nucleus	0	OTHER	2	1	3
evm.model.ORIGINAL_519.305.3	chr2.1	B	DlbHLH24	8	370	39468.4	8.75	-0.396	58.29	Chloroplast	0	OTHER	5	4	2
evm.model.FRAGSCAFF_219.383	chr2.1	B	DlbHLH25	14	429	45649.5	5.16	-0.178	52.95	Chloroplast	0	OTHER	5	4	2
evm.model.FRAGSCAFF_75.330	chr2.1	B	DlbHLH26	1	561	60338.4	6.12	-0.624	58.1	Nucleus	0	OTHER	6	5	2
evm.model.FRAGSCAFF_366.4	chr2.1	B	DlbHLH27	9	381	39348.5	6.31	-0.324	38.51	Nucleus	0	OTHER	2	1	3
evm.model.ORIGINAL_2449.110	chr2.1	B	DlbHLH28	7	253	27700.9	9.61	-0.422	60.6	Nucleus	0	OTHER	3	2	2
evm.model.ORIGINAL_5818.30	chr2.1	B	DlbHLH29	5	272	28611	5.86	-0.394	47.38	Chloroplast	0	OTHER	6	5	0
evm.model.FRAGSCAFF_232.4.3	chr2.1	B	DlbHLH30	8	370	39468.4	8.75	-0.396	58.29	Chloroplast	0	OTHER	5	4	2
evm.model.FRAGSCAFF_51.410	chr2.1	B	DlbHLH31	14	278	30584.6	6.26	-0.429	57.15	Chloroplast	0	OTHER	3	2	2
evm.model.FRAGSCAFF_50.346	chr3.1	C	DlbHLH32	22	390	44621.1	9.16	-0.554	49.9	Nucleus	0	OTHER	3	2	0
evm.model.FRAGSCAFF_50.943	chr3.1	C	DlbHLH33	7	261	28902	9.2	-0.439	61.2	Nucleus	0	OTHER	2	1	0
evm.model.FRAGSCAFF_50.190	chr3.1	C	DlbHLH34	13	720	78470.1	9.46	-0.475	55.8	Nucleus	0	OTHER	3	2	1
evm.model.FRAGSCAFF_50.79	chr3.1	C	DlbHLH35	7	694	73856.9	7.53	-0.033	43.44	Nucleus	0	OTHER	9	8	1
evm.model.FRAGSCAFF_173.29	chr3.1	C	DlbHLH36	9	626	68740.5	5.44	-0.263	36.96	Nucleus	0	OTHER	1	0	0
evm.model.FRAGSCAFF_50.658	chr3.1	C	DlbHLH37	8	353	37265.6	6.75	-0.463	52.57	Chloroplast	0	OTHER	6	5	1
evm.model.FRAGSCAFF_173.15	chr3.1	C	DlbHLH38	13	203	22032.7	5.29	-0.321	44.76	Nucleus	0	OTHER	1	0	2
evm.model.FRAGSCAFF_50.552	chr3.1	C	DlbHLH39	2	484	51061.3	6.25	-0.534	50.35	Nucleus	0	OTHER	8	7	2
evm.model.ORIGINAL_6548.37	chr3.1	C	DlbHLH40	9	430	44352.5	5.28	-0.253	49.34	Nucleus	0	OTHER	1	0	0
evm.model.FRAGSCAFF_50.459	chr3.1	C	DlbHLH41	3	346	37339.5	5.59	-0.138	54.91	Chloroplast	0	OTHER	4	3	0
evm.model.FRAGSCAFF_173.375_evm.model.FRAGSCAFF_173.376	chr3.1	C	DlbHLH42	14	280	30883.9	6.2	-0.378	62.21	Nucleus	0	OTHER	3	2	2
evm.model.FRAGSCAFF_173.650	chr3.1	C	DlbHLH43	9	96	10919.4	9.57	-0.876	58.74	Nucleus	0	OTHER	2	1	0
evm.model.FRAGSCAFF_268.385	chr4.1	A	DlbHLH44	14	520	56090.2	8.23	-0.357	67.02	Nucleus	0	OTHER	4	3	1
evm.model.FRAGSCAFF_250.725	chr4.1	A	DlbHLH45	10	513	54137.8	5.29	-0.288	57.5	Peroxisome	0	OTHER	8	7	1
evm.model.FRAGSCAFF_24.90	chr4.1	A	DlbHLH46	6	236	25403.9	6.84	-0.584	48.54	Mitochondria	0	OTHER	5	4	2
evm.model.FRAGSCAFF_256.35	chr4.1	A	DlbHLH47	10	400	40801.1	5.87	-0.437	52.79	Nucleus	0	OTHER	7	6	2
evm.model.ORIGINAL_3711.109.2	chr4.1	A	DlbHLH48	20	406	43633.6	8.14	-0.338	51.48	Nucleus	0	OTHER	5	4	2
evm.model.FRAGSCAFF_268.551	chr4.1	A	DlbHLH49	21	296	31682.6	6.4	-0.473	62.6	Chloroplast	0	OTHER	7	6	2
evm.model.ORIGINAL_3711.67	chr4.1	A	DlbHLH50	5	278	28895.5	6.23	-0.177	40.76	Mitochondria	0	OTHER	4	3	2
evm.model.FRAGSCAFF_335.403	chr4.1	A	DlbHLH51	15	483	53525	7.37	-0.876	48.87	Nucleus	0	OTHER	11	10	0
evm.model.FRAGSCAFF_24.119	chr4.1	A	DlbHLH52	3	421	45284.2	5.72	-0.464	59.37	Nucleus	0	OTHER	6	5	0
evm.model.FRAGSCAFF_24.120	chr4.1	A	DlbHLH53	3	421	45244.9	4.61	-0.599	44.19	Cytosol	0	OTHER	3	2	0
evm.model.FRAGSCAFF_256.269.1	chr4.1	A	DlbHLH54	4	337	36958.3	8.52	-0.179	80.07	Endoplasmic Reticulum	0	OTHER	2	1	2
evm.model.FRAGSCAFF_268.189	chr4.1	A	DlbHLH55	4	347	36360.3	8.64	-0.216	63.85	Nucleus	0	OTHER	3	2	0
evm.model.ORIGINAL_3711.194	chr4.1	A	DlbHLH56	4	336	36428.4	6.37	-0.115	68.9	Nucleus	0	OTHER	3	2	2
evm.model.FRAGSCAFF_250.850	chr4.1	A	DlbHLH57	23	301	31693.8	8.81	-0.47	39.73	Nucleus	0	OTHER	2	1	0
evm.model.FRAGSCAFF_68.544	chr5.1	B	DlbHLH58	4	334	36056	6.21	-0.094	62.06	Nucleus	0	OTHER	3	2	2
evm.model.ORIGINAL_3918.183	chr5.1	B	DlbHLH59	10	388	39473.7	5.43	-0.396	50.33	Nucleus	0	OTHER	7	6	2
evm.model.FRAGSCAFF_68.673	chr5.1	B	DlbHLH60	5	278	28870.6	6.45	-0.223	44.73	Nucleus	0	OTHER	4	3	2
evm.model.ORIGINAL_3006.94	chr5.1	B	DlbHLH61	8	297	31040.3	7.79	-0.641	51.37	Nucleus	0	OTHER	5	4	0
evm.model.FRAGSCAFF_180.44	chr5.1	B	DlbHLH62	4	341	35829.8	8.49	-0.156	55.99	Nucleus	0	OTHER	2	1	0
evm.model.ORIGINAL_6227.58	chr5.1	B	DlbHLH63	3	280	29744.5	5.53	-0.223	66.13	Nucleus	0	OTHER	5	4	1
evm.model.ORIGINAL_3006.313	chr5.1	B	DlbHLH64	10	517	54362.8	5.65	-0.356	55.67	Peroxisome	0	OTHER	8	7	1
evm.model.ORIGINAL_3918.227	chr5.1	B	DlbHLH65	1	356	39820.8	6.68	-0.738	77.39	Nucleus	0	OTHER	10	9	0
evm.model.ORIGINAL_698.171	chr5.1	B	DlbHLH66	6	237	25355.8	5.99	-0.565	49	Nucleus	0	OTHER	5	4	2
evm.model.ORIGINAL_4383.44	chr5.1	B	DlbHLH67	6	332	36307.2	6.54	-0.973	63.09	Nucleus	0	OTHER	5	4	2
evm.model.FRAGSCAFF_68.636.1	chr5.1	B	DlbHLH68	20	374	40219.7	8.7	-0.368	49.45	Chloroplast	0	OTHER	6	5	1
evm.model.FRAGSCAFF_131.4	chr5.1	B	DlbHLH69	10	523	54789.6	5.46	-0.262	55.5	Peroxisome	0	OTHER	8	7	1
evm.model.FRAGSCAFF_68.998	chr5.1	B	DlbHLH70	4	298	32475.8	6.51	-0.332	77.53	Cytosol	0	OTHER	4	3	3
evm.model.FRAGSCAFF_68.761	chr5.1	B	DlbHLH71	15	431	47057.7	8.8	-0.864	56.42	Nucleus	0	OTHER	11	10	2
evm.model.FRAGSCAFF_68.902	chr5.1	B	DlbHLH72	17	88	9820.08	9.03	-0.58	86.65	Mitochondria	0	OTHER	2	1	2
evm.model.ORIGINAL_3488.83	chr6.1	C	DlbHLH73	19	492	55004.8	5.54	-0.485	49.27	Nucleus	0	OTHER	3	2	0
evm.model.ORIGINAL_5752.163	chr6.1	C	DlbHLH74	6	237	25385.8	5.36	-0.556	44.35	Nucleus	0	OTHER	5	4	2
evm.model.ORIGINAL_5780.29	chr6.1	C	DlbHLH75	8	266	29986.4	5.68	-0.618	53.9	Nucleus	0	OTHER	6	5	3
evm.model.ORIGINAL_3488.150	chr6.1	C	DlbHLH76	5	279	28996.6	5.61	-0.207	46.33	Mitochondria	0	OTHER	4	3	0
evm.model.ORIGINAL_3488.36	chr6.1	C	DlbHLH77	4	334	35971.7	6.26	-0.106	62.27	Nucleus	0	OTHER	3	2	1
evm.model.ORIGINAL_563.90	chr6.1	C	DlbHLH78	10	400	40889.3	5.99	-0.446	54.09	Nucleus	0	OTHER	7	6	2
evm.model.ORIGINAL_563.139.1	chr6.1	C	DlbHLH79	1	163	18731.4	9.35	-0.911	83.17	Nucleus	0	OTHER	7	6	3
evm.model.ORIGINAL_4120.148	chr6.1	C	DlbHLH80	10	524	55261.9	5.38	-0.31	54	Peroxisome	0	OTHER	9	8	3
evm.model.ORIGINAL_5752.115	chr6.1	C	DlbHLH81	3	565	60283.1	4.84	-0.388	48.29	Nucleus	0	OTHER	7	6	0
evm.model.FRAGSCAFF_124.157	chr6.1	C	DlbHLH82	4	376	39494.7	6.27	-0.208	60.08	Nucleus	0	OTHER	3	2	1
evm.model.FRAGSCAFF_199.15	chr6.1	C	DlbHLH83	21	291	31284.4	6.76	-0.436	51.2	Nucleus	0	OTHER	7	6	2
evm.model.ORIGINAL_3488.121	chr6.1	C	DlbHLH84	20	377	40439.7	6.46	-0.386	55.6	Nucleus	0	OTHER	6	5	2
evm.model.FRAGSCAFF_87.27	chr6.1	C	DlbHLH85	14	562	60273.4	7.65	-0.241	60.68	Nucleus	0	OTHER	6	5	0
evm.model.FRAGSCAFF_411.138	chr7.1	A	DlbHLH86	10	286	30462.5	6.45	-0.445	58.26	Nucleus	0	OTHER	7	6	2
evm.model.FRAGSCAFF_301.436	chr7.1	A	DlbHLH87	1	529	56081.7	6.28	-0.522	61.39	Nucleus	0	OTHER	8	7	2
evm.model.FRAGSCAFF_158.628.1	chr7.1	A	DlbHLH88	2	572	61483.8	6.16	-0.278	50.98	Plasma Membrane	2	OTHER	14	13	1
evm.model.FRAGSCAFF_230.822	chr7.1	A	DlbHLH89	2	485	53968.3	8.26	-0.407	46.92	Chloroplast	0	OTHER	13	12	1
evm.model.FRAGSCAFF_230.834	chr7.1	A	DlbHLH90	11	319	35096.5	5.01	-0.461	64.14	Nucleus	0	OTHER	4	3	0
evm.model.FRAGSCAFF_158.606.2	chr7.1	A	DlbHLH91	11	351	38064.2	5.3	-0.166	56.32	Nucleus	0	OTHER	3	2	2
evm.model.FRAGSCAFF_158.373	chr7.1	A	DlbHLH92	3	267	29907.2	4.9	-0.391	63.87	Nucleus	0	OTHER	3	2	0
evm.model.FRAGSCAFF_230.659	chr7.1	A	DlbHLH93	5	343	38080.2	5.9	-0.776	47.44	Nucleus	0	OTHER	4	3	0
evm.model.FRAGSCAFF_411.55.1	chr7.1	A	DlbHLH94	1	444	48313.7	6.16	-0.637	61.19	Nucleus	0	OTHER	8	7	4
evm.model.FRAGSCAFF_230.557	chr7.1	A	DlbHLH95	4	316	34240.4	6.27	-0.39	69.95	Nucleus	0	OTHER	3	2	1
evm.model.FRAGSCAFF_123.237	chr7.1	A	DlbHLH96	5	281	31094.4	8.81	-0.438	64.34	Chloroplast	0	OTHER	5	4	1
evm.model.FRAGSCAFF_411.166	chr7.1	A	DlbHLH97	2	251	27033.8	6.55	-0.771	56.78	Nucleus	0	OTHER	6	5	2
evm.model.FRAGSCAFF_230.1029	chr7.1	A	DlbHLH98	7	394	41870.1	5.57	-0.384	71.49	Nucleus	0	OTHER	2	1	2
evm.model.FRAGSCAFF_230.231	chr7.1	A	DlbHLH99	3	270	29555.5	5.41	-0.432	64.71	Nucleus	0	OTHER	4	3	2
evm.model.FRAGSCAFF_230.124	chr7.1	A	DlbHLH100	4	299	31830.6	7.13	0.009	53.96	Endoplasmic Reticulum	0	OTHER	3	2	0
evm.model.FRAGSCAFF_387.203	chr8.1	B	DlbHLH101	11	358	38151.3	6	-0.083	60.9	Nucleus	0	OTHER	2	1	0
evm.model.FRAGSCAFF_387.1716	chr8.1	B	DlbHLH102	10	286	30545.5	5.99	-0.465	55.78	Nucleus	0	OTHER	7	6	0
evm.model.FRAGSCAFF_387.211	chr8.1	B	DlbHLH103	11	344	36614.3	5.88	-0.212	56.8	Nucleus	0	OTHER	2	1	0
evm.model.FRAGSCAFF_387.1806	chr8.1	B	DlbHLH104	1	414	44494.5	6.13	-0.684	57.56	Nucleus	0	OTHER	8	7	3
evm.model.FRAGSCAFF_56.195	chr8.1	B	DlbHLH105	5	339	37834.1	6.33	-0.817	55.61	Nucleus	0	OTHER	4	3	0
evm.model.FRAGSCAFF_387.221	chr8.1	B	DlbHLH106	11	344	36165.4	6.2	-0.269	53.74	Nucleus	0	OTHER	2	1	0
evm.model.FRAGSCAFF_56.319.1	chr8.1	B	DlbHLH107	4	355	38720.7	9.14	-0.439	62.63	Nucleus	0	OTHER	2	1	2
evm.model.FRAGSCAFF_387.1683	chr8.1	B	DlbHLH108	2	253	27341.3	6.55	-0.753	52.77	Nucleus	0	OTHER	6	5	2
evm.model.FRAGSCAFF_387.614	chr8.1	B	DlbHLH109	14	270	30228.3	8.84	-0.646	58.63	Nucleus	0	OTHER	4	3	3
evm.model.FRAGSCAFF_373.32	chr8.1	B	DlbHLH110	7	400	42368.6	5.38	-0.374	74.64	Nucleus	0	OTHER	2	1	2
evm.model.FRAGSCAFF_387.1076	chr8.1	B	DlbHLH111	7	268	28215.1	7.84	-0.194	45.07	Chloroplast	0	OTHER	2	1	0
evm.model.ORIGINAL_4465.9	chr8.1	B	DlbHLH112	4	290	31156.8	8.69	-0.07	58.19	Cytosol	0	OTHER	3	2	0
evm.model.FRAGSCAFF_387.517.1	chr8.1	B	DlbHLH113	11	356	38570.6	5.12	-0.205	54.1	Nucleus	0	OTHER	3	2	2
evm.model.FRAGSCAFF_387.548	chr8.1	B	DlbHLH114	2	324	35848.3	5.62	-0.583	55.8	Nucleus	0	OTHER	11	10	4
evm.model.FRAGSCAFF_125.172	chr9.1	C	DlbHLH115	5	315	34513.4	5.2	-0.574	67.76	Nucleus	0	OTHER	5	4	2
evm.model.FRAGSCAFF_218.260.1	chr9.1	C	DlbHLH116	4	321	34517.7	7.09	-0.383	60.29	Nucleus	0	OTHER	3	2	2
evm.model.ORIGINAL_2308.155	chr9.1	C	DlbHLH117	7	403	42922.2	5.45	-0.403	73.1	Nucleus	0	OTHER	2	1	2
evm.model.ORIGINAL_2314.57	chr9.1	C	DlbHLH118	21	322	34068.5	8.32	-0.427	53.69	Nucleus	0	OTHER	7	6	1
evm.model.ORIGINAL_4749.6	chr9.1	C	DlbHLH119	3	312	34270.1	5.04	-0.314	58.37	Nucleus	0	OTHER	4	3	1
evm.model.FRAGSCAFF_218.22	chr9.1	C	DlbHLH120	2	329	36486.1	5.5	-0.436	54.39	Nucleus	0	OTHER	9	8	2
evm.model.FRAGSCAFF_125.89	chr9.1	C	DlbHLH121	11	360	37759.8	5.68	-0.353	56.45	Nucleus	0	OTHER	4	3	3
evm.model.FRAGSCAFF_46.406.1	chr9.1	C	DlbHLH122	3	344	37713.9	5	-0.256	65.46	Cytosol	0	OTHER	2	1	2
evm.model.FRAGSCAFF_86.86	chr10.1	A	DlbHLH123	3	288	31142.6	5.01	-0.039	44.36	Nucleus	0	OTHER	5	4	1
evm.model.FRAGSCAFF_86.87	chr10.1	A	DlbHLH124	3	279	30230.2	5	-0.165	60.24	Nucleus	0	OTHER	4	3	2
evm.model.FRAGSCAFF_19.1191	chr10.1	A	DlbHLH125	19	465	51483.7	5.08	-0.366	46.75	Nucleus	0	OTHER	3	2	0
evm.model.ORIGINAL_3816.48	chr10.1	A	DlbHLH126	2	416	43076.4	7.12	-0.337	60.86	Nucleus	0	OTHER	6	5	1
evm.model.FRAGSCAFF_19.1147	chr10.1	A	DlbHLH127	4	334	35593.4	6.31	-0.078	54.5	Nucleus	0	OTHER	3	2	1
evm.model.FRAGSCAFF_134.145	chr10.1	A	DlbHLH128	3	337	36699	4.94	-0.442	50.3	Nucleus	0	OTHER	3	2	2
evm.model.FRAGSCAFF_143.330	chr10.1	A	DlbHLH129	23	367	38156.6	9.22	-0.485	37.33	Nucleus	0	OTHER	3	2	2
evm.model.FRAGSCAFF_186.101	chr11.1	B	DlbHLH130	3	338	36749.4	5.35	-0.399	58.62	Nucleus	0	OTHER	3	2	0
evm.model.FRAGSCAFF_456.420	chr11.1	B	DlbHLH131	1	182	20925.7	9.13	-0.851	79.07	Nucleus	0	OTHER	6	5	3
evm.model.FRAGSCAFF_323.641	chr11.1	B	DlbHLH132	16	562	61965.9	5.18	-0.363	49.95	Nucleus	0	OTHER	9	8	3
evm.model.FRAGSCAFF_323.761	chr11.1	B	DlbHLH133	19	1346	148881	6.58	-0.647	51.85	Nucleus	0	OTHER	6	5	1
evm.model.FRAGSCAFF_186.204	chr11.1	B	DlbHLH134	2	422	44049.3	6.67	-0.442	57.36	Nucleus	0	OTHER	7	6	2
evm.model.ORIGINAL_6525.22	chr11.1	B	DlbHLH135	3	282	30571.6	4.9	-0.182	60.34	Nucleus	0	OTHER	4	3	2
evm.model.ORIGINAL_6525.23	chr11.1	B	DlbHLH136	3	321	33818.2	9.8	-0.099	57.46	Nucleus	0	OTHER	5	4	0
evm.model.FRAGSCAFF_371.780_evm.model.FRAGSCAFF_371.779	chr11.1	B	DlbHLH137	8	338	36119	9.09	-0.76	53.91	Nucleus	0	OTHER	6	5	1
evm.model.FRAGSCAFF_323.796	chr11.1	B	DlbHLH138	4	336	35290.9	5.78	-0.079	57.85	Nucleus	0	OTHER	3	2	1
evm.model.FRAGSCAFF_119.231	chr11.1	B	DlbHLH139	23	334	35220.2	9.26	-0.598	35.45	Nucleus	0	OTHER	3	2	0
evm.model.FRAGSCAFF_212.226	chr12.1	C	DlbHLH140	4	333	35155.9	6.71	-0.078	59.46	Nucleus	0	OTHER	3	2	0
evm.model.FRAGSCAFF_288.83	chr12.1	C	DlbHLH141	3	339	36879.2	5.11	-0.486	55.23	Nucleus	0	OTHER	3	2	0
evm.model.FRAGSCAFF_121.462	chr12.1	C	DlbHLH142	8	340	36382.1	9.13	-0.799	55.89	Nucleus	0	OTHER	6	5	2
evm.model.ORIGINAL_5504.114	chr12.1	C	DlbHLH143	3	274	29986.8	4.7	-0.271	63.91	Nucleus	0	OTHER	4	3	2
evm.model.FRAGSCAFF_212.186	chr12.1	C	DlbHLH144	19	465	51792.1	5.35	-0.489	49.32	Nucleus	0	OTHER	3	2	0
evm.model.ORIGINAL_5504.108.3	chr12.1	C	DlbHLH145	3	292	31466.9	5.33	0.054	56.72	Nucleus	0	OTHER	4	3	2
evm.model.FRAGSCAFF_288.17	chr12.1	C	DlbHLH146	2	419	43113.2	6.5	-0.368	58.31	Nucleus	0	OTHER	7	6	2
evm.model.ORIGINAL_2788.246	chr13.1	A	DlbHLH147	12	322	34822.2	5.74	-0.436	57.43	Nucleus	0	OTHER	7	6	0
evm.model.FRAGSCAFF_239.572	chr13.1	A	DlbHLH148	13	597	64966.1	6.13	-0.423	42.91	Nucleus	0	OTHER	2	1	3
evm.model.FRAGSCAFF_426.330	chr13.1	A	DlbHLH149	9	372	39644.1	5.83	-0.463	47.86	Nucleus	0	OTHER	1	0	1
evm.model.FRAGSCAFF_236.511	chr13.1	A	DlbHLH150	6	235	25719.2	8.36	-0.566	53.52	Nucleus	0	OTHER	5	4	2
evm.model.FRAGSCAFF_93.184	chr13.1	A	DlbHLH151	1	505	54172	6.02	-0.513	69.87	Nucleus	0	OTHER	7	6	2
evm.model.FRAGSCAFF_133.82	chr14.1	B	DlbHLH152	4	230	24994.5	6.52	-0.171	73.15	Nucleus	0	OTHER	3	2	2
evm.model.FRAGSCAFF_377.151	chr14.1	B	DlbHLH153	6	234	25884.5	8.68	-0.615	48.34	Nucleus	0	OTHER	5	4	2
evm.model.FRAGSCAFF_133.166	chr14.1	B	DlbHLH154	9	361	38405.8	6.25	-0.475	48.92	Nucleus	0	OTHER	2	1	3
evm.model.FRAGSCAFF_297.63	chr14.1	B	DlbHLH155	3	258	28845	5.73	-0.436	64.51	Nucleus	0	OTHER	2	1	0
evm.model.ORIGINAL_2671.155	chr14.1	B	DlbHLH156	7	252	27962	9.89	-0.458	59.22	Nucleus	0	OTHER	2	1	2
evm.model.FRAGSCAFF_184.12	chr14.1	B	DlbHLH157	1	119	12996.6	5.02	-0.571	79.53	Nucleus	0	OTHER	2	1	0
evm.model.ORIGINAL_6239.76	chr14.1	B	DlbHLH158	12	274	29644.6	7.06	-0.522	60.91	Nucleus	0	OTHER	7	6	0
evm.model.FRAGSCAFF_133.7	chr14.1	B	DlbHLH159	4	271	29271.7	9.25	-0.077	62.15	Nucleus	0	OTHER	3	2	1
evm.model.FRAGSCAFF_132.773	chr15.1	C	DlbHLH160	7	253	28371.2	9.65	-0.587	59.09	Nucleus	0	OTHER	3	2	3
evm.model.ORIGINAL_2703.136	chr15.1	C	DlbHLH161	9	353	37622.1	6.54	-0.443	50.39	Nucleus	0	OTHER	1	0	1
evm.model.FRAGSCAFF_132.624.2	chr15.1	C	DlbHLH162	1	588	63095.6	7.18	-0.355	71.87	Nucleus	0	OTHER	5	4	2
evm.model.ORIGINAL_2094.47	chr15.1	C	DlbHLH163	14	424	47108	7.28	-0.599	62.01	Nucleus	0	OTHER	5	4	2
evm.model.ORIGINAL_821.70.1	chr16.1	A	DlbHLH164	3	336	37376.5	4.94	-0.331	68.29	Nucleus	0	OTHER	3	2	2
evm.model.ORIGINAL_821.649	chr16.1	A	DlbHLH165	21	322	34009.2	8.4	-0.542	54.62	Nucleus	0	OTHER	7	6	0
evm.model.FRAGSCAFF_284.301	chr16.1	A	DlbHLH166	1	316	34497.7	6.16	-0.694	83.68	Nucleus	0	OTHER	7	6	2
evm.model.FRAGSCAFF_284.443	chr16.1	A	DlbHLH167	10	479	51575.8	5.33	-0.338	46.75	Nucleus	0	OTHER	9	8	3
evm.model.FRAGSCAFF_373.46	chr16.1	A	DlbHLH168	14	495	53237.4	6.85	-0.241	60.06	Nucleus	0	OTHER	5	4	1
evm.model.FRAGSCAFF_310.178	chr16.1	A	DlbHLH169	2	442	47343.9	8.64	-0.648	44.22	Nucleus	0	OTHER	9	8	4
evm.model.ORIGINAL_1606.10	chr17.1	B	DlbHLH170	21	311	32903.8	8.91	-0.579	54.21	Nucleus	0	OTHER	6	5	2
evm.model.FRAGSCAFF_259.573	chr17.1	B	DlbHLH171	10	411	41282.8	5.8	-0.408	54.97	Nucleus	0	OTHER	7	6	2
evm.model.FRAGSCAFF_259.328	chr17.1	B	DlbHLH172	4	307	33316.9	7.18	-0.165	66.68	Chloroplast	0	OTHER	3	2	1
evm.model.FRAGSCAFF_355.59	chr17.1	B	DlbHLH173	4	367	39348.6	6.35	-0.342	61.01	Nucleus	0	OTHER	3	2	0
evm.model.FRAGSCAFF_259.659	chr17.1	B	DlbHLH174	1	320	35437.8	7.81	-0.739	82.4	Nucleus	0	OTHER	7	6	0
evm.model.FRAGSCAFF_245.460	chr17.1	B	DlbHLH175	3	399	44428.8	5.88	-0.413	53.9	Chloroplast	0	OTHER	5	4	3
evm.model.ORIGINAL_1914.27	chr17.1	B	DlbHLH176	14	442	47054.1	6.15	-0.313	63.24	Nucleus	0	OTHER	6	5	3
evm.model.FRAGSCAFF_20.18	chr18.1	C	DlbHLH177	2	444	47581	5.81	-0.516	43.62	Nucleus	0	OTHER	8	7	3
evm.model.FRAGSCAFF_292.288	chr18.1	C	DlbHLH178	2	324	35818.3	5.87	-0.589	49.8	Nucleus	0	OTHER	12	11	5
evm.model.ORIGINAL_2012.200	chr18.1	C	DlbHLH179	7	264	27507.1	6.61	-0.195	45.09	Cytosol	0	OTHER	3	2	2
evm.model.FRAGSCAFF_196.702	chr18.1	C	DlbHLH180	10	400	40483.8	5.18	-0.414	52.31	Nucleus	0	OTHER	7	6	2
evm.model.ORIGINAL_6248.123	chr18.1	C	DlbHLH181	1	275	30172.9	5.75	-0.642	88.87	Nucleus	0	OTHER	4	3	1
evm.model.FRAGSCAFF_292.275.1	chr18.1	C	DlbHLH182	11	353	38381.5	5.22	-0.224	56.34	Nucleus	0	OTHER	3	2	2
evm.model.ORIGINAL_1651.96	chr18.1	C	DlbHLH183	18	635	69047.3	6.25	-0.529	56.28	Nucleus	0	OTHER	1	0	2
evm.model.ORIGINAL_2012.118	chr18.1	C	DlbHLH184	10	286	30470.3	5.88	-0.468	55.28	Nucleus	0	OTHER	7	6	2
evm.model.ORIGINAL_4185.29.1	chr18.1	C	DlbHLH185	1	583	62042.6	7.19	-0.45	58.59	Nucleus	0	OTHER	9	8	4
evm.model.FRAGSCAFF_229.108	chr18.1	C	DlbHLH186	5	278	29486.8	5.06	-0.335	55.14	Nucleus	0	OTHER	2	1	0
evm.model.ORIGINAL_2012.20	chr18.1	C	DlbHLH187	1	414	44409.2	5.97	-0.699	63.51	Nucleus	0	OTHER	9	8	4
evm.model.FRAGSCAFF_400.180	chr18.1	C	DlbHLH188	14	272	30522.5	9.25	-0.682	65.91	Nucleus	0	OTHER	3	2	2
evm.model.ORIGINAL_600.46.1	chr18.1	C	DlbHLH189	10	466	50235.5	9.94	-0.218	54.17	Nucleus	1	OTHER	10	9	1
evm.model.ORIGINAL_2088.74	chr19.1	A	DlbHLH190	10	285	30415.5	6.76	-0.444	47.26	Nucleus	0	OTHER	7	6	1
evm.model.FRAGSCAFF_283.21	chr19.1	A	DlbHLH191	2	867	98029.6	4.77	-1.01	62.41	Nucleus	0	OTHER	17	16	2
evm.model.ORIGINAL_2563.439	chr19.1	A	DlbHLH192	6	241	26273.8	5.62	-0.58	52.82	Nucleus	0	OTHER	6	5	2
evm.model.ORIGINAL_2563.180	chr19.1	A	DlbHLH193	5	293	32115.5	4.98	-0.682	64.53	Nucleus	0	OTHER	5	4	0
evm.model.ORIGINAL_4560.81	chr19.1	A	DlbHLH194	1	562	61607.2	9.03	-0.424	44.81	Nucleus	0	OTHER	16	15	1
evm.model.ORIGINAL_5103.26	chr19.1	A	DlbHLH195	6	1628	183631	7.04	-0.399	51.86	Endoplasmic Reticulum	0	OTHER	13	12	0
evm.model.ORIGINAL_2563.412	chr19.1	A	DlbHLH196	3	219	24409.7	5.46	-0.409	68.46	Cytosol	0	OTHER	4	3	0
evm.model.ORIGINAL_4288.148	chr20.1	B	DlbHLH197	2	263	28382.6	7.09	-0.771	49.73	Nucleus	0	OTHER	7	6	1
evm.model.ORIGINAL_1117.50	chr20.1	B	DlbHLH198	1	376	40812.2	5.73	-0.759	63.29	Nucleus	0	OTHER	8	7	3
evm.model.ORIGINAL_1673.847	chr20.1	B	DlbHLH199	6	249	27088.8	5.62	-0.594	56.64	Nucleus	0	OTHER	5	4	2
evm.model.FRAGSCAFF_344.16	chr20.1	B	DlbHLH200	2	391	43526.1	9.11	-0.844	60.65	Chloroplast	0	OTHER	7	6	0
evm.model.FRAGSCAFF_144.35	chr20.1	B	DlbHLH201	16	675	74607.8	6	-0.479	58.16	Nucleus	0	OTHER	8	7	1
evm.model.ORIGINAL_6592.151	chr20.1	B	DlbHLH202	10	288	30678.7	5.92	-0.407	50.36	Nucleus	0	OTHER	7	6	2
evm.model.ORIGINAL_1673.802	chr20.1	B	DlbHLH203	3	219	24346.6	5.45	-0.352	61.3	Chloroplast	0	OTHER	4	3	0
evm.model.FRAGSCAFF_273.181	chr22.1	C	DlbHLH204	10	280	30189.4	6.36	-0.447	48.16	Nucleus	0	OTHER	7	6	2
evm.model.FRAGSCAFF_330.187	chr22.1	C	DlbHLH205	5	293	31984.3	4.89	-0.573	67.74	Nucleus	0	OTHER	5	4	0
evm.model.ORIGINAL_1540.100	chr22.1	C	DlbHLH206	3	259	29088.4	6.78	-0.418	66.35	Nucleus	0	OTHER	2	1	0
evm.model.ORIGINAL_979.347	chr22.1	C	DlbHLH207	1	388	41882.8	5.75	-0.587	66.43	Nucleus	0	OTHER	9	8	4
evm.model.ORIGINAL_979.31	chr22.1	C	DlbHLH208	6	249	27106.9	5.87	-0.594	56.51	Nucleus	0	OTHER	5	4	2
evm.model.ORIGINAL_979.2.1	chr22.1	C	DlbHLH209	3	576	64807.5	6.32	-0.187	55.37	Nucleus	0	OTHER	14	13	1
evm.model.ORIGINAL_3068.140	chr22.1	C	DlbHLH210	6	382	42302.2	9.71	-0.28	48.1	Plasma Membrane	0	OTHER	12	11	1
evm.model.ORIGINAL_927.130	chr23.1	A	DlbHLH211	6	241	26314	6.13	-0.555	59.46	Nucleus	0	OTHER	5	4	2
evm.model.FRAGSCAFF_154.219	chr23.1	A	DlbHLH212	2	377	40229.1	5.95	-0.427	51.36	Nucleus	0	OTHER	7	6	2
evm.model.FRAGSCAFF_455.147	chr23.1	A	DlbHLH213	18	256	27462	5.9	-0.321	60.84	Nucleus	0	OTHER	1	0	2
evm.model.FRAGSCAFF_154.354	chr23.1	A	DlbHLH214	8	382	40724.5	8.54	-0.577	63.16	Nucleus	0	OTHER	6	5	2
evm.model.FRAGSCAFF_154.95	chr23.1	A	DlbHLH215	9	221	23882	6.75	-0.448	65.89	Nucleus	0	OTHER	1	0	0
evm.model.FRAGSCAFF_154.225.3	chr23.1	A	DlbHLH216	15	527	56977	7.11	-0.412	54.01	Endoplasmic Reticulum	0	OTHER	10	9	2
evm.model.FRAGSCAFF_356.197	chr23.1	A	DlbHLH217	7	369	38253.7	5.77	-0.424	55.34	Nucleus	0	OTHER	2	1	2
evm.model.FRAGSCAFF_455.223	chr23.1	A	DlbHLH218	12	299	32628.5	6.66	-0.546	55.04	Nucleus	0	OTHER	7	6	1
evm.model.FRAGSCAFF_154.148	chr23.1	A	DlbHLH219	7	209	22880.9	9.11	-0.451	60.37	Nucleus	0	OTHER	2	1	1
evm.model.FRAGSCAFF_154.176	chr23.1	A	DlbHLH220	4	341	36401.7	5.51	-0.284	57.23	Nucleus	0	OTHER	3	2	0
evm.model.FRAGSCAFF_455.314	chr23.1	A	DlbHLH221	2	398	42387.3	6.48	-0.541	50.5	Nucleus	0	OTHER	8	7	0
evm.model.ORIGINAL_4742.28	chr23.1	A	DlbHLH222	9	295	31894.5	6.37	-0.762	73.31	Nucleus	0	OTHER	1	0	0
evm.model.ORIGINAL_1974.55	chr23.1	A	DlbHLH223	15	301	32945.6	5.58	-0.649	59.29	Nucleus	0	OTHER	8	7	2
evm.model.ORIGINAL_4187.50.1	chr24.1	B	DlbHLH224	2	411	43525.5	6.62	-0.541	55.01	Nucleus	0	OTHER	8	7	1
evm.model.ORIGINAL_4187.115	chr24.1	B	DlbHLH225	12	308	33620.1	8.91	-0.352	59.38	Nucleus	0	OTHER	6	5	0
evm.model.ORIGINAL_5551.138.1	chr24.1	B	DlbHLH226	8	408	43799.3	8.86	-0.501	62.79	Nucleus	0	OTHER	5	4	2
evm.model.FRAGSCAFF_421.48	chr24.1	B	DlbHLH227	6	240	26485.3	5.75	-0.602	62.68	Nucleus	0	OTHER	5	4	2
evm.model.ORIGINAL_5551.44	chr24.1	B	DlbHLH228	15	489	52483	6.2	-0.756	65.89	Nucleus	0	OTHER	11	10	2
evm.model.ORIGINAL_5551.39	chr24.1	B	DlbHLH229	2	408	43129.4	6.32	-0.443	50.74	Nucleus	0	OTHER	7	6	0
evm.model.ORIGINAL_609.40	chr24.1	B	DlbHLH230	7	369	38506.9	5.2	-0.395	55.01	Nucleus	0	OTHER	2	1	2
evm.model.ORIGINAL_951.104	chr24.1	B	DlbHLH231	9	220	24018.4	7.12	-0.384	65.5	Nucleus	0	OTHER	1	0	0
evm.model.ORIGINAL_5293.141	chr24.1	B	DlbHLH232	18	262	27709.3	6.1	-0.21	59.96	Nucleus	0	OTHER	1	0	1
evm.model.ORIGINAL_5293.143	chr24.1	B	DlbHLH233	18	255	27139.8	6.97	-0.263	65.19	Nucleus	0	OTHER	1	0	2
evm.model.ORIGINAL_5293.144	chr24.1	B	DlbHLH234	18	251	26972	7.6	-0.107	63.02	Nucleus	0	OTHER	1	0	0
evm.model.ORIGINAL_951.37	chr24.1	B	DlbHLH235	7	213	23437.4	7.73	-0.478	55.14	Nucleus	0	OTHER	2	1	0
evm.model.FRAGSCAFF_40.50	chr24.1	B	DlbHLH236	9	290	31461.3	6.69	-0.7	62.14	Nucleus	0	OTHER	1	0	0
evm.model.ORIGINAL_5551.9	chr24.1	B	DlbHLH237	4	339	36287.6	5.6	-0.295	58.19	Nucleus	0	OTHER	3	2	2
evm.model.FRAGSCAFF_120.357	chr25.1	C	DlbHLH238	15	470	50782.3	6.51	-0.702	60.21	Nucleus	0	OTHER	11	10	0
evm.model.FRAGSCAFF_203.22	chr25.1	C	DlbHLH239	2	407	43000.8	5.76	-0.541	55.04	Nucleus	0	OTHER	8	7	2
evm.model.FRAGSCAFF_120.341	chr25.1	C	DlbHLH240	2	363	39020.7	6.22	-0.511	43.99	Nucleus	0	OTHER	7	6	0
evm.model.FRAGSCAFF_120.437.1	chr25.1	C	DlbHLH241	8	408	43844.4	9.17	-0.498	62.25	Nucleus	0	OTHER	5	4	2
evm.model.FRAGSCAFF_120.237	chr25.1	C	DlbHLH242	9	220	23978.2	7.14	-0.465	59.5	Nucleus	0	OTHER	1	0	1
evm.model.FRAGSCAFF_120.305	chr25.1	C	DlbHLH243	4	347	36589.9	5.95	-0.274	62.04	Nucleus	0	OTHER	3	2	2
evm.model.FRAGSCAFF_337.66	chr25.1	C	DlbHLH244	11	300	32850.5	4.79	-0.444	53.87	Nucleus	0	OTHER	4	3	0
evm.model.FRAGSCAFF_443.169.3	chr25.1	C	DlbHLH245	1	576	61230.5	6.54	-0.534	55.08	Nucleus	0	OTHER	6	5	2
evm.model.FRAGSCAFF_203.347	chr25.1	C	DlbHLH246	18	255	27334.9	6.61	-0.319	54.14	Nucleus	0	OTHER	1	0	0
evm.model.FRAGSCAFF_203.396	chr25.1	C	DlbHLH247	12	298	32252	5.77	-0.43	52.96	Nucleus	0	OTHER	7	6	1
evm.model.ORIGINAL_549.70	chr25.1	C	DlbHLH248	3	257	28953.1	4.9	-0.418	66.94	Nucleus	0	OTHER	4	3	0
evm.model.ORIGINAL_549.67	chr25.1	C	DlbHLH249	3	268	28374.2	5.89	-0.021	57.53	Nucleus	0	OTHER	4	3	0
evm.model.ORIGINAL_549.64	chr25.1	C	DlbHLH250	3	237	25074.2	5.82	-0.192	67.27	Nucleus	0	OTHER	4	3	0
evm.model.FRAGSCAFF_443.190	chr25.1	C	DlbHLH251	19	350	38460.5	6.08	-0.314	58.3	Cytosol	0	OTHER	3	2	1
evm.model.ORIGINAL_549.99	chr25.1	C	DlbHLH252	6	332	36389.3	5.48	-0.872	58.55	Nucleus	0	OTHER	5	4	2
evm.model.FRAGSCAFF_120.44	chr25.1	C	DlbHLH253	7	362	37807.3	5.51	-0.349	51.71	Nucleus	0	OTHER	2	1	2
evm.model.ORIGINAL_2586.82	chr26.1	A	DlbHLH254	18	259	27512.3	6.41	-0.082	55.8	Nucleus	0	OTHER	1	0	0
evm.model.ORIGINAL_4302.225	chr26.1	A	DlbHLH255	9	212	23342.6	6.06	-0.361	72.5	Nucleus	0	OTHER	1	0	1
evm.model.FRAGSCAFF_171.229	chr26.1	A	DlbHLH256	12	282	31070.8	6.36	-0.562	45.41	Nucleus	0	OTHER	8	7	2
evm.model.ORIGINAL_5142.136	chr26.1	A	DlbHLH257	7	328	34169.2	5.28	-0.249	46.39	Nucleus	0	OTHER	2	1	2
evm.model.ORIGINAL_4302.146	chr26.1	A	DlbHLH258	4	323	34256.7	6.76	-0.218	58.08	Nucleus	0	OTHER	3	2	2
evm.model.ORIGINAL_2441.59	chr26.1	A	DlbHLH259	15	517	55542.2	6.77	-0.725	58.96	Nucleus	0	OTHER	12	11	2
evm.model.ORIGINAL_2441.50	chr26.1	A	DlbHLH260	2	429	45447.6	5.7	-0.505	57.52	Nucleus	0	OTHER	7	6	2
evm.model.ORIGINAL_5142.188	chr26.1	A	DlbHLH261	10	465	46415	6.22	-0.223	55.49	Nucleus	0	OTHER	7	6	2
evm.model.FRAGSCAFF_171.127.2	chr26.1	A	DlbHLH262	8	423	44941.7	9.14	-0.455	60.76	Chloroplast	0	OTHER	4	3	2
evm.model.FRAGSCAFF_171.301	chr26.1	A	DlbHLH263	18	263	28265	6.32	-0.241	57.03	Nucleus	0	OTHER	1	0	2
evm.model.ORIGINAL_6123.403	chr27.1	B	DlbHLH264	18	258	27907.7	6.46	-0.282	61.63	Nucleus	0	OTHER	1	0	1
evm.model.ORIGINAL_6123.245.2	chr27.1	B	DlbHLH265	8	427	45062.6	9.21	-0.433	59.16	Chloroplast	0	OTHER	4	3	2
evm.model.FRAGSCAFF_62.221	chr27.1	B	DlbHLH266	7	327	34105.2	5.28	-0.242	51.14	Nucleus	0	OTHER	2	1	2
evm.model.ORIGINAL_6123.145.1	chr27.1	B	DlbHLH267	15	361	39925.3	6.04	-0.73	60.79	Vacuole Membrane	0	OTHER	9	8	3
evm.model.ORIGINAL_6123.14	chr27.1	B	DlbHLH268	9	222	24183.5	6.38	-0.27	73.07	Nucleus	0	OTHER	1	0	2
evm.model.ORIGINAL_6123.139	chr27.1	B	DlbHLH269	2	431	45864.3	5.42	-0.469	59.46	Nucleus	0	OTHER	7	6	1
evm.model.ORIGINAL_6123.360.1	chr27.1	B	DlbHLH270	12	281	30987.7	6.8	-0.631	46.94	Nucleus	0	OTHER	8	7	3
evm.model.ORIGINAL_3472.106	chr28.1	C	DlbHLH271	18	266	28593.3	5.62	-0.293	57.9	Nucleus	0	OTHER	1	0	2
evm.model.FRAGSCAFF_391.71	chr28.1	C	DlbHLH272	10	477	47675.5	6.31	-0.206	53.2	Nucleus	0	OTHER	7	6	2
evm.model.ORIGINAL_4820.48	chr28.1	C	DlbHLH273	7	371	41448.2	11.05	-0.546	68.64	Nucleus	0	OTHER	3	2	0
evm.model.ORIGINAL_3472.297.1	chr28.1	C	DlbHLH274	8	416	43902.5	8.7	-0.402	61.12	Nucleus	0	OTHER	4	3	2
evm.model.ORIGINAL_3472.166	chr28.1	C	DlbHLH275	12	279	30667.4	6.37	-0.506	43.83	Nucleus	0	OTHER	7	6	0
evm.model.ORIGINAL_4820.83	chr28.1	C	DlbHLH276	2	430	45637	5.79	-0.505	58.95	Nucleus	0	OTHER	7	6	2
evm.model.FRAGSCAFF_67.346	chr28.1	C	DlbHLH277	6	244	26526.2	5.35	-0.525	55.08	Nucleus	0	OTHER	5	4	2
evm.model.ORIGINAL_5941.7	chr28.1	C	DlbHLH278	9	221	24159.5	7.11	-0.326	70.19	Nucleus	0	OTHER	1	0	2
evm.model.ORIGINAL_4820.111	chr28.1	C	DlbHLH279	4	327	34928.5	6.62	-0.257	60.64	Cytosol	0	OTHER	3	2	0
evm.model.FRAGSCAFF_67.114	chr28.1	C	DlbHLH280	6	272	29478.5	6.01	-0.83	57.12	Nucleus	0	OTHER	6	5	4
evm.model.ORIGINAL_4820.73.4	chr28.1	C	DlbHLH281	15	488	52588.2	6.37	-0.677	55.42	Nucleus	0	OTHER	12	11	2
evm.model.FRAGSCAFF_391.124	chr28.1	C	DlbHLH282	7	327	34562.4	5.03	-0.35	52.12	Nucleus	0	OTHER	2	1	2
evm.model.FRAGSCAFF_67.279	chr28.1	C	DlbHLH283	3	513	53463.3	5.5	-0.259	54.12	Nucleus	0	OTHER	4	3	2
evm.model.FRAGSCAFF_216.212	chr29.1	A	DlbHLH284	1	429	45943.7	5.42	-0.461	60.05	Nucleus	0	OTHER	5	4	2
evm.model.FRAGSCAFF_216.117	chr29.1	A	DlbHLH285	18	684	73432	6.04	-0.536	58.65	Nucleus	0	OTHER	1	0	2
evm.model.FRAGSCAFF_223.1018	chr29.1	A	DlbHLH286	4	307	33696	6.16	-0.406	56.02	Nucleus	0	OTHER	3	2	2
evm.model.FRAGSCAFF_395.263	chr29.1	A	DlbHLH287	3	375	40369.6	4.88	-0.319	63.74	Nucleus	0	OTHER	6	5	2
evm.model.ORIGINAL_2335.125	chr30.1	B	DlbHLH288	1	443	47533.5	7.04	-0.538	63.24	Nucleus	0	OTHER	5	4	2
evm.model.FRAGSCAFF_127.621	chr30.1	B	DlbHLH289	18	719	77647.3	6.18	-0.465	60.83	Nucleus	0	OTHER	1	0	2
evm.model.FRAGSCAFF_450.304	chr30.1	B	DlbHLH290	4	303	33753.3	6.47	-0.352	60.22	Nucleus	0	OTHER	3	2	2
evm.model.FRAGSCAFF_434.35	chr30.1	B	DlbHLH291	11	298	32869.8	5.05	-0.389	53.05	Nucleus	0	OTHER	4	3	0
evm.model.FRAGSCAFF_242.89	chr31.1	C	DlbHLH292	9	291	31702.3	6.5	-0.757	73.71	Nucleus	0	OTHER	1	0	1
evm.model.ORIGINAL_5092.31	chr31.1	C	DlbHLH293	1	438	46713.8	6.26	-0.424	55.84	Nucleus	0	OTHER	5	4	0
evm.model.ORIGINAL_5490.48	chr31.1	C	DlbHLH294	4	363	38669.1	6.2	-0.267	60.17	Chloroplast	0	OTHER	3	2	1
evm.model.FRAGSCAFF_341.155	chr31.1	C	DlbHLH295	4	289	30986.5	8.89	-0.131	57.35	Cytosol	0	OTHER	3	2	0
evm.model.ORIGINAL_3406.7	chr32.1	A	DlbHLH296	2	434	44976.8	8.04	-0.248	53.21	Nucleus	0	OTHER	7	6	2
evm.model.FRAGSCAFF_94.10	chr32.1	A	DlbHLH297	3	514	53052.8	5.41	-0.209	53.91	Nucleus	0	OTHER	4	3	2
evm.model.FRAGSCAFF_116.112	chr32.1	A	DlbHLH298	17	95	10273.6	6.27	-0.436	81.58	Chloroplast	0	OTHER	2	1	0
evm.model.FRAGSCAFF_264.110	chr33.1	B	DlbHLH299	2	442	45368.1	8.34	-0.266	50.9	Nucleus	0	OTHER	7	6	1
evm.model.ORIGINAL_6724.268	chr33.1	B	DlbHLH300	6	274	30265.6	6.85	-0.908	53.8	Nucleus	0	OTHER	4	3	0
evm.model.FRAGSCAFF_403.117	chr33.1	B	DlbHLH301	3	518	53493.2	5.47	-0.247	54.44	Nucleus	0	OTHER	4	3	2
evm.model.FRAGSCAFF_441.98	chr34.1	C	DlbHLH302	3	281	30716.5	9.47	-0.517	59.09	Nucleus	0	OTHER	2	1	0
evm.model.ORIGINAL_1999.217	chr34.1	C	DlbHLH303	2	436	44766.2	7.36	-0.302	53.37	Nucleus	0	OTHER	7	6	2
evm.model.ORIGINAL_6034.100	chr34.1	C	DlbHLH304	3	255	28407.7	6.24	-0.376	61.4	Nucleus	0	OTHER	2	1	0
evm.model.FRAGSCAFF_149.570	chr35.1	A	DlbHLH305	11	395	42325.4	7	-0.417	49.46	Nucleus	0	OTHER	4	3	0
evm.model.FRAGSCAFF_149.454	chr35.1	A	DlbHLH306	1	471	49903.6	6.33	-0.415	69.19	Nucleus	0	OTHER	8	7	0
evm.model.ORIGINAL_4625.3	chr36.1	B	DlbHLH307	11	998	111104	5.33	-0.473	55.79	Nucleus	0	OTHER	3	2	2
evm.model.ORIGINAL_4625.91.2	chr36.1	B	DlbHLH308	1	483	52044.1	6.13	-0.454	73.88	Nucleus	0	OTHER	9	8	4
evm.model.FRAGSCAFF_349.204	chr36.1	B	DlbHLH309	5	665	71881.6	6.11	-0.374	54.5	Endoplasmic Reticulum	0	OTHER	11	10	1
