# Supplementary material for: Genome-Wide Identification and Role of the bHLH Gene Family in Dendrocalamus latiflorus Flowering Regulation
Source: Int J Mol Sci. 2024 Oct 9;25(19):10837. doi: 10.3390/ijms251910837 (PMC11477406; doi:10.3390/ijms251910837)
Supplement: Supplementary file 1 [file ijms-25-10837-s001.zip › supplementary materials/table S2.xlsx]

## Sheet: Sheet1
Subfamily and duplication type for gene pairs of DlbHLHs
Gene1	Gene2	Sub Family	Type of Replication
DlbHLH14	DlbHLH148	13	segmental replication
DlbHLH7	DlbHLH151	1	segmental replication
DlbHLH6	DlbHLH156	7	segmental replication
DlbHLH3	DlbHLH154	9	segmental replication
DlbHLH7	DlbHLH162	1	segmental replication
DlbHLH3	DlbHLH161	9	segmental replication
DlbHLH6	DlbHLH160	7	segmental replication
DlbHLH4	DlbHLH163	14	segmental replication
DlbHLH13	DlbHLH29	5	segmental replication
DlbHLH6	DlbHLH28	7	segmental replication
DlbHLH4	DlbHLH16	14	segmental replication
DlbHLH14	DlbHLH23	13	segmental replication
DlbHLH7	DlbHLH26	1	segmental replication
DlbHLH9	DlbHLH18	9	segmental replication
DlbHLH1	DlbHLH19	13	segmental replication
DlbHLH3	DlbHLH27	9	segmental replication
DlbHLH10	DlbHLH20	3	segmental replication
DlbHLH2	DlbHLH24	8	segmental replication
DlbHLH5	DlbHLH21	2	segmental replication
DlbHLH5	DlbHLH221	2	segmental replication
DlbHLH5	DlbHLH224	2	segmental replication
DlbHLH7	DlbHLH245	1	segmental replication
DlbHLH1	DlbHLH38	13	segmental replication
DlbHLH3	DlbHLH36	9	segmental replication
DlbHLH9	DlbHLH40	9	segmental replication
DlbHLH15	DlbHLH35	7	segmental replication
DlbHLH14	DlbHLH34	13	segmental replication
DlbHLH6	DlbHLH33	7	segmental replication
DlbHLH2	DlbHLH37	8	segmental replication
DlbHLH5	DlbHLH39	2	segmental replication
DlbHLH10	DlbHLH41	3	segmental replication
DlbHLH8	DlbHLH32	22	segmental replication
DlbHLH128	DlbHLH130	3	segmental replication
DlbHLH129	DlbHLH139	23	segmental replication
DlbHLH127	DlbHLH138	4	segmental replication
DlbHLH123	DlbHLH136	3	segmental replication
DlbHLH126	DlbHLH134	2	segmental replication
DlbHLH128	DlbHLH141	3	segmental replication
DlbHLH127	DlbHLH140	4	segmental replication
DlbHLH125	DlbHLH144	19	segmental replication
DlbHLH123	DlbHLH145	3	segmental replication
DlbHLH126	DlbHLH146	2	segmental replication
DlbHLH127	DlbHLH56	4	segmental replication
DlbHLH127	DlbHLH58	4	segmental replication
DlbHLH124	DlbHLH63	3	segmental replication
DlbHLH127	DlbHLH77	4	segmental replication
DlbHLH125	DlbHLH73	19	segmental replication
DlbHLH136	DlbHLH145	3	segmental replication
DlbHLH134	DlbHLH146	2	segmental replication
DlbHLH130	DlbHLH141	3	segmental replication
DlbHLH137	DlbHLH142	8	segmental replication
DlbHLH138	DlbHLH140	4	segmental replication
DlbHLH139	DlbHLH57	23	segmental replication
DlbHLH138	DlbHLH56	4	segmental replication
DlbHLH137	DlbHLH61	8	segmental replication
DlbHLH138	DlbHLH77	4	segmental replication
DlbHLH137	DlbHLH75	8	segmental replication
DlbHLH142	DlbHLH61	8	segmental replication
DlbHLH143	DlbHLH63	3	segmental replication
DlbHLH140	DlbHLH58	4	segmental replication
DlbHLH140	DlbHLH77	4	segmental replication
DlbHLH144	DlbHLH73	19	segmental replication
DlbHLH150	DlbHLH153	6	segmental replication
DlbHLH149	DlbHLH154	9	segmental replication
DlbHLH147	DlbHLH158	12	segmental replication
DlbHLH149	DlbHLH161	9	segmental replication
DlbHLH151	DlbHLH162	1	segmental replication
DlbHLH148	DlbHLH23	13	segmental replication
DlbHLH149	DlbHLH27	9	segmental replication
DlbHLH151	DlbHLH26	1	segmental replication
DlbHLH151	DlbHLH245	1	segmental replication
DlbHLH148	DlbHLH34	13	segmental replication
DlbHLH149	DlbHLH36	9	segmental replication
DlbHLH156	DlbHLH160	7	segmental replication
DlbHLH154	DlbHLH161	9	segmental replication
DlbHLH154	DlbHLH27	9	segmental replication
DlbHLH156	DlbHLH28	7	segmental replication
DlbHLH156	DlbHLH33	7	segmental replication
DlbHLH162	DlbHLH26	1	segmental replication
DlbHLH161	DlbHLH27	9	segmental replication
DlbHLH163	DlbHLH16	14	segmental replication
DlbHLH160	DlbHLH28	7	segmental replication
DlbHLH162	DlbHLH245	1	segmental replication
DlbHLH160	DlbHLH33	7	segmental replication
DlbHLH161	DlbHLH36	9	segmental replication
DlbHLH168	DlbHLH176	14	segmental replication
DlbHLH165	DlbHLH170	21	segmental replication
DlbHLH164	DlbHLH175	3	segmental replication
DlbHLH166	DlbHLH174	1	segmental replication
DlbHLH166	DlbHLH181	1	segmental replication
DlbHLH169	DlbHLH177	2	segmental replication
DlbHLH165	DlbHLH49	21	segmental replication
DlbHLH168	DlbHLH44	14	segmental replication
DlbHLH165	DlbHLH83	21	segmental replication
DlbHLH168	DlbHLH85	14	segmental replication
DlbHLH166	DlbHLH79	1	segmental replication
DlbHLH165	DlbHLH118	21	segmental replication
DlbHLH164	DlbHLH119	3	segmental replication
DlbHLH174	DlbHLH181	1	segmental replication
DlbHLH171	DlbHLH180	10	segmental replication
DlbHLH173	DlbHLH294	4	segmental replication
DlbHLH171	DlbHLH47	10	segmental replication
DlbHLH172	DlbHLH54	4	segmental replication
DlbHLH170	DlbHLH49	21	segmental replication
DlbHLH176	DlbHLH44	14	segmental replication
DlbHLH173	DlbHLH55	4	segmental replication
DlbHLH174	DlbHLH65	1	segmental replication
DlbHLH171	DlbHLH59	10	segmental replication
DlbHLH172	DlbHLH70	4	segmental replication
DlbHLH173	DlbHLH62	4	segmental replication
DlbHLH170	DlbHLH83	21	segmental replication
DlbHLH173	DlbHLH82	4	segmental replication
DlbHLH176	DlbHLH85	14	segmental replication
DlbHLH174	DlbHLH79	1	segmental replication
DlbHLH171	DlbHLH78	10	segmental replication
DlbHLH170	DlbHLH118	21	segmental replication
DlbHLH175	DlbHLH119	3	segmental replication
DlbHLH184	DlbHLH190	10	segmental replication
DlbHLH187	DlbHLH198	1	segmental replication
DlbHLH184	DlbHLH202	10	segmental replication
DlbHLH184	DlbHLH204	10	segmental replication
DlbHLH187	DlbHLH207	1	segmental replication
DlbHLH183	DlbHLH285	18	segmental replication
DlbHLH183	DlbHLH289	18	segmental replication
DlbHLH185	DlbHLH306	1	segmental replication
DlbHLH185	DlbHLH308	1	segmental replication
DlbHLH186	DlbHLH50	5	segmental replication
DlbHLH180	DlbHLH47	10	segmental replication
DlbHLH181	DlbHLH65	1	segmental replication
DlbHLH180	DlbHLH59	10	segmental replication
DlbHLH186	DlbHLH60	5	segmental replication
DlbHLH186	DlbHLH76	5	segmental replication
DlbHLH181	DlbHLH79	1	segmental replication
DlbHLH180	DlbHLH78	10	segmental replication
DlbHLH187	DlbHLH94	1	segmental replication
DlbHLH184	DlbHLH86	10	segmental replication
DlbHLH182	DlbHLH91	11	segmental replication
DlbHLH185	DlbHLH87	1	segmental replication
DlbHLH179	DlbHLH111	7	segmental replication
DlbHLH184	DlbHLH102	10	segmental replication
DlbHLH187	DlbHLH104	1	segmental replication
DlbHLH188	DlbHLH109	14	segmental replication
DlbHLH178	DlbHLH114	2	segmental replication
DlbHLH182	DlbHLH113	11	segmental replication
DlbHLH178	DlbHLH120	2	segmental replication
DlbHLH192	DlbHLH199	6	segmental replication
DlbHLH196	DlbHLH203	3	segmental replication
DlbHLH194	DlbHLH198	1	segmental replication
DlbHLH190	DlbHLH202	10	segmental replication
DlbHLH192	DlbHLH208	6	segmental replication
DlbHLH196	DlbHLH209	3	segmental replication
DlbHLH193	DlbHLH205	5	segmental replication
DlbHLH195	DlbHLH210	6	segmental replication
DlbHLH194	DlbHLH207	1	segmental replication
DlbHLH190	DlbHLH204	10	segmental replication
DlbHLH191	DlbHLH97	2	segmental replication
DlbHLH194	DlbHLH104	1	segmental replication
DlbHLH190	DlbHLH102	10	segmental replication
DlbHLH26	DlbHLH245	1	segmental replication
DlbHLH22	DlbHLH251	19	segmental replication
DlbHLH18	DlbHLH40	9	segmental replication
DlbHLH19	DlbHLH38	13	segmental replication
DlbHLH27	DlbHLH36	9	segmental replication
DlbHLH31	DlbHLH42	14	segmental replication
DlbHLH23	DlbHLH34	13	segmental replication
DlbHLH21	DlbHLH39	2	segmental replication
DlbHLH17	DlbHLH43	9	segmental replication
DlbHLH28	DlbHLH33	7	segmental replication
DlbHLH20	DlbHLH41	3	segmental replication
DlbHLH24	DlbHLH37	8	segmental replication
DlbHLH199	DlbHLH208	6	segmental replication
DlbHLH203	DlbHLH209	3	segmental replication
DlbHLH202	DlbHLH204	10	segmental replication
DlbHLH198	DlbHLH207	1	segmental replication
DlbHLH197	DlbHLH97	2	segmental replication
DlbHLH202	DlbHLH102	10	segmental replication
DlbHLH197	DlbHLH108	2	segmental replication
DlbHLH198	DlbHLH104	1	segmental replication
DlbHLH205	DlbHLH93	5	segmental replication
DlbHLH207	DlbHLH94	1	segmental replication
DlbHLH204	DlbHLH86	10	segmental replication
DlbHLH204	DlbHLH102	10	segmental replication
DlbHLH207	DlbHLH104	1	segmental replication
DlbHLH217	DlbHLH230	7	segmental replication
DlbHLH215	DlbHLH231	9	segmental replication
DlbHLH219	DlbHLH235	7	segmental replication
DlbHLH220	DlbHLH237	4	segmental replication
DlbHLH212	DlbHLH229	2	segmental replication
DlbHLH216	DlbHLH228	15	segmental replication
DlbHLH214	DlbHLH226	8	segmental replication
DlbHLH221	DlbHLH224	2	segmental replication
DlbHLH218	DlbHLH225	12	segmental replication
DlbHLH213	DlbHLH234	18	segmental replication
DlbHLH222	DlbHLH236	9	segmental replication
DlbHLH211	DlbHLH227	6	segmental replication
DlbHLH217	DlbHLH253	7	segmental replication
DlbHLH215	DlbHLH242	9	segmental replication
DlbHLH220	DlbHLH243	4	segmental replication
DlbHLH212	DlbHLH240	2	segmental replication
DlbHLH216	DlbHLH238	15	segmental replication
DlbHLH214	DlbHLH241	8	segmental replication
DlbHLH218	DlbHLH247	12	segmental replication
DlbHLH221	DlbHLH239	2	segmental replication
DlbHLH217	DlbHLH257	7	segmental replication
DlbHLH215	DlbHLH255	9	segmental replication
DlbHLH220	DlbHLH258	4	segmental replication
DlbHLH213	DlbHLH263	18	segmental replication
DlbHLH216	DlbHLH259	15	segmental replication
DlbHLH214	DlbHLH262	8	segmental replication
DlbHLH217	DlbHLH266	7	segmental replication
DlbHLH215	DlbHLH268	9	segmental replication
DlbHLH212	DlbHLH269	2	segmental replication
DlbHLH216	DlbHLH267	15	segmental replication
DlbHLH214	DlbHLH265	8	segmental replication
DlbHLH218	DlbHLH270	12	segmental replication
DlbHLH213	DlbHLH264	18	segmental replication
DlbHLH217	DlbHLH282	7	segmental replication
DlbHLH215	DlbHLH278	9	segmental replication
DlbHLH219	DlbHLH273	7	segmental replication
DlbHLH214	DlbHLH274	8	segmental replication
DlbHLH218	DlbHLH275	12	segmental replication
DlbHLH213	DlbHLH271	18	segmental replication
DlbHLH211	DlbHLH277	6	segmental replication
DlbHLH220	DlbHLH279	4	segmental replication
DlbHLH212	DlbHLH276	2	segmental replication
DlbHLH216	DlbHLH281	15	segmental replication
DlbHLH222	DlbHLH292	9	segmental replication
DlbHLH230	DlbHLH253	7	segmental replication
DlbHLH231	DlbHLH242	9	segmental replication
DlbHLH237	DlbHLH243	4	segmental replication
DlbHLH229	DlbHLH240	2	segmental replication
DlbHLH228	DlbHLH238	15	segmental replication
DlbHLH226	DlbHLH241	8	segmental replication
DlbHLH225	DlbHLH247	12	segmental replication
DlbHLH233	DlbHLH246	18	segmental replication
DlbHLH224	DlbHLH239	2	segmental replication
DlbHLH230	DlbHLH257	7	segmental replication
DlbHLH237	DlbHLH258	4	segmental replication
DlbHLH229	DlbHLH260	2	segmental replication
DlbHLH228	DlbHLH259	15	segmental replication
DlbHLH226	DlbHLH262	8	segmental replication
DlbHLH232	DlbHLH263	18	segmental replication
DlbHLH231	DlbHLH268	9	segmental replication
DlbHLH229	DlbHLH269	2	segmental replication
DlbHLH226	DlbHLH265	8	segmental replication
DlbHLH232	DlbHLH264	18	segmental replication
DlbHLH230	DlbHLH266	7	segmental replication
DlbHLH230	DlbHLH282	7	segmental replication
DlbHLH231	DlbHLH278	9	segmental replication
DlbHLH235	DlbHLH273	7	segmental replication
DlbHLH226	DlbHLH274	8	segmental replication
DlbHLH225	DlbHLH275	12	segmental replication
DlbHLH233	DlbHLH271	18	segmental replication
DlbHLH227	DlbHLH277	6	segmental replication
DlbHLH237	DlbHLH279	4	segmental replication
DlbHLH229	DlbHLH276	2	segmental replication
DlbHLH228	DlbHLH281	15	segmental replication
DlbHLH236	DlbHLH292	9	segmental replication
DlbHLH240	DlbHLH260	2	segmental replication
DlbHLH238	DlbHLH259	15	segmental replication
DlbHLH241	DlbHLH262	8	segmental replication
DlbHLH253	DlbHLH257	7	segmental replication
DlbHLH242	DlbHLH255	9	segmental replication
DlbHLH243	DlbHLH258	4	segmental replication
DlbHLH242	DlbHLH268	9	segmental replication
DlbHLH240	DlbHLH269	2	segmental replication
DlbHLH238	DlbHLH267	15	segmental replication
DlbHLH241	DlbHLH265	8	segmental replication
DlbHLH247	DlbHLH270	12	segmental replication
DlbHLH253	DlbHLH266	7	segmental replication
DlbHLH242	DlbHLH278	9	segmental replication
DlbHLH247	DlbHLH275	12	segmental replication
DlbHLH243	DlbHLH279	4	segmental replication
DlbHLH240	DlbHLH276	2	segmental replication
DlbHLH238	DlbHLH281	15	segmental replication
DlbHLH244	DlbHLH291	11	segmental replication
DlbHLH249	DlbHLH63	3	segmental replication
DlbHLH244	DlbHLH90	11	segmental replication
DlbHLH257	DlbHLH266	7	segmental replication
DlbHLH255	DlbHLH268	9	segmental replication
DlbHLH260	DlbHLH269	2	segmental replication
DlbHLH259	DlbHLH267	15	segmental replication
DlbHLH262	DlbHLH265	8	segmental replication
DlbHLH263	DlbHLH264	18	segmental replication
DlbHLH256	DlbHLH270	12	segmental replication
DlbHLH262	DlbHLH274	8	segmental replication
DlbHLH263	DlbHLH271	18	segmental replication
DlbHLH257	DlbHLH282	7	segmental replication
DlbHLH261	DlbHLH272	10	segmental replication
DlbHLH255	DlbHLH278	9	segmental replication
DlbHLH260	DlbHLH276	2	segmental replication
DlbHLH259	DlbHLH281	15	segmental replication
DlbHLH258	DlbHLH279	4	segmental replication
DlbHLH268	DlbHLH278	9	segmental replication
DlbHLH265	DlbHLH274	8	segmental replication
DlbHLH270	DlbHLH275	12	segmental replication
DlbHLH264	DlbHLH271	18	segmental replication
DlbHLH269	DlbHLH276	2	segmental replication
DlbHLH267	DlbHLH281	15	segmental replication
DlbHLH283	DlbHLH297	3	segmental replication
DlbHLH283	DlbHLH301	3	segmental replication
DlbHLH280	DlbHLH300	6	segmental replication
DlbHLH284	DlbHLH288	1	segmental replication
DlbHLH285	DlbHLH289	18	segmental replication
DlbHLH286	DlbHLH290	4	segmental replication
DlbHLH284	DlbHLH293	1	segmental replication
DlbHLH287	DlbHLH99	3	segmental replication
DlbHLH286	DlbHLH95	4	segmental replication
DlbHLH286	DlbHLH116	4	segmental replication
DlbHLH288	DlbHLH293	1	segmental replication
DlbHLH291	DlbHLH90	11	segmental replication
DlbHLH290	DlbHLH95	4	segmental replication
DlbHLH290	DlbHLH107	4	segmental replication
DlbHLH290	DlbHLH116	4	segmental replication
DlbHLH294	DlbHLH55	4	segmental replication
DlbHLH294	DlbHLH62	4	segmental replication
DlbHLH294	DlbHLH82	4	segmental replication
DlbHLH295	DlbHLH100	4	segmental replication
DlbHLH295	DlbHLH112	4	segmental replication
DlbHLH296	DlbHLH299	2	segmental replication
DlbHLH297	DlbHLH301	3	segmental replication
DlbHLH296	DlbHLH303	2	segmental replication
DlbHLH299	DlbHLH303	2	segmental replication
DlbHLH306	DlbHLH308	1	segmental replication
DlbHLH305	DlbHLH307	11	segmental replication
DlbHLH306	DlbHLH87	1	segmental replication
DlbHLH305	DlbHLH103	11	segmental replication
DlbHLH305	DlbHLH121	11	segmental replication
DlbHLH308	DlbHLH87	1	segmental replication
DlbHLH309	DlbHLH96	5	segmental replication
DlbHLH307	DlbHLH103	11	segmental replication
DlbHLH307	DlbHLH121	11	segmental replication
DlbHLH309	DlbHLH115	5	segmental replication
DlbHLH45	DlbHLH64	10	segmental replication
DlbHLH56	DlbHLH58	4	segmental replication
DlbHLH50	DlbHLH60	5	segmental replication
DlbHLH51	DlbHLH71	15	segmental replication
DlbHLH55	DlbHLH62	4	segmental replication
DlbHLH54	DlbHLH70	4	segmental replication
DlbHLH47	DlbHLH59	10	segmental replication
DlbHLH46	DlbHLH66	6	segmental replication
DlbHLH48	DlbHLH68	20	segmental replication
DlbHLH56	DlbHLH77	4	segmental replication
DlbHLH50	DlbHLH76	5	segmental replication
DlbHLH47	DlbHLH78	10	segmental replication
DlbHLH45	DlbHLH80	10	segmental replication
DlbHLH52	DlbHLH81	3	segmental replication
DlbHLH49	DlbHLH83	21	segmental replication
DlbHLH44	DlbHLH85	14	segmental replication
DlbHLH55	DlbHLH82	4	segmental replication
DlbHLH46	DlbHLH74	6	segmental replication
DlbHLH49	DlbHLH118	21	segmental replication
DlbHLH64	DlbHLH80	10	segmental replication
DlbHLH58	DlbHLH77	4	segmental replication
DlbHLH68	DlbHLH84	20	segmental replication
DlbHLH60	DlbHLH76	5	segmental replication
DlbHLH59	DlbHLH78	10	segmental replication
DlbHLH65	DlbHLH79	1	segmental replication
DlbHLH66	DlbHLH74	6	segmental replication
DlbHLH62	DlbHLH82	4	segmental replication
DlbHLH61	DlbHLH75	8	segmental replication
DlbHLH83	DlbHLH118	21	segmental replication
DlbHLH100	DlbHLH112	4	segmental replication
DlbHLH95	DlbHLH107	4	segmental replication
DlbHLH93	DlbHLH105	5	segmental replication
DlbHLH98	DlbHLH110	7	segmental replication
DlbHLH91	DlbHLH113	11	segmental replication
DlbHLH88	DlbHLH114	2	segmental replication
DlbHLH86	DlbHLH102	10	segmental replication
DlbHLH97	DlbHLH108	2	segmental replication
DlbHLH94	DlbHLH104	1	segmental replication
DlbHLH99	DlbHLH122	3	segmental replication
DlbHLH95	DlbHLH116	4	segmental replication
DlbHLH89	DlbHLH120	2	segmental replication
DlbHLH98	DlbHLH117	7	segmental replication
DlbHLH96	DlbHLH115	5	segmental replication
DlbHLH107	DlbHLH116	4	segmental replication
DlbHLH110	DlbHLH117	7	segmental replication
DlbHLH103	DlbHLH121	11	segmental replication
DlbHLH52	DlbHLH53	3	tandem replication
DlbHLH123	DlbHLH124	3	tandem replication
DlbHLH234	DlbHLH233	18	tandem replication
DlbHLH136	DlbHLH135	3	tandem replication
