# Supplementary material for: Genome-Wide Identification and Role of the bHLH Gene Family in Dendrocalamus latiflorus Flowering Regulation
Source: Int J Mol Sci. 2024 Oct 9;25(19):10837. doi: 10.3390/ijms251910837 (PMC11477406; doi:10.3390/ijms251910837)
Supplement: Supplementary file 1 [file ijms-25-10837-s001.zip › supplementary materials/table S3.xlsx]

## Sheet: table S3
Table S3 Ka/Ks ratios for paralogous gene pairs
Gene1	Gene2	Ka	Ks	Ka/Ks ratio
DlbHLH52	DlbHLH53	0.0786747	0.0952866	0.825664
DlbHLH123	DlbHLH145	0.139723	0.178783	0.781523
DlbHLH139	DlbHLH57	0.489104	0.633973	0.771489
DlbHLH249	DlbHLH63	0.131216	0.171686	0.764277
DlbHLH96	DlbHLH115	0.114609	0.155598	0.736572
DlbHLH212	DlbHLH240	0.0932594	0.131614	0.708584
DlbHLH136	DlbHLH145	0.170379	0.251972	0.67618
DlbHLH309	DlbHLH96	0.35725	0.532958	0.670315
DlbHLH215	DlbHLH268	0.249858	0.398426	0.627114
DlbHLH129	DlbHLH139	0.0790265	0.126443	0.624999
DlbHLH51	DlbHLH71	0.0931994	0.14968	0.622658
DlbHLH172	DlbHLH54	0.320848	0.515817	0.622018
DlbHLH234	DlbHLH233	0.15461	0.249652	0.619304
DlbHLH232	DlbHLH264	0.242736	0.39387	0.616284
DlbHLH123	DlbHLH136	0.130043	0.212472	0.612046
DlbHLH237	DlbHLH243	0.0659161	0.108571	0.607126
DlbHLH65	DlbHLH79	0.0803443	0.132905	0.604525
DlbHLH242	DlbHLH268	0.249257	0.415171	0.600372
DlbHLH229	DlbHLH240	0.103178	0.172866	0.596866
DlbHLH100	DlbHLH112	0.0505695	0.084963	0.595194
DlbHLH123	DlbHLH124	0.351455	0.592342	0.593331
DlbHLH220	DlbHLH243	0.0596049	0.101815	0.585423
DlbHLH231	DlbHLH268	0.280243	0.497922	0.562824
DlbHLH172	DlbHLH70	0.294026	0.525169	0.55987
DlbHLH255	DlbHLH268	0.0739569	0.132698	0.557333
DlbHLH168	DlbHLH44	0.294939	0.535115	0.55117
DlbHLH168	DlbHLH85	0.294755	0.543694	0.542135
DlbHLH219	DlbHLH273	0.177197	0.326956	0.541961
DlbHLH166	DlbHLH181	0.0806095	0.150329	0.536219
DlbHLH215	DlbHLH278	0.227993	0.426412	0.534677
DlbHLH212	DlbHLH229	0.0952188	0.179084	0.531698
DlbHLH233	DlbHLH271	0.222137	0.41852	0.530767
DlbHLH187	DlbHLH94	0.0605343	0.114311	0.52956
DlbHLH215	DlbHLH231	0.0545791	0.103111	0.529323
DlbHLH125	DlbHLH144	0.0506845	0.0960488	0.527695
DlbHLH219	DlbHLH235	0.0498673	0.0950638	0.524567
DlbHLH225	DlbHLH247	0.085886	0.163957	0.523831
DlbHLH50	DlbHLH76	0.0344135	0.0656985	0.523809
DlbHLH262	DlbHLH265	0.0857109	0.163768	0.523367
DlbHLH126	DlbHLH146	0.0808295	0.155857	0.518614
DlbHLH10	DlbHLH41	0.0760188	0.146948	0.517317
DlbHLH215	DlbHLH255	0.204865	0.400847	0.511079
DlbHLH52	DlbHLH81	0.188948	0.371022	0.509264
DlbHLH186	DlbHLH60	0.443091	0.874963	0.506412
DlbHLH216	DlbHLH238	0.106322	0.210413	0.505299
DlbHLH270	DlbHLH275	0.0427105	0.0849965	0.502498
DlbHLH186	DlbHLH76	0.334987	0.667601	0.501777
DlbHLH4	DlbHLH16	0.0896727	0.179627	0.499216
DlbHLH176	DlbHLH85	0.287833	0.57876	0.497326
DlbHLH213	DlbHLH264	0.214205	0.431265	0.496691
DlbHLH225	DlbHLH275	0.29094	0.586275	0.496251
DlbHLH3	DlbHLH36	0.0852053	0.172351	0.494371
DlbHLH127	DlbHLH140	0.0592665	0.119909	0.494263
DlbHLH174	DlbHLH181	0.104263	0.211507	0.492953
DlbHLH186	DlbHLH50	0.355827	0.722108	0.492762
DlbHLH288	DlbHLH293	0.0967744	0.197102	0.490987
DlbHLH213	DlbHLH271	0.209877	0.42953	0.48862
DlbHLH232	DlbHLH263	0.234721	0.484012	0.484948
DlbHLH218	DlbHLH225	0.0905862	0.18741	0.483359
DlbHLH286	DlbHLH290	0.0687767	0.142864	0.481415
DlbHLH149	DlbHLH161	0.0676103	0.141202	0.478819
DlbHLH130	DlbHLH141	0.0773315	0.161697	0.478248
DlbHLH136	DlbHLH135	0.309132	0.647088	0.477729
DlbHLH168	DlbHLH176	0.0775213	0.162425	0.477275
DlbHLH213	DlbHLH234	0.150929	0.318631	0.47368
DlbHLH242	DlbHLH278	0.214704	0.454453	0.472445
DlbHLH128	DlbHLH130	0.0961407	0.203917	0.471469
DlbHLH284	DlbHLH293	0.106639	0.226677	0.470443
DlbHLH256	DlbHLH270	0.0560714	0.119264	0.470146
DlbHLH305	DlbHLH103	0.336297	0.716341	0.469465
DlbHLH3	DlbHLH161	0.341924	0.72833	0.469463
DlbHLH231	DlbHLH278	0.230624	0.493085	0.467716
DlbHLH194	DlbHLH207	0.251453	0.539095	0.466436
DlbHLH161	DlbHLH36	0.324156	0.699784	0.463224
DlbHLH31	DlbHLH42	0.112343	0.242668	0.462948
DlbHLH7	DlbHLH245	0.0800985	0.173713	0.461097
DlbHLH284	DlbHLH288	0.0693789	0.151208	0.458831
DlbHLH169	DlbHLH177	0.0783668	0.17116	0.457857
DlbHLH126	DlbHLH134	0.0789202	0.172395	0.457788
DlbHLH217	DlbHLH266	0.165883	0.363168	0.456768
DlbHLH291	DlbHLH90	0.485281	1.06272	0.456641
DlbHLH91	DlbHLH113	0.058732	0.128841	0.455847
DlbHLH242	DlbHLH255	0.188844	0.414444	0.455655
DlbHLH235	DlbHLH273	0.150006	0.329525	0.45522
DlbHLH58	DlbHLH77	0.0516733	0.113789	0.454114
DlbHLH296	DlbHLH299	0.0891976	0.196432	0.454088
DlbHLH183	DlbHLH285	0.0666477	0.147676	0.45131
DlbHLH161	DlbHLH27	0.344177	0.763531	0.450771
DlbHLH176	DlbHLH44	0.262177	0.581799	0.450632
DlbHLH260	DlbHLH269	0.0452007	0.100515	0.44969
DlbHLH216	DlbHLH228	0.10498	0.23354	0.449515
DlbHLH306	DlbHLH87	0.275311	0.615047	0.447625
DlbHLH68	DlbHLH84	0.0615634	0.138199	0.44547
DlbHLH194	DlbHLH198	0.285302	0.640946	0.445127
DlbHLH265	DlbHLH274	0.100129	0.225017	0.444985
DlbHLH160	DlbHLH28	0.217629	0.48916	0.444903
DlbHLH89	DlbHLH120	0.050228	0.113016	0.444434
DlbHLH220	DlbHLH279	0.239789	0.540262	0.443837
DlbHLH127	DlbHLH77	0.223794	0.504832	0.443304
DlbHLH149	DlbHLH154	0.0825296	0.186918	0.441529
DlbHLH164	DlbHLH175	0.0610823	0.138467	0.441132
DlbHLH137	DlbHLH142	0.0973882	0.220803	0.441064
DlbHLH174	DlbHLH65	0.286806	0.653371	0.438964
DlbHLH151	DlbHLH162	0.0754971	0.172225	0.438364
DlbHLH264	DlbHLH271	0.0710369	0.163392	0.434764
DlbHLH27	DlbHLH36	0.0601638	0.139531	0.431184
DlbHLH49	DlbHLH83	0.0573452	0.13341	0.429841
DlbHLH20	DlbHLH41	0.0678954	0.15867	0.427903
DlbHLH305	DlbHLH307	0.121532	0.284834	0.426675
DlbHLH163	DlbHLH16	0.43911	1.0319	0.425535
DlbHLH160	DlbHLH33	0.21402	0.503859	0.424762
DlbHLH128	DlbHLH141	0.0739228	0.174285	0.424148
DlbHLH187	DlbHLH104	0.061381	0.144734	0.424096
DlbHLH217	DlbHLH257	0.162008	0.383566	0.422372
DlbHLH154	DlbHLH27	0.37165	0.8804	0.422138
DlbHLH18	DlbHLH40	0.0835754	0.198473	0.421093
DlbHLH107	DlbHLH116	0.117333	0.278889	0.420715
DlbHLH47	DlbHLH78	0.0214866	0.0512144	0.419542
DlbHLH308	DlbHLH87	0.250618	0.600157	0.417587
DlbHLH138	DlbHLH140	0.0601432	0.144148	0.417232
DlbHLH95	DlbHLH107	0.109986	0.263733	0.417035
DlbHLH3	DlbHLH154	0.356563	0.856619	0.416244
DlbHLH45	DlbHLH64	0.132299	0.317914	0.416148
DlbHLH44	DlbHLH85	0.0863694	0.207816	0.415606
DlbHLH45	DlbHLH80	0.0931786	0.224338	0.415349
DlbHLH259	DlbHLH267	0.144947	0.349275	0.414996
DlbHLH156	DlbHLH160	0.0679363	0.163956	0.414356
DlbHLH247	DlbHLH270	0.201208	0.489028	0.411445
DlbHLH149	DlbHLH36	0.364448	0.885991	0.411345
DlbHLH230	DlbHLH266	0.171838	0.418807	0.410305
DlbHLH166	DlbHLH79	0.236667	0.577169	0.410048
DlbHLH138	DlbHLH77	0.196729	0.480331	0.40957
DlbHLH294	DlbHLH82	0.184646	0.455245	0.405596
DlbHLH220	DlbHLH237	0.052189	0.128681	0.40557
DlbHLH64	DlbHLH80	0.106927	0.264637	0.404052
DlbHLH173	DlbHLH62	0.247776	0.617136	0.401494
DlbHLH166	DlbHLH174	0.0602907	0.150503	0.400595
DlbHLH306	DlbHLH308	0.0600251	0.150209	0.399611
DlbHLH257	DlbHLH282	0.0489015	0.122458	0.399333
DlbHLH258	DlbHLH279	0.0577347	0.1447	0.398997
DlbHLH217	DlbHLH282	0.139678	0.350662	0.398327
DlbHLH228	DlbHLH238	0.0811001	0.204371	0.396827
DlbHLH309	DlbHLH115	0.237123	0.600048	0.395174
DlbHLH54	DlbHLH70	0.0431497	0.109241	0.394997
DlbHLH198	DlbHLH207	0.0953219	0.241502	0.394705
DlbHLH262	DlbHLH274	0.0696332	0.176643	0.394203
DlbHLH149	DlbHLH27	0.335658	0.853601	0.393225
DlbHLH6	DlbHLH160	0.207151	0.52746	0.392733
DlbHLH220	DlbHLH258	0.229109	0.58576	0.391131
DlbHLH213	DlbHLH263	0.205635	0.527423	0.389887
DlbHLH307	DlbHLH103	0.356903	0.923311	0.386547
DlbHLH127	DlbHLH58	0.209466	0.544018	0.385034
DlbHLH140	DlbHLH77	0.17562	0.456162	0.384996
DlbHLH263	DlbHLH264	0.0820472	0.21444	0.382612
DlbHLH285	DlbHLH289	0.0548951	0.143848	0.381619
DlbHLH94	DlbHLH104	0.0554299	0.1454	0.381224
DlbHLH185	DlbHLH306	0.262091	0.688173	0.380851
DlbHLH165	DlbHLH170	0.0559497	0.147458	0.379429
DlbHLH230	DlbHLH282	0.144728	0.382002	0.378866
DlbHLH147	DlbHLH158	0.045407	0.119896	0.378721
DlbHLH294	DlbHLH55	0.192782	0.509084	0.378685
DlbHLH181	DlbHLH79	0.361182	0.955853	0.377864
DlbHLH188	DlbHLH109	0.0884779	0.234224	0.377749
DlbHLH140	DlbHLH58	0.184969	0.489906	0.377559
DlbHLH185	DlbHLH308	0.242146	0.641377	0.37754
DlbHLH187	DlbHLH198	0.253898	0.673634	0.376909
DlbHLH230	DlbHLH257	0.16328	0.434381	0.375891
DlbHLH15	DlbHLH35	0.0580388	0.155145	0.374094
DlbHLH218	DlbHLH270	0.171323	0.45797	0.374092
DlbHLH294	DlbHLH62	0.20999	0.562375	0.373399
DlbHLH243	DlbHLH279	0.221024	0.592622	0.372959
DlbHLH164	DlbHLH119	0.0606491	0.162893	0.372325
DlbHLH174	DlbHLH79	0.234884	0.638671	0.36777
DlbHLH187	DlbHLH207	0.229834	0.625638	0.367359
DlbHLH287	DlbHLH99	0.251292	0.686022	0.366303
DlbHLH184	DlbHLH102	0.0314718	0.0860614	0.36569
DlbHLH194	DlbHLH104	0.485733	1.33022	0.365151
DlbHLH88	DlbHLH114	0.0605565	0.166669	0.363334
DlbHLH173	DlbHLH55	0.204144	0.562173	0.363133
DlbHLH253	DlbHLH266	0.152166	0.419535	0.362702
DlbHLH3	DlbHLH27	0.0803464	0.221566	0.362629
DlbHLH138	DlbHLH56	0.187532	0.518492	0.361687
DlbHLH173	DlbHLH82	0.196606	0.543738	0.361583
DlbHLH170	DlbHLH118	0.0621715	0.172964	0.359447
DlbHLH2	DlbHLH24	0.0811412	0.225838	0.359289
DlbHLH8	DlbHLH32	0.0367785	0.102452	0.358984
DlbHLH182	DlbHLH113	0.0439698	0.1227	0.358352
DlbHLH237	DlbHLH279	0.217391	0.606882	0.35821
DlbHLH7	DlbHLH26	0.0776428	0.217099	0.357639
DlbHLH60	DlbHLH76	0.0615104	0.17202	0.357577
DlbHLH134	DlbHLH146	0.0812471	0.227895	0.356511
DlbHLH154	DlbHLH161	0.0665595	0.187112	0.355721
DlbHLH26	DlbHLH245	0.0691649	0.195471	0.353837
DlbHLH243	DlbHLH258	0.209907	0.593594	0.353621
DlbHLH183	DlbHLH289	0.0583012	0.164929	0.353491
DlbHLH4	DlbHLH163	0.409098	1.15995	0.352687
DlbHLH137	DlbHLH75	0.314446	0.892188	0.352444
DlbHLH127	DlbHLH138	0.0594584	0.169012	0.351799
DlbHLH97	DlbHLH108	0.0570565	0.163742	0.348454
DlbHLH127	DlbHLH56	0.204143	0.587204	0.347652
DlbHLH103	DlbHLH121	0.299358	0.865508	0.345875
DlbHLH142	DlbHLH61	0.281973	0.817202	0.345046
DlbHLH143	DlbHLH63	0.28835	0.838919	0.343716
DlbHLH268	DlbHLH278	0.0486894	0.142174	0.342465
DlbHLH237	DlbHLH258	0.213451	0.624066	0.342032
DlbHLH156	DlbHLH28	0.198081	0.579854	0.341604
DlbHLH241	DlbHLH262	0.182808	0.535189	0.341576
DlbHLH165	DlbHLH118	0.0409132	0.120575	0.339318
DlbHLH244	DlbHLH90	0.446669	1.32169	0.337953
DlbHLH290	DlbHLH116	0.219259	0.649082	0.337798
DlbHLH61	DlbHLH75	0.052447	0.15573	0.336783
DlbHLH244	DlbHLH291	0.0816975	0.242761	0.336534
DlbHLH124	DlbHLH63	0.275232	0.818434	0.336291
DlbHLH241	DlbHLH265	0.167708	0.49935	0.335852
DlbHLH255	DlbHLH278	0.0482888	0.144694	0.333729
DlbHLH193	DlbHLH205	0.032784	0.0995017	0.329481
DlbHLH178	DlbHLH114	0.0499847	0.151731	0.329431
DlbHLH195	DlbHLH210	0.0894871	0.271954	0.329052
DlbHLH253	DlbHLH257	0.156236	0.475237	0.328754
DlbHLH247	DlbHLH275	0.159102	0.486059	0.327332
DlbHLH170	DlbHLH49	0.152108	0.464806	0.32725
DlbHLH56	DlbHLH58	0.0474711	0.146326	0.32442
DlbHLH286	DlbHLH116	0.205002	0.63235	0.324191
DlbHLH181	DlbHLH65	0.258513	0.798425	0.323778
DlbHLH296	DlbHLH303	0.0671392	0.207732	0.323201
DlbHLH263	DlbHLH271	0.0571155	0.176943	0.32279
DlbHLH13	DlbHLH29	0.0668846	0.207489	0.322353
DlbHLH218	DlbHLH275	0.161999	0.504191	0.321305
DlbHLH305	DlbHLH121	0.10546	0.328308	0.321222
DlbHLH260	DlbHLH276	0.0362452	0.113285	0.319947
DlbHLH203	DlbHLH209	0.057046	0.178307	0.319932
DlbHLH233	DlbHLH246	0.0745896	0.233631	0.319263
DlbHLH267	DlbHLH281	0.10053	0.315116	0.319025
DlbHLH196	DlbHLH209	0.056997	0.178855	0.318677
DlbHLH198	DlbHLH104	0.249355	0.784273	0.317945
DlbHLH156	DlbHLH33	0.198605	0.624932	0.317803
DlbHLH257	DlbHLH266	0.0462341	0.145582	0.317582
DlbHLH9	DlbHLH18	0.0657034	0.207788	0.316204
DlbHLH217	DlbHLH253	0.0592249	0.188422	0.314321
DlbHLH17	DlbHLH43	0.0651297	0.207484	0.313902
DlbHLH214	DlbHLH262	0.178865	0.569948	0.313826
DlbHLH299	DlbHLH303	0.0808643	0.258674	0.31261
DlbHLH125	DlbHLH73	0.193515	0.61937	0.312439
DlbHLH211	DlbHLH277	0.0461258	0.147632	0.312438
DlbHLH56	DlbHLH77	0.0553757	0.177819	0.311415
DlbHLH137	DlbHLH61	0.28691	0.926458	0.309685
DlbHLH259	DlbHLH281	0.0500121	0.161849	0.309003
DlbHLH290	DlbHLH107	0.233439	0.759416	0.307392
DlbHLH46	DlbHLH66	0.046453	0.151435	0.306753
DlbHLH230	DlbHLH253	0.0616763	0.201268	0.306439
DlbHLH238	DlbHLH267	0.262372	0.860075	0.305057
DlbHLH226	DlbHLH262	0.184048	0.603551	0.304942
DlbHLH47	DlbHLH59	0.047086	0.154833	0.304108
DlbHLH218	DlbHLH247	0.0372516	0.122777	0.303409
DlbHLH59	DlbHLH78	0.0482836	0.15945	0.302814
DlbHLH173	DlbHLH294	0.0555211	0.183571	0.30245
DlbHLH207	DlbHLH94	0.198995	0.662595	0.300327
DlbHLH144	DlbHLH73	0.205411	0.686439	0.299242
DlbHLH6	DlbHLH156	0.188262	0.633193	0.297322
DlbHLH49	DlbHLH118	0.150197	0.505977	0.296846
DlbHLH231	DlbHLH242	0.0479496	0.16188	0.296205
DlbHLH28	DlbHLH33	0.0501783	0.170971	0.293491
DlbHLH226	DlbHLH265	0.145926	0.497822	0.293129
DlbHLH6	DlbHLH33	0.0482569	0.164674	0.293045
DlbHLH207	DlbHLH104	0.219569	0.752671	0.291719
DlbHLH224	DlbHLH239	0.0505105	0.173302	0.29146
DlbHLH211	DlbHLH227	0.0566485	0.197627	0.286644
DlbHLH217	DlbHLH230	0.0542639	0.191837	0.282864
DlbHLH170	DlbHLH83	0.158335	0.559853	0.282815
DlbHLH93	DlbHLH105	0.0716722	0.253643	0.282571
DlbHLH151	DlbHLH245	0.32163	1.1388	0.282428
DlbHLH297	DlbHLH301	0.0500857	0.178946	0.279892
DlbHLH228	DlbHLH259	0.184907	0.667196	0.277141
DlbHLH214	DlbHLH265	0.153355	0.556086	0.275777
DlbHLH214	DlbHLH226	0.0343357	0.124659	0.275436
DlbHLH190	DlbHLH202	0.0424623	0.154529	0.274785
DlbHLH99	DlbHLH122	0.0443635	0.161697	0.274362
DlbHLH2	DlbHLH37	0.0491653	0.181192	0.271344
DlbHLH150	DlbHLH153	0.0385565	0.142208	0.271128
DlbHLH269	DlbHLH276	0.0350218	0.129954	0.269494
DlbHLH162	DlbHLH26	0.321024	1.19176	0.269369
DlbHLH55	DlbHLH82	0.0531374	0.197333	0.269278
DlbHLH196	DlbHLH203	0.0428761	0.159539	0.26875
DlbHLH197	DlbHLH108	0.16007	0.59718	0.268043
DlbHLH83	DlbHLH118	0.145001	0.541049	0.267999
DlbHLH221	DlbHLH224	0.0468155	0.175005	0.267509
DlbHLH185	DlbHLH87	0.0464222	0.174046	0.266724
DlbHLH226	DlbHLH241	0.0413513	0.155269	0.26632
DlbHLH240	DlbHLH269	0.201004	0.758441	0.265023
DlbHLH283	DlbHLH297	0.0460503	0.174396	0.264056
DlbHLH295	DlbHLH112	0.0406825	0.154159	0.2639
DlbHLH222	DlbHLH236	0.0559416	0.212076	0.263781
DlbHLH240	DlbHLH260	0.207487	0.792093	0.261948
DlbHLH162	DlbHLH245	0.310335	1.19308	0.260112
DlbHLH55	DlbHLH62	0.0797876	0.306996	0.259897
DlbHLH286	DlbHLH95	0.203939	0.785518	0.259623
DlbHLH212	DlbHLH269	0.206104	0.796415	0.25879
DlbHLH179	DlbHLH111	0.0413278	0.160181	0.258008
DlbHLH212	DlbHLH276	0.220299	0.857164	0.257009
DlbHLH62	DlbHLH82	0.0783918	0.30541	0.256677
DlbHLH202	DlbHLH102	0.110021	0.428782	0.256589
DlbHLH24	DlbHLH37	0.0541002	0.210885	0.256538
DlbHLH50	DlbHLH60	0.0498641	0.195488	0.255075
DlbHLH7	DlbHLH162	0.342036	1.34097	0.255066
DlbHLH22	DlbHLH251	0.0489268	0.191852	0.255024
DlbHLH86	DlbHLH102	0.0314553	0.124801	0.252044
DlbHLH1	DlbHLH38	0.0371835	0.148959	0.249622
DlbHLH238	DlbHLH259	0.159846	0.641869	0.249032
DlbHLH240	DlbHLH276	0.187851	0.756721	0.248244
DlbHLH21	DlbHLH39	0.0384848	0.155299	0.247812
DlbHLH182	DlbHLH91	0.0387246	0.156365	0.247655
DlbHLH216	DlbHLH259	0.162686	0.657526	0.247421
DlbHLH9	DlbHLH40	0.0497659	0.201198	0.247348
DlbHLH151	DlbHLH26	0.296248	1.20074	0.246721
DlbHLH165	DlbHLH49	0.144449	0.590589	0.244585
DlbHLH221	DlbHLH239	0.0386785	0.158264	0.244392
DlbHLH290	DlbHLH95	0.178716	0.732159	0.244095
DlbHLH184	DlbHLH202	0.10976	0.450448	0.243669
DlbHLH216	DlbHLH267	0.22355	0.917755	0.243584
DlbHLH184	DlbHLH204	0.101606	0.418382	0.242856
DlbHLH191	DlbHLH97	0.144683	0.597567	0.242119
DlbHLH202	DlbHLH204	0.0435958	0.180473	0.241564
DlbHLH19	DlbHLH38	0.0438846	0.183499	0.239154
DlbHLH215	DlbHLH242	0.0310764	0.130267	0.23856
DlbHLH6	DlbHLH28	0.0413093	0.173997	0.237414
DlbHLH229	DlbHLH260	0.211313	0.890336	0.23734
DlbHLH238	DlbHLH281	0.158791	0.669479	0.237186
DlbHLH95	DlbHLH116	0.0528348	0.223159	0.236759
DlbHLH261	DlbHLH272	0.0402153	0.170438	0.235953
DlbHLH228	DlbHLH281	0.16714	0.712504	0.234582
DlbHLH226	DlbHLH274	0.138717	0.593725	0.233638
DlbHLH5	DlbHLH39	0.0413477	0.178321	0.231872
DlbHLH197	DlbHLH97	0.157762	0.683514	0.23081
DlbHLH165	DlbHLH83	0.135049	0.58616	0.230396
DlbHLH307	DlbHLH121	0.0882105	0.38412	0.229643
DlbHLH229	DlbHLH269	0.205713	0.895865	0.229626
DlbHLH214	DlbHLH274	0.144504	0.635473	0.227396
DlbHLH280	DlbHLH300	0.0478513	0.210854	0.22694
DlbHLH216	DlbHLH281	0.147628	0.651181	0.226709
DlbHLH204	DlbHLH102	0.0993255	0.441845	0.224797
DlbHLH204	DlbHLH86	0.0997388	0.446128	0.223565
DlbHLH190	DlbHLH204	0.0354571	0.159576	0.222196
DlbHLH236	DlbHLH292	0.0388961	0.175777	0.221281
DlbHLH175	DlbHLH119	0.0240985	0.109375	0.22033
DlbHLH283	DlbHLH301	0.0464227	0.210854	0.220165
DlbHLH7	DlbHLH151	0.315808	1.43559	0.219985
DlbHLH5	DlbHLH224	0.360322	1.64242	0.219385
DlbHLH229	DlbHLH276	0.19272	0.886577	0.217375
DlbHLH190	DlbHLH102	0.0947197	0.438148	0.216182
DlbHLH48	DlbHLH68	0.0340691	0.159626	0.213431
DlbHLH98	DlbHLH117	0.0335899	0.161367	0.208158
DlbHLH184	DlbHLH190	0.0909783	0.450266	0.202054
DlbHLH14	DlbHLH34	0.0283258	0.144245	0.196373
DlbHLH180	DlbHLH78	0.134941	0.688813	0.195903
DlbHLH180	DlbHLH47	0.131097	0.67012	0.195632
DlbHLH214	DlbHLH241	0.0247761	0.127798	0.193869
DlbHLH192	DlbHLH208	0.0272923	0.141039	0.193508
DlbHLH1	DlbHLH19	0.0428083	0.222765	0.192168
DlbHLH295	DlbHLH100	0.0298708	0.156311	0.191098
DlbHLH10	DlbHLH20	0.0252975	0.133873	0.188966
DlbHLH171	DlbHLH78	0.152317	0.80836	0.188427
DlbHLH98	DlbHLH110	0.0311314	0.165306	0.188326
DlbHLH222	DlbHLH292	0.0336081	0.179257	0.187486
DlbHLH5	DlbHLH221	0.334192	1.78276	0.187457
DlbHLH180	DlbHLH59	0.143961	0.768347	0.187364
DlbHLH66	DlbHLH74	0.0365812	0.196546	0.18612
DlbHLH23	DlbHLH34	0.0328041	0.177442	0.184872
DlbHLH14	DlbHLH23	0.0326099	0.177066	0.184168
DlbHLH46	DlbHLH74	0.0332048	0.180583	0.183875
DlbHLH171	DlbHLH47	0.143517	0.791853	0.181241
DlbHLH5	DlbHLH21	0.0345856	0.193979	0.178296
DlbHLH110	DlbHLH117	0.0284691	0.161946	0.175794
DlbHLH148	DlbHLH23	0.14006	0.803625	0.174285
DlbHLH171	DlbHLH180	0.0460797	0.266193	0.173106
DlbHLH171	DlbHLH59	0.152528	0.905107	0.168519
DlbHLH184	DlbHLH86	0.0218538	0.130994	0.16683
DlbHLH148	DlbHLH34	0.13268	0.811635	0.163473
DlbHLH14	DlbHLH148	0.129892	0.799257	0.162516
DlbHLH227	DlbHLH277	0.0406754	0.250531	0.162357
DlbHLH192	DlbHLH199	0.027284	0.186955	0.145939
DlbHLH199	DlbHLH208	0.0317975	0.234503	0.135595
DlbHLH205	DlbHLH93	0.444366	3.6265	0.122533
DlbHLH178	DlbHLH120	0.471767	4.8575	0.0971215
