# Supplementary material for: Genome-Wide Identification and Role of the bHLH Gene Family in Dendrocalamus latiflorus Flowering Regulation
Source: Int J Mol Sci. 2024 Oct 9;25(19):10837. doi: 10.3390/ijms251910837 (PMC11477406; doi:10.3390/ijms251910837)
Supplement: Supplementary file 1 [file ijms-25-10837-s001.zip › supplementary materials/table S4.xlsx]

## Sheet: At_Dl
Table S4-1 Collinearity analysis results of Dendrocalamus latiflorus (intraspecific and interspecific)
############### Parameters ###############
# MATCH_SCORE: 50
# MATCH_SIZE: 5
# GAP_PENALTY: -1
# OVERLAP_WINDOW: 5
# E_VALUE: 1e-05
# MAX GAPS: 25
############### Statistics ###############
# Number of collinear genes: 4288, Percentage: 4.50
# Number of all genes: 95274
##########################################
## Alignment 0: score=365.0 e_value=4e-18 N=9 1&chr11.1 minus
0- 0:	AT1G01620.1	evm.model.FRAGSCAFF_323.654	0
0- 1:	AT1G01700.4	evm.model.FRAGSCAFF_323.652	6e-155
0- 2:	AT1G01710.1	evm.model.FRAGSCAFF_323.643	0
0- 3:	AT1G01750.2	evm.model.FRAGSCAFF_323.632	4e-78
0- 4:	AT1G02030.1	evm.model.FRAGSCAFF_323.613	2e-32
0- 5:	AT1G02070.1	evm.model.FRAGSCAFF_323.602	8e-23
0- 6:	AT1G02130.1	evm.model.FRAGSCAFF_371.443	6e-136
0- 7:	AT1G02145.3	evm.model.FRAGSCAFF_371.455	0
0- 8:	AT1G02150.1	evm.model.FRAGSCAFF_371.457	1e-151
## Alignment 1: score=309.0 e_value=1.9e-12 N=7 1&chr12.1 plus
1- 0:	AT1G79120.1	evm.model.FRAGSCAFF_212.165	3e-24
1- 1:	AT1G79270.1	evm.model.FRAGSCAFF_212.138	1e-86
1- 2:	AT1G79350.1	evm.model.FRAGSCAFF_212.133	0
1- 3:	AT1G79460.1	evm.model.FRAGSCAFF_212.118	0
1- 4:	AT1G79480.1	evm.model.FRAGSCAFF_212.117	9e-40
1- 5:	AT1G79490.1	evm.model.FRAGSCAFF_212.114	0
1- 6:	AT1G79510.1	evm.model.FRAGSCAFF_212.110	5e-82
## Alignment 2: score=275.0 e_value=1.2e-08 N=6 1&chr12.1 minus
2- 0:	AT1G12520.1	evm.model.FRAGSCAFF_212.326	1e-118
2- 1:	AT1G12570.1	evm.model.FRAGSCAFF_212.327	0
2- 2:	AT1G12610.1	evm.model.FRAGSCAFF_212.329	1e-36
2- 3:	AT1G12710.2	evm.model.FRAGSCAFF_212.332	2e-93
2- 4:	AT1G12740.2	evm.model.FRAGSCAFF_190.1152	0
2- 5:	AT1G12760.1	evm.model.FRAGSCAFF_190.1164	5e-138
## Alignment 3: score=387.0 e_value=1.1e-18 N=9 1&chr13.1 plus
3- 0:	AT1G02420.1	evm.model.FRAGSCAFF_379.40	5e-47
3- 1:	AT1G02610.1	evm.model.FRAGSCAFF_379.37	4e-44
3- 2:	AT1G02750.1	evm.model.FRAGSCAFF_379.25.1	5e-22
3- 3:	AT1G02813.1	evm.model.FRAGSCAFF_379.3	1e-36
3- 4:	AT1G02840.1	evm.model.FRAGSCAFF_236.6	2e-73
3- 5:	AT1G02850.4	evm.model.FRAGSCAFF_236.8	0
3- 6:	AT1G02870.1	evm.model.FRAGSCAFF_236.12	3e-67
3- 7:	AT1G02880.6	evm.model.FRAGSCAFF_236.13	6e-113
3- 8:	AT1G02990.4	evm.model.FRAGSCAFF_236.32.1	4e-35
## Alignment 4: score=253.0 e_value=1.9e-09 N=6 1&chr16.1 plus
4- 0:	AT1G68520.1	evm.model.FRAGSCAFF_310.128	2e-64
4- 1:	AT1G68570.1	evm.model.FRAGSCAFF_310.130	0
4- 2:	AT1G68640.1	evm.model.FRAGSCAFF_310.139	9e-153
4- 3:	AT1G68850.1	evm.model.FRAGSCAFF_310.173	2e-147
4- 4:	AT1G68920.4	DlbHLH169	1e-71
4- 5:	AT1G68940.2	evm.model.FRAGSCAFF_310.179	0
## Alignment 5: score=258.0 e_value=4.3e-08 N=6 1&chr16.1 minus
5- 0:	AT1G22050.1	evm.model.FRAGSCAFF_402.21	2e-50
5- 1:	AT1G22170.1	evm.model.FRAGSCAFF_402.31.3	3e-160
5- 2:	AT1G22210.1	evm.model.FRAGSCAFF_402.37	4e-131
5- 3:	AT1G22330.1	evm.model.FRAGSCAFF_402.51	3e-57
5- 4:	AT1G22460.1	evm.model.ORIGINAL_4433.104	0
5- 5:	AT1G22480.1	evm.model.ORIGINAL_4433.112	4e-31
## Alignment 6: score=322.0 e_value=1.7e-14 N=8 1&chr17.1 plus
6- 0:	AT1G75520.1	evm.model.FRAGSCAFF_245.416	2e-43
6- 1:	AT1G75540.1	evm.model.FRAGSCAFF_245.420	2e-43
6- 2:	AT1G75820.1	evm.model.FRAGSCAFF_245.444	0
6- 3:	AT1G76050.2	evm.model.FRAGSCAFF_245.446	3e-164
6- 4:	AT1G76200.1	evm.model.FRAGSCAFF_245.461	4e-21
6- 5:	AT1G76240.1	evm.model.FRAGSCAFF_245.462	1e-29
6- 6:	AT1G76310.3	evm.model.FRAGSCAFF_245.471	3e-145
6- 7:	AT1G76360.1	evm.model.FRAGSCAFF_245.476.1	5e-148
## Alignment 7: score=300.0 e_value=9.2e-11 N=7 1&chr18.1 plus
7- 0:	AT1G30100.1	evm.model.FRAGSCAFF_400.800	0
7- 1:	AT1G30120.1	evm.model.FRAGSCAFF_400.793	2e-26
7- 2:	AT1G30210.1	evm.model.FRAGSCAFF_400.785	5e-31
7- 3:	AT1G30330.2	evm.model.FRAGSCAFF_400.776	0
7- 4:	AT1G30440.1	evm.model.FRAGSCAFF_400.775	0
7- 5:	AT1G30490.1	evm.model.FRAGSCAFF_400.772	0
7- 6:	AT1G30640.1	evm.model.FRAGSCAFF_400.758	0
## Alignment 8: score=257.0 e_value=7.9e-09 N=6 1&chr18.1 plus
8- 0:	AT1G48430.1	evm.model.FRAGSCAFF_292.242	0
8- 1:	AT1G48450.1	evm.model.FRAGSCAFF_292.233	2e-153
8- 2:	AT1G48470.1	evm.model.FRAGSCAFF_292.212	5e-49
8- 3:	AT1G48480.1	evm.model.FRAGSCAFF_292.209	0
8- 4:	AT1G48490.4	evm.model.FRAGSCAFF_292.202	0
8- 5:	AT1G48570.1	evm.model.FRAGSCAFF_292.179	5e-79
## Alignment 9: score=366.0 e_value=1e-14 N=8 1&chr19.1 minus
9- 0:	AT1G69120.1	evm.model.ORIGINAL_2563.99	2e-77
9- 1:	AT1G69230.1	evm.model.ORIGINAL_2563.113	2e-24
9- 2:	AT1G69250.1	evm.model.ORIGINAL_2563.118	9e-44
9- 3:	AT1G69260.1	evm.model.ORIGINAL_2563.119	6e-48
9- 4:	AT1G69270.1	evm.model.ORIGINAL_2563.124	4e-177
9- 5:	AT1G69295.1	evm.model.ORIGINAL_2563.131	7e-24
9- 6:	AT1G69410.1	evm.model.ORIGINAL_2563.150	3e-97
9- 7:	AT1G69420.2	evm.model.ORIGINAL_2563.155	0
## Alignment 10: score=278.0 e_value=1.9e-08 N=6 1&chr19.1 minus
10- 0:	AT1G72310.1	evm.model.ORIGINAL_2563.41	1e-21
10- 1:	AT1G72330.3	evm.model.ORIGINAL_2563.42	0
10- 2:	AT1G72370.1	evm.model.ORIGINAL_2563.56	8e-137
10- 3:	AT1G72410.1	evm.model.ORIGINAL_2563.62	2e-83
10- 4:	AT1G72490.3	evm.model.ORIGINAL_2563.73	4e-39
10- 5:	AT1G72540.1	evm.model.ORIGINAL_2563.77	6e-140
## Alignment 11: score=272.0 e_value=9.2e-09 N=6 1&chr19.1 minus
11- 0:	AT1G13700.1	evm.model.ORIGINAL_2563.107	5e-120
11- 1:	AT1G13710.1	evm.model.ORIGINAL_2563.112	0
11- 2:	AT1G13730.1	evm.model.ORIGINAL_2563.118	2e-59
11- 3:	AT1G13740.1	evm.model.ORIGINAL_2563.119	5e-51
11- 4:	AT1G13830.2	evm.model.ORIGINAL_2563.131	4e-23
11- 5:	AT1G13950.1	evm.model.ORIGINAL_2563.150	3e-101
## Alignment 12: score=268.0 e_value=6e-10 N=6 1&chr19.1 minus
12- 0:	AT1G61105.1	evm.model.ORIGINAL_2563.316	2e-42
12- 1:	AT1G61110.1	evm.model.ORIGINAL_2563.317	7e-93
12- 2:	AT1G61215.1	evm.model.ORIGINAL_2563.326	9e-53
12- 3:	AT1G61240.4	evm.model.ORIGINAL_2563.327	2e-146
12- 4:	AT1G61260.1	evm.model.ORIGINAL_2563.339	6e-40
12- 5:	AT1G61350.1	evm.model.ORIGINAL_2563.350	4e-146
## Alignment 13: score=254.0 e_value=1.3e-08 N=6 1&chr19.1 minus
13- 0:	AT1G26310.1	evm.model.ORIGINAL_2563.99	2e-73
13- 1:	AT1G26355.1	evm.model.ORIGINAL_2563.113	8e-27
13- 2:	AT1G26450.1	evm.model.ORIGINAL_2563.131	1e-25
13- 3:	AT1G26460.1	evm.model.ORIGINAL_2563.138	0
13- 4:	AT1G26630.1	evm.model.ORIGINAL_2563.150	7e-91
13- 5:	AT1G26660.2	evm.model.ORIGINAL_2563.157	3e-42
## Alignment 14: score=269.0 e_value=1.3e-08 N=6 1&chr2.1 plus
14- 0:	AT1G67530.1	evm.model.ORIGINAL_519.304	0
14- 1:	AT1G67600.1	evm.model.ORIGINAL_519.301	5e-76
14- 2:	AT1G67710.1	evm.model.ORIGINAL_519.288	7e-114
14- 3:	AT1G67770.1	evm.model.ORIGINAL_519.268	3e-51
14- 4:	AT1G67785.1	evm.model.ORIGINAL_519.266	1e-25
14- 5:	AT1G67800.2	evm.model.ORIGINAL_519.263	4e-180
## Alignment 15: score=261.0 e_value=4.5e-09 N=6 1&chr2.1 plus
15- 0:	AT1G05590.1	evm.model.FRAGSCAFF_232.60	2e-63
15- 1:	AT1G05650.1	evm.model.FRAGSCAFF_232.59	3e-121
15- 2:	AT1G05720.1	evm.model.FRAGSCAFF_232.32	9e-70
15- 3:	AT1G05790.3	evm.model.FRAGSCAFF_232.10	0
15- 4:	AT1G05800.1	evm.model.FRAGSCAFF_232.9	4e-144
15- 5:	AT1G05805.1	DlbHLH24	9e-55
## Alignment 16: score=500.0 e_value=4.2e-22 N=11 1&chr20.1 minus
16- 0:	AT1G72310.1	evm.model.ORIGINAL_1673.336	5e-24
16- 1:	AT1G72330.3	evm.model.ORIGINAL_1673.337	9e-92
16- 2:	AT1G72370.1	evm.model.ORIGINAL_1673.345	3e-137
16- 3:	AT1G72410.1	evm.model.ORIGINAL_1673.348_evm.model.ORIGINAL_1673.349	2e-79
16- 4:	AT1G72450.1	evm.model.ORIGINAL_1673.353	1e-21
16- 5:	AT1G72490.3	evm.model.ORIGINAL_1673.360	1e-44
16- 6:	AT1G72500.1	evm.model.ORIGINAL_1673.361	0
16- 7:	AT1G72510.2	evm.model.ORIGINAL_1673.368	2e-28
16- 8:	AT1G72560.1	evm.model.ORIGINAL_1673.371	0
16- 9:	AT1G72620.1	evm.model.ORIGINAL_1673.374	9e-41
16- 10:	AT1G72830.2	evm.model.ORIGINAL_1673.382	7e-36
## Alignment 17: score=293.0 e_value=1.9e-11 N=7 1&chr20.1 minus
17- 0:	AT1G30100.1	evm.model.ORIGINAL_1117.7	0
17- 1:	AT1G30210.1	evm.model.ORIGINAL_1117.20	1e-38
17- 2:	AT1G30360.1	evm.model.ORIGINAL_1117.31	0
17- 3:	AT1G30380.1	evm.model.ORIGINAL_1117.33.1	4e-52
17- 4:	AT1G30510.2	evm.model.ORIGINAL_1117.41	0
17- 5:	AT1G30570.1	evm.model.ORIGINAL_1117.42	0
17- 6:	AT1G30620.1	evm.model.ORIGINAL_1117.63	0
## Alignment 18: score=262.0 e_value=4.5e-09 N=6 1&chr20.1 minus
18- 0:	AT1G26450.1	evm.model.ORIGINAL_1673.437	1e-22
18- 1:	AT1G26500.1	evm.model.ORIGINAL_1673.459	2e-127
18- 2:	AT1G26520.1	evm.model.ORIGINAL_1673.461	3e-172
18- 3:	AT1G26610.1	evm.model.ORIGINAL_1673.462	6e-34
18- 4:	AT1G26630.1	evm.model.ORIGINAL_1673.472	2e-90
18- 5:	AT1G26650.1	evm.model.ORIGINAL_1673.482	5e-77
## Alignment 19: score=495.0 e_value=1.2e-23 N=11 1&chr22.1 plus
19- 0:	AT1G30090.1	evm.model.ORIGINAL_979.400	1e-178
19- 1:	AT1G30130.1	evm.model.ORIGINAL_979.399	3e-98
19- 2:	AT1G30210.1	evm.model.ORIGINAL_979.393	4e-40
19- 3:	AT1G30220.1	evm.model.ORIGINAL_979.390	0
19- 4:	AT1G30270.1	evm.model.ORIGINAL_979.384	0
19- 5:	AT1G30360.1	evm.model.ORIGINAL_979.381	0
19- 6:	AT1G30380.1	evm.model.ORIGINAL_979.375	2e-55
19- 7:	AT1G30510.2	evm.model.ORIGINAL_979.371	3e-106
19- 8:	AT1G30540.1	evm.model.ORIGINAL_979.369	8e-150
19- 9:	AT1G30570.1	evm.model.ORIGINAL_979.365	0
19- 10:	AT1G30620.1	evm.model.ORIGINAL_979.339	0
## Alignment 20: score=402.0 e_value=1.2e-16 N=9 1&chr22.1 minus
20- 0:	AT1G72310.1	evm.model.ORIGINAL_3068.81	2e-23
20- 1:	AT1G72330.3	evm.model.ORIGINAL_3068.80	0
20- 2:	AT1G72410.1	evm.model.ORIGINAL_3068.68.3	3e-74
20- 3:	AT1G72480.1	evm.model.ORIGINAL_3068.62	0
20- 4:	AT1G72500.1	evm.model.ORIGINAL_3068.60	0
20- 5:	AT1G72540.1	evm.model.ORIGINAL_3068.59	4e-139
20- 6:	AT1G72560.1	evm.model.ORIGINAL_3068.58	0
20- 7:	AT1G72620.1	evm.model.ORIGINAL_3068.50	4e-40
20- 8:	AT1G72830.2	evm.model.ORIGINAL_3068.44	7e-38
## Alignment 21: score=327.0 e_value=2.4e-11 N=7 1&chr22.1 minus
21- 0:	AT1G02780.1	evm.model.FRAGSCAFF_52.139	5e-108
21- 1:	AT1G02810.1	evm.model.FRAGSCAFF_52.137	5e-140
21- 2:	AT1G02830.1	evm.model.FRAGSCAFF_52.131	3e-38
21- 3:	AT1G02840.1	evm.model.FRAGSCAFF_52.125	5e-92
21- 4:	AT1G02860.1	evm.model.FRAGSCAFF_52.123	3e-134
21- 5:	AT1G02890.1	evm.model.FRAGSCAFF_52.119	0
21- 6:	AT1G02990.4	evm.model.FRAGSCAFF_52.104	6e-46
## Alignment 22: score=312.0 e_value=6.3e-12 N=7 1&chr22.1 minus
22- 0:	AT1G61050.2	evm.model.FRAGSCAFF_330.78	3e-34
22- 1:	AT1G61105.1	evm.model.FRAGSCAFF_330.76	4e-51
22- 2:	AT1G61110.1	evm.model.FRAGSCAFF_330.75	3e-93
22- 3:	AT1G61215.1	evm.model.FRAGSCAFF_330.65	2e-58
22- 4:	AT1G61240.4	evm.model.FRAGSCAFF_330.64	6e-111
22- 5:	AT1G61260.1	evm.model.FRAGSCAFF_330.56	7e-41
22- 6:	AT1G61350.1	evm.model.FRAGSCAFF_330.42	3e-155
## Alignment 23: score=306.0 e_value=5e-12 N=7 1&chr22.1 minus
23- 0:	AT1G69120.1	evm.model.ORIGINAL_3068.29	7e-73
23- 1:	AT1G69240.1	evm.model.ORIGINAL_3068.17	3e-139
23- 2:	AT1G69270.1	evm.model.ORIGINAL_3068.8	4e-176
23- 3:	AT1G69295.1	evm.model.FRAGSCAFF_391.433	2e-22
23- 4:	AT1G69410.1	evm.model.FRAGSCAFF_391.413	5e-97
23- 5:	AT1G69420.2	evm.model.FRAGSCAFF_330.218	0
23- 6:	AT1G69430.1	evm.model.FRAGSCAFF_330.217	1e-66
## Alignment 24: score=292.0 e_value=1.7e-11 N=7 1&chr22.1 minus
24- 0:	AT1G26310.1	evm.model.ORIGINAL_3068.29	5e-70
24- 1:	AT1G26360.1	evm.model.ORIGINAL_3068.17	3e-138
24- 2:	AT1G26450.1	evm.model.FRAGSCAFF_391.433	1e-22
24- 3:	AT1G26460.1	evm.model.FRAGSCAFF_391.425	0
24- 4:	AT1G26610.1	evm.model.FRAGSCAFF_391.423	2e-21
24- 5:	AT1G26630.1	evm.model.FRAGSCAFF_391.413	3e-90
24- 6:	AT1G26650.1	evm.model.FRAGSCAFF_330.217	3e-58
## Alignment 25: score=270.0 e_value=4.2e-08 N=6 1&chr22.1 minus
25- 0:	AT1G61850.2	evm.model.ORIGINAL_979.77	0
25- 1:	AT1G61890.1	evm.model.ORIGINAL_979.85	0
25- 2:	AT1G61930.1	evm.model.ORIGINAL_979.88	5e-24
25- 3:	AT1G61950.1	evm.model.ORIGINAL_979.93	0
25- 4:	AT1G62050.1	evm.model.ORIGINAL_979.100	2e-152
25- 5:	AT1G62180.1	evm.model.ORIGINAL_979.112	0
## Alignment 26: score=269.0 e_value=2e-08 N=6 1&chr24.1 plus
26- 0:	AT1G76420.1	evm.model.ORIGINAL_5551.160	1e-90
26- 1:	AT1G76450.1	evm.model.ORIGINAL_5551.173	7e-82
26- 2:	AT1G76540.1	evm.model.ORIGINAL_5551.174	0
26- 3:	AT1G76580.1	evm.model.ORIGINAL_5551.180	0
26- 4:	AT1G76620.1	evm.model.ORIGINAL_5551.182	2e-82
26- 5:	AT1G76700.1	evm.model.ORIGINAL_5551.187	1e-168
## Alignment 27: score=311.0 e_value=4.2e-12 N=7 1&chr26.1 plus
27- 0:	AT1G19940.1	evm.model.FRAGSCAFF_171.375	0
27- 1:	AT1G19970.1	evm.model.FRAGSCAFF_171.379	1e-171
27- 2:	AT1G20080.2	evm.model.FRAGSCAFF_171.411	0
27- 3:	AT1G20140.1	evm.model.FRAGSCAFF_171.416	7e-69
27- 4:	AT1G20200.1	evm.model.FRAGSCAFF_171.424	4e-86
27- 5:	AT1G20220.1	evm.model.FRAGSCAFF_171.425	2e-60
27- 6:	AT1G20225.1	evm.model.FRAGSCAFF_171.427	2e-60
## Alignment 28: score=252.0 e_value=1e-08 N=6 1&chr26.1 plus
28- 0:	AT1G20530.1	evm.model.FRAGSCAFF_171.446	1e-57
28- 1:	AT1G20550.1	evm.model.FRAGSCAFF_171.449	0
28- 2:	AT1G20640.3	evm.model.FRAGSCAFF_171.467	0
28- 3:	AT1G20670.1	evm.model.FRAGSCAFF_171.469	2e-97
28- 4:	AT1G20780.1	evm.model.FRAGSCAFF_171.477	0
28- 5:	AT1G20925.1	evm.model.FRAGSCAFF_171.493	5e-115
## Alignment 29: score=491.0 e_value=8.4e-26 N=12 1&chr27.1 plus
29- 0:	AT1G75520.1	evm.model.ORIGINAL_6123.466	3e-43
29- 1:	AT1G75680.1	evm.model.ORIGINAL_6123.488	0
29- 2:	AT1G75760.1	evm.model.ORIGINAL_6123.492	8e-177
29- 3:	AT1G75800.1	evm.model.ORIGINAL_6123.498	6e-103
29- 4:	AT1G75880.1	evm.model.ORIGINAL_6123.518	1e-106
29- 5:	AT1G76020.1	evm.model.ORIGINAL_6123.532	5e-51
29- 6:	AT1G76070.1	evm.model.ORIGINAL_6123.539	6e-21
29- 7:	AT1G76110.1	evm.model.ORIGINAL_6123.552	9e-63
29- 8:	AT1G76150.1	evm.model.ORIGINAL_6123.553	6e-27
29- 9:	AT1G76350.1	evm.model.ORIGINAL_6123.582	0
29- 10:	AT1G76380.2	evm.model.ORIGINAL_6123.587	4e-91
29- 11:	AT1G76410.1	evm.model.ORIGINAL_6123.607	8e-34
## Alignment 30: score=302.0 e_value=5.1e-11 N=7 1&chr27.1 plus
30- 0:	AT1G19790.1	evm.model.ORIGINAL_6123.466	2e-41
30- 1:	AT1G19940.1	evm.model.ORIGINAL_6123.488	0
30- 2:	AT1G19970.1	evm.model.ORIGINAL_6123.492	4e-172
30- 3:	AT1G20030.2	evm.model.ORIGINAL_6123.498	4e-106
30- 4:	AT1G20080.2	evm.model.ORIGINAL_6123.510	0
30- 5:	AT1G20120.1	evm.model.ORIGINAL_6123.518	4e-106
30- 6:	AT1G20225.1	evm.model.ORIGINAL_6123.532	1e-56
## Alignment 31: score=254.0 e_value=3.7e-08 N=6 1&chr27.1 plus
31- 0:	AT1G53840.1	evm.model.FRAGSCAFF_62.105	1e-123
31- 1:	AT1G53910.1	evm.model.FRAGSCAFF_62.96	1e-48
31- 2:	AT1G54090.1	evm.model.FRAGSCAFF_62.76	0
31- 3:	AT1G54100.2	evm.model.FRAGSCAFF_62.71.1	0
31- 4:	AT1G54130.1	evm.model.FRAGSCAFF_62.58	0
31- 5:	AT1G54180.1	evm.model.FRAGSCAFF_62.48	7e-126
## Alignment 32: score=584.0 e_value=2.2e-35 N=14 1&chr28.1 plus
32- 0:	AT1G19790.1	evm.model.ORIGINAL_3472.38	2e-44
32- 1:	AT1G19940.1	evm.model.ORIGINAL_3472.21	0
32- 2:	AT1G19970.1	evm.model.ORIGINAL_3472.20	1e-167
32- 3:	AT1G20030.2	evm.model.ORIGINAL_3472.6	3e-107
32- 4:	AT1G20200.1	evm.model.FRAGSCAFF_153.495	3e-29
32- 5:	AT1G20220.1	evm.model.FRAGSCAFF_153.494.1	5e-67
32- 6:	AT1G20300.1	evm.model.FRAGSCAFF_153.491	4e-158
32- 7:	AT1G20530.1	evm.model.ORIGINAL_1794.10	6e-60
32- 8:	AT1G20640.3	evm.model.ORIGINAL_1794.21	0
32- 9:	AT1G20670.1	evm.model.ORIGINAL_1794.25	1e-102
32- 10:	AT1G20693.1	evm.model.ORIGINAL_1794.28.2	3e-41
32- 11:	AT1G20720.2	evm.model.ORIGINAL_1794.30	0
32- 12:	AT1G20823.1	evm.model.ORIGINAL_1794.43	1e-35
32- 13:	AT1G20925.1	evm.model.ORIGINAL_1794.44	9e-115
## Alignment 33: score=402.0 e_value=1.2e-21 N=10 1&chr28.1 plus
33- 0:	AT1G75520.1	evm.model.ORIGINAL_3472.38	4e-46
33- 1:	AT1G75680.1	evm.model.ORIGINAL_3472.21	0
33- 2:	AT1G75760.1	evm.model.ORIGINAL_3472.20	5e-172
33- 3:	AT1G75800.1	evm.model.ORIGINAL_3472.6	1e-102
33- 4:	AT1G75990.1	evm.model.FRAGSCAFF_153.495	4e-29
33- 5:	AT1G76010.1	evm.model.FRAGSCAFF_153.494.1	7e-71
33- 6:	AT1G76150.1	evm.model.FRAGSCAFF_165.26	3e-147
33- 7:	AT1G76350.1	evm.model.ORIGINAL_1794.21	0
33- 8:	AT1G76380.2	evm.model.ORIGINAL_1794.25	5e-97
33- 9:	AT1G76520.2	evm.model.ORIGINAL_1794.44	2e-114
## Alignment 34: score=289.0 e_value=1.2e-10 N=7 1&chr28.1 plus
34- 0:	AT1G31770.1	evm.model.ORIGINAL_1794.157	0
34- 1:	AT1G31820.1	evm.model.ORIGINAL_1794.166	0
34- 2:	AT1G32050.1	evm.model.ORIGINAL_1794.178	4e-94
34- 3:	AT1G32190.1	evm.model.ORIGINAL_1794.180	8e-144
34- 4:	AT1G32240.1	evm.model.ORIGINAL_1794.186	1e-47
34- 5:	AT1G32360.1	evm.model.ORIGINAL_1794.189	2e-58
34- 6:	AT1G32400.1	evm.model.ORIGINAL_1794.194	4e-95
## Alignment 35: score=353.0 e_value=6e-14 N=8 1&chr3.1 plus
35- 0:	AT1G11100.4	evm.model.FRAGSCAFF_173.404	0
35- 1:	AT1G11160.1	evm.model.FRAGSCAFF_173.406	5e-41
35- 2:	AT1G11180.2	evm.model.FRAGSCAFF_173.407	5e-145
35- 3:	AT1G11360.4	evm.model.FRAGSCAFF_173.412	7e-74
35- 4:	AT1G11410.4	evm.model.FRAGSCAFF_173.416	0
35- 5:	AT1G11490.2	evm.model.FRAGSCAFF_173.421	6e-75
35- 6:	AT1G11540.2	evm.model.FRAGSCAFF_173.423	5e-99
35- 7:	AT1G11580.2	evm.model.FRAGSCAFF_173.429_evm.model.FRAGSCAFF_173.430	0
## Alignment 36: score=342.0 e_value=9.7e-15 N=8 1&chr3.1 plus
36- 0:	AT1G06840.1	evm.model.FRAGSCAFF_173.575	0
36- 1:	AT1G06890.1	evm.model.FRAGSCAFF_173.602	6e-164
36- 2:	AT1G06920.1	evm.model.FRAGSCAFF_173.605	2e-27
36- 3:	AT1G06980.1	evm.model.FRAGSCAFF_173.624	3e-43
36- 4:	AT1G07000.1	evm.model.FRAGSCAFF_173.628	2e-113
36- 5:	AT1G07080.1	evm.model.FRAGSCAFF_173.631	2e-71
36- 6:	AT1G07090.1	evm.model.FRAGSCAFF_173.634.2	3e-79
36- 7:	AT1G07180.1	evm.model.FRAGSCAFF_173.643	0
## Alignment 37: score=255.0 e_value=5.5e-09 N=6 1&chr3.1 minus
37- 0:	AT1G67530.1	evm.model.FRAGSCAFF_50.655.1	0
37- 1:	AT1G67710.1	evm.model.FRAGSCAFF_50.627	8e-113
37- 2:	AT1G67770.1	evm.model.FRAGSCAFF_50.607	7e-56
37- 3:	AT1G67785.1	evm.model.FRAGSCAFF_50.604	5e-25
37- 4:	AT1G67800.2	evm.model.FRAGSCAFF_50.600.1	2e-164
37- 5:	AT1G67850.1	evm.model.FRAGSCAFF_50.590	0
## Alignment 38: score=251.0 e_value=5.8e-09 N=6 1&chr30.1 minus
38- 0:	AT1G31850.1	evm.model.FRAGSCAFF_127.575	0
38- 1:	AT1G32080.1	evm.model.FRAGSCAFF_127.581	0
38- 2:	AT1G32180.1	evm.model.FRAGSCAFF_127.584	0
38- 3:	AT1G32200.2	evm.model.FRAGSCAFF_127.590	0
38- 4:	AT1G32230.1	evm.model.FRAGSCAFF_127.592	2e-81
38- 5:	AT1G32250.1	evm.model.FRAGSCAFF_127.608	6e-72
## Alignment 39: score=268.0 e_value=1.3e-09 N=6 1&chr35.1 plus
39- 0:	AT1G56280.2	evm.model.FRAGSCAFF_149.233	3e-30
39- 1:	AT1G56330.1	evm.model.FRAGSCAFF_149.246	2e-133
39- 2:	AT1G56345.1	evm.model.FRAGSCAFF_149.248	2e-108
39- 3:	AT1G56420.1	evm.model.FRAGSCAFF_149.249	6e-58
39- 4:	AT1G56460.3	evm.model.FRAGSCAFF_149.253	4e-25
39- 5:	AT1G56580.1	evm.model.FRAGSCAFF_149.270	2e-44
## Alignment 40: score=315.0 e_value=2.1e-10 N=7 1&chr35.1 minus
40- 0:	AT1G30100.1	evm.model.FRAGSCAFF_149.507	0
40- 1:	AT1G30120.1	evm.model.FRAGSCAFF_149.500	0
40- 2:	AT1G30210.1	evm.model.FRAGSCAFF_149.495	7e-32
40- 3:	AT1G30300.2	evm.model.FRAGSCAFF_149.489	7e-137
40- 4:	AT1G30330.2	evm.model.FRAGSCAFF_149.486	0
40- 5:	AT1G30440.1	evm.model.FRAGSCAFF_149.483	0
40- 6:	AT1G30490.1	evm.model.FRAGSCAFF_149.480	0
## Alignment 41: score=251.0 e_value=2.4e-08 N=6 1&chr36.1 minus
41- 0:	AT1G30100.1	evm.model.ORIGINAL_4625.51	0
41- 1:	AT1G30120.1	evm.model.ORIGINAL_4625.53	0
41- 2:	AT1G30210.1	evm.model.ORIGINAL_4625.58	6e-32
41- 3:	AT1G30330.2	evm.model.ORIGINAL_4625.68_evm.model.ORIGINAL_4625.69	0
41- 4:	AT1G30490.1	evm.model.ORIGINAL_4625.77	0
41- 5:	AT1G30640.1	evm.model.ORIGINAL_4625.97	0
## Alignment 42: score=362.0 e_value=4.7e-14 N=8 1&chr4.1 plus
42- 0:	AT1G77870.1	evm.model.ORIGINAL_2067.94	3e-42
42- 1:	AT1G78060.1	evm.model.ORIGINAL_2067.101	0
42- 2:	AT1G78080.1	evm.model.ORIGINAL_2067.107	6e-57
42- 3:	AT1G78090.1	evm.model.ORIGINAL_2067.108	6e-147
42- 4:	AT1G78120.1	evm.model.ORIGINAL_2067.112	8e-121
42- 5:	AT1G78240.2	evm.model.FRAGSCAFF_256.294	0
42- 6:	AT1G78260.1	evm.model.FRAGSCAFF_256.292	4e-43
42- 7:	AT1G78270.1	evm.model.FRAGSCAFF_256.291	2e-170
## Alignment 43: score=350.0 e_value=5.9e-14 N=8 1&chr4.1 plus
43- 0:	AT1G59610.1	evm.model.FRAGSCAFF_335.317	0
43- 1:	AT1G59760.1	evm.model.FRAGSCAFF_335.316.1	6e-70
43- 2:	AT1G59910.1	evm.model.FRAGSCAFF_335.315	2e-137
43- 3:	AT1G59970.1	evm.model.ORIGINAL_2067.9	1e-97
43- 4:	AT1G59980.1	evm.model.ORIGINAL_2067.10	4e-160
43- 5:	AT1G60010.1	evm.model.ORIGINAL_2067.16	3e-37
43- 6:	AT1G60030.1	evm.model.ORIGINAL_2067.21	0
43- 7:	AT1G60060.1	evm.model.ORIGINAL_2067.32	7e-129
## Alignment 44: score=252.0 e_value=2.4e-09 N=6 1&chr4.1 minus
44- 0:	AT1G01600.1	evm.model.FRAGSCAFF_250.30	0
44- 1:	AT1G01620.1	evm.model.FRAGSCAFF_250.33	0
44- 2:	AT1G01660.2	evm.model.FRAGSCAFF_250.34	4e-28
44- 3:	AT1G01750.2	evm.model.FRAGSCAFF_250.43	2e-75
44- 4:	AT1G02030.1	evm.model.FRAGSCAFF_250.67	2e-39
44- 5:	AT1G02070.1	evm.model.FRAGSCAFF_250.80	8e-26
## Alignment 45: score=380.0 e_value=6e-15 N=8 1&chr5.1 plus
45- 0:	AT1G78050.1	evm.model.FRAGSCAFF_68.939	1e-157
45- 1:	AT1G78060.1	evm.model.FRAGSCAFF_68.942_evm.model.FRAGSCAFF_68.944	0
45- 2:	AT1G78080.1	evm.model.FRAGSCAFF_68.947	8e-59
45- 3:	AT1G78090.1	evm.model.FRAGSCAFF_68.953.1	2e-137
45- 4:	AT1G78110.1	evm.model.FRAGSCAFF_68.955	1e-48
45- 5:	AT1G78120.1	evm.model.FRAGSCAFF_68.956	6e-120
45- 6:	AT1G78240.2	evm.model.FRAGSCAFF_68.971	0
45- 7:	AT1G78270.1	evm.model.FRAGSCAFF_68.973	5e-173
## Alignment 46: score=363.0 e_value=3.6e-15 N=8 1&chr5.1 plus
46- 0:	AT1G22170.1	evm.model.FRAGSCAFF_68.939	1e-164
46- 1:	AT1G22180.2	evm.model.FRAGSCAFF_68.941	2e-117
46- 2:	AT1G22190.1	evm.model.FRAGSCAFF_68.947	1e-54
46- 3:	AT1G22210.1	evm.model.FRAGSCAFF_68.953.1	3e-130
46- 4:	AT1G22230.1	evm.model.FRAGSCAFF_68.955	9e-41
46- 5:	AT1G22340.1	evm.model.FRAGSCAFF_68.973	0
46- 6:	AT1G22490.2	DlbHLH70	1e-60
46- 7:	AT1G22500.1	evm.model.FRAGSCAFF_68.999	1e-37
## Alignment 47: score=276.0 e_value=2.8e-08 N=6 1&chr5.1 plus
47- 0:	AT1G12970.1	evm.model.ORIGINAL_3006.162	9e-122
47- 1:	AT1G12980.1	evm.model.ORIGINAL_3006.159	2e-31
47- 2:	AT1G12990.1	evm.model.ORIGINAL_3006.152.1	0
47- 3:	AT1G13020.1	evm.model.ORIGINAL_3006.142	7e-88
47- 4:	AT1G13120.1	evm.model.ORIGINAL_3006.139	6e-95
47- 5:	AT1G13180.1	evm.model.ORIGINAL_3006.131	0
## Alignment 48: score=312.0 e_value=9.1e-12 N=7 1&chr6.1 plus
48- 0:	AT1G77870.1	evm.model.FRAGSCAFF_263.202.1	6e-40
48- 1:	AT1G78050.1	evm.model.FRAGSCAFF_263.205	5e-155
48- 2:	AT1G78090.1	evm.model.FRAGSCAFF_263.209	1e-146
48- 3:	AT1G78110.1	evm.model.FRAGSCAFF_263.217	1e-32
48- 4:	AT1G78120.1	evm.model.FRAGSCAFF_263.218	1e-119
48- 5:	AT1G78240.2	evm.model.FRAGSCAFF_263.226	0
48- 6:	AT1G78260.1	evm.model.FRAGSCAFF_263.230	6e-43
## Alignment 49: score=281.0 e_value=3.7e-09 N=6 1&chr6.1 plus
49- 0:	AT1G59900.1	evm.model.FRAGSCAFF_263.120	6e-66
49- 1:	AT1G59910.1	evm.model.FRAGSCAFF_263.133	1e-137
49- 2:	AT1G59970.1	evm.model.FRAGSCAFF_263.143	1e-96
49- 3:	AT1G59980.1	evm.model.FRAGSCAFF_263.144	3e-165
49- 4:	AT1G60010.1	evm.model.FRAGSCAFF_263.146	1e-38
49- 5:	AT1G60030.1	evm.model.FRAGSCAFF_263.148	0
## Alignment 50: score=257.0 e_value=3.2e-08 N=6 1&chr6.1 plus
50- 0:	AT1G22050.1	evm.model.FRAGSCAFF_263.202.1	8e-49
50- 1:	AT1G22170.1	evm.model.FRAGSCAFF_263.205	6e-164
50- 2:	AT1G22210.1	evm.model.FRAGSCAFF_263.209	2e-137
50- 3:	AT1G22230.1	evm.model.FRAGSCAFF_263.217	2e-31
50- 4:	AT1G22330.1	evm.model.FRAGSCAFF_263.230	8e-45
50- 5:	AT1G22500.1	evm.model.FRAGSCAFF_263.247	7e-37
## Alignment 51: score=496.0 e_value=9.8e-26 N=12 1&chr7.1 plus
51- 0:	AT1G07400.1	evm.model.FRAGSCAFF_301.940	2e-57
51- 1:	AT1G07430.1	evm.model.FRAGSCAFF_301.923.1	7e-113
51- 2:	AT1G07440.1	evm.model.FRAGSCAFF_301.922	4e-121
51- 3:	AT1G07520.3	evm.model.FRAGSCAFF_301.895	1e-158
51- 4:	AT1G07540.1	evm.model.FRAGSCAFF_301.893.1	6e-78
51- 5:	AT1G07570.3	evm.model.FRAGSCAFF_301.891	6e-179
51- 6:	AT1G07640.3	evm.model.FRAGSCAFF_301.880	1e-35
51- 7:	AT1G07645.1	evm.model.FRAGSCAFF_301.871	6e-58
51- 8:	AT1G07730.2	evm.model.FRAGSCAFF_301.842	4e-77
51- 9:	AT1G07810.1	evm.model.FRAGSCAFF_301.834	0
51- 10:	AT1G07890.1	evm.model.FRAGSCAFF_301.810	3e-154
51- 11:	AT1G07900.1	evm.model.FRAGSCAFF_301.802	4e-67
## Alignment 52: score=271.0 e_value=1e-09 N=6 1&chr7.1 plus
52- 0:	AT1G13680.1	evm.model.FRAGSCAFF_393.265	1e-150
52- 1:	AT1G13700.1	evm.model.FRAGSCAFF_393.271	7e-117
52- 2:	AT1G13710.1	evm.model.FRAGSCAFF_393.279	0
52- 3:	AT1G13730.1	evm.model.FRAGSCAFF_393.282.2	2e-64
52- 4:	AT1G13960.1	evm.model.FRAGSCAFF_393.312	7e-101
52- 5:	AT1G13970.1	evm.model.FRAGSCAFF_393.313	3e-161
## Alignment 53: score=269.0 e_value=1.7e-08 N=6 1&chr7.1 plus
53- 0:	AT1G69060.1	evm.model.FRAGSCAFF_158.785	1e-45
53- 1:	AT1G69120.1	evm.model.FRAGSCAFF_158.786	2e-80
53- 2:	AT1G69220.1	evm.model.FRAGSCAFF_158.793	0
53- 3:	AT1G69270.1	evm.model.FRAGSCAFF_158.796	2e-176
53- 4:	AT1G69310.1	evm.model.FRAGSCAFF_158.805	6e-53
53- 5:	AT1G69400.1	evm.model.FRAGSCAFF_158.818	5e-92
## Alignment 54: score=263.0 e_value=1.7e-11 N=7 1&chr7.1 plus
54- 0:	AT1G09100.1	evm.model.FRAGSCAFF_301.731	3e-112
54- 1:	AT1G09160.1	evm.model.FRAGSCAFF_301.696	0
54- 2:	AT1G09170.5	evm.model.FRAGSCAFF_301.694	0
54- 3:	AT1G09240.1	evm.model.ORIGINAL_6430.171	3e-52
54- 4:	AT1G09250.1	evm.model.ORIGINAL_6430.142	4e-34
54- 5:	AT1G09350.1	evm.model.ORIGINAL_6430.121	2e-173
54- 6:	AT1G09420.2	evm.model.ORIGINAL_6430.113	0
## Alignment 55: score=319.0 e_value=5.5e-13 N=7 1&chr7.1 minus
55- 0:	AT1G06960.1	evm.model.FRAGSCAFF_301.729	4e-111
55- 1:	AT1G07025.1	evm.model.FRAGSCAFF_301.742	3e-27
55- 2:	AT1G07110.1	evm.model.FRAGSCAFF_301.762	0
55- 3:	AT1G07120.1	evm.model.FRAGSCAFF_301.763	1e-101
55- 4:	AT1G07140.1	evm.model.FRAGSCAFF_301.770	8e-88
55- 5:	AT1G07150.1	evm.model.FRAGSCAFF_301.771	7e-62
55- 6:	AT1G07160.1	evm.model.FRAGSCAFF_301.772	1e-111
## Alignment 56: score=285.0 e_value=3.4e-11 N=7 1&chr7.1 minus
56- 0:	AT1G20330.1	evm.model.FRAGSCAFF_230.232	0
56- 1:	AT1G20560.1	evm.model.FRAGSCAFF_230.216	2e-63
56- 2:	AT1G20620.6	evm.model.FRAGSCAFF_230.194	0
56- 3:	AT1G20640.3	evm.model.FRAGSCAFF_230.192	0
56- 4:	AT1G20670.1	evm.model.FRAGSCAFF_230.189	2e-86
56- 5:	AT1G20760.1	evm.model.FRAGSCAFF_230.185	2e-178
56- 6:	AT1G20823.1	evm.model.FRAGSCAFF_230.168	2e-36
## Alignment 57: score=252.0 e_value=1.4e-09 N=6 1&chr7.1 minus
57- 0:	AT1G72370.1	evm.model.FRAGSCAFF_230.513	1e-137
57- 1:	AT1G72520.1	evm.model.FRAGSCAFF_230.489.1	0
57- 2:	AT1G72540.1	evm.model.FRAGSCAFF_230.487	8e-145
57- 3:	AT1G72620.1	evm.model.FRAGSCAFF_230.483	3e-58
57- 4:	AT1G72820.1	evm.model.FRAGSCAFF_230.472	8e-120
57- 5:	AT1G72830.2	evm.model.FRAGSCAFF_230.469	2e-37
## Alignment 58: score=391.0 e_value=9.1e-18 N=9 1&chr8.1 plus
58- 0:	AT1G07320.1	evm.model.FRAGSCAFF_188.340	5e-112
58- 1:	AT1G07400.1	evm.model.FRAGSCAFF_188.332	2e-54
58- 2:	AT1G07430.1	evm.model.FRAGSCAFF_188.320	2e-113
58- 3:	AT1G07440.1	evm.model.FRAGSCAFF_188.317	5e-118
58- 4:	AT1G07520.3	evm.model.FRAGSCAFF_188.285	5e-147
58- 5:	AT1G07540.1	evm.model.FRAGSCAFF_188.282	4e-109
58- 6:	AT1G07570.3	evm.model.FRAGSCAFF_188.280	0
58- 7:	AT1G07630.1	evm.model.FRAGSCAFF_188.279	5e-174
58- 8:	AT1G07640.3	evm.model.FRAGSCAFF_188.265	3e-36
## Alignment 59: score=290.0 e_value=1.3e-12 N=7 1&chr8.1 plus
59- 0:	AT1G13680.1	evm.model.FRAGSCAFF_420.190	1e-152
59- 1:	AT1G13730.1	evm.model.FRAGSCAFF_420.209	9e-63
59- 2:	AT1G13740.1	evm.model.FRAGSCAFF_420.210	3e-32
59- 3:	AT1G13830.2	evm.model.FRAGSCAFF_420.213	1e-22
59- 4:	AT1G13880.2	evm.model.FRAGSCAFF_420.236	5e-50
59- 5:	AT1G13960.1	evm.model.FRAGSCAFF_420.277	1e-106
59- 6:	AT1G13970.1	evm.model.FRAGSCAFF_420.278	6e-145
## Alignment 60: score=290.0 e_value=2e-08 N=6 1&chr8.1 plus
60- 0:	AT1G14670.1	evm.model.ORIGINAL_6401.144	0
60- 1:	AT1G14685.1	evm.model.ORIGINAL_6401.135	5e-60
60- 2:	AT1G14700.1	evm.model.ORIGINAL_6401.133	2e-141
60- 3:	AT1G14710.1	evm.model.ORIGINAL_6401.131	3e-110
60- 4:	AT1G14720.1	evm.model.ORIGINAL_6401.130	3e-136
60- 5:	AT1G14740.1	evm.model.ORIGINAL_6401.129	0
## Alignment 61: score=278.0 e_value=2e-10 N=6 1&chr8.1 plus
61- 0:	AT1G04470.1	evm.model.FRAGSCAFF_146.73	0
61- 1:	AT1G04480.1	evm.model.FRAGSCAFF_146.70	2e-91
61- 2:	AT1G04490.8	evm.model.FRAGSCAFF_146.69	1e-35
61- 3:	AT1G04500.1	evm.model.FRAGSCAFF_146.67	7e-46
61- 4:	AT1G04520.1	evm.model.FRAGSCAFF_146.62	5e-66
61- 5:	AT1G04650.1	evm.model.FRAGSCAFF_146.45	0
## Alignment 62: score=271.0 e_value=1e-10 N=7 1&chr8.1 plus
62- 0:	AT1G56300.1	evm.model.ORIGINAL_3448.117	2e-39
62- 1:	AT1G56320.1	evm.model.ORIGINAL_3448.91	5e-21
62- 2:	AT1G56423.1	evm.model.ORIGINAL_3448.68	4e-93
62- 3:	AT1G56430.1	evm.model.ORIGINAL_3448.51	2e-106
62- 4:	AT1G56500.1	evm.model.ORIGINAL_3448.22	4e-46
62- 5:	AT1G56560.1	evm.model.ORIGINAL_3448.10	0
62- 6:	AT1G56690.1	evm.model.FRAGSCAFF_317.257	0
## Alignment 63: score=251.0 e_value=1e-08 N=6 1&chr8.1 plus
63- 0:	AT1G72370.1	evm.model.FRAGSCAFF_371.362	2e-137
63- 1:	AT1G72490.3	evm.model.FRAGSCAFF_420.127	3e-31
63- 2:	AT1G72500.1	evm.model.FRAGSCAFF_420.135	0
63- 3:	AT1G72540.1	evm.model.FRAGSCAFF_420.140	1e-141
63- 4:	AT1G72630.1	evm.model.FRAGSCAFF_420.153	2e-37
63- 5:	AT1G72830.2	evm.model.FRAGSCAFF_420.162	2e-36
## Alignment 64: score=416.0 e_value=4.1e-17 N=9 1&chr8.1 minus
64- 0:	AT1G06960.1	evm.model.ORIGINAL_3448.134	2e-107
64- 1:	AT1G06980.1	evm.model.ORIGINAL_3448.146	3e-53
64- 2:	AT1G07025.1	evm.model.ORIGINAL_3448.160	2e-26
64- 3:	AT1G07080.1	evm.model.ORIGINAL_3448.167	1e-78
64- 4:	AT1G07110.1	evm.model.ORIGINAL_3448.182	0
64- 5:	AT1G07120.1	evm.model.ORIGINAL_3448.183.1	2e-101
64- 6:	AT1G07140.1	evm.model.ORIGINAL_3448.190	3e-76
64- 7:	AT1G07150.1	evm.model.ORIGINAL_3448.191	2e-62
64- 8:	AT1G07160.1	evm.model.ORIGINAL_3448.193	2e-102
## Alignment 65: score=275.0 e_value=5.8e-09 N=6 1&chr8.1 minus
65- 0:	AT1G20620.6	evm.model.FRAGSCAFF_320.591	0
65- 1:	AT1G20640.3	evm.model.FRAGSCAFF_320.590	0
65- 2:	AT1G20670.1	evm.model.FRAGSCAFF_320.586	3e-82
65- 3:	AT1G20760.1	evm.model.FRAGSCAFF_320.583	5e-34
65- 4:	AT1G20823.1	evm.model.FRAGSCAFF_320.574	4e-43
65- 5:	AT1G20840.1	evm.model.FRAGSCAFF_320.573	0
## Alignment 66: score=261.0 e_value=4.1e-11 N=6 1&chr8.1 minus
66- 0:	AT1G76060.1	evm.model.FRAGSCAFF_320.617	4e-51
66- 1:	AT1G76090.1	evm.model.FRAGSCAFF_320.615	0
66- 2:	AT1G76350.1	evm.model.FRAGSCAFF_320.590	4e-175
66- 3:	AT1G76360.1	evm.model.FRAGSCAFF_320.589	7e-137
66- 4:	AT1G76380.2	evm.model.FRAGSCAFF_320.586	6e-80
66- 5:	AT1G76410.1	evm.model.FRAGSCAFF_320.574	5e-40
## Alignment 67: score=520.0 e_value=6.3e-30 N=13 1&chr9.1 plus
67- 0:	AT1G07320.1	evm.model.ORIGINAL_2308.188	1e-112
67- 1:	AT1G07350.1	evm.model.ORIGINAL_2308.190.1	1e-61
67- 2:	AT1G07400.1	evm.model.ORIGINAL_2308.195	7e-58
67- 3:	AT1G07430.1	evm.model.ORIGINAL_2308.208	5e-118
67- 4:	AT1G07520.3	evm.model.ORIGINAL_4848.90	8e-157
67- 5:	AT1G07540.1	evm.model.ORIGINAL_4848.95	8e-108
67- 6:	AT1G07630.1	evm.model.ORIGINAL_4848.99	9e-148
67- 7:	AT1G07640.3	evm.model.ORIGINAL_4848.105	5e-36
67- 8:	AT1G07790.1	evm.model.ORIGINAL_4848.130	3e-65
67- 9:	AT1G07810.1	evm.model.ORIGINAL_4848.151	0
67- 10:	AT1G07900.1	evm.model.ORIGINAL_4848.187	3e-66
67- 11:	AT1G07920.1	evm.model.ORIGINAL_4848.198	0
67- 12:	AT1G07970.1	evm.model.ORIGINAL_4848.206	2e-79
## Alignment 68: score=341.0 e_value=9.7e-11 N=7 1&chr9.1 plus
68- 0:	AT1G14670.1	evm.model.ORIGINAL_2308.32	0
68- 1:	AT1G14685.1	evm.model.ORIGINAL_2308.34	4e-73
68- 2:	AT1G14690.2	evm.model.ORIGINAL_2308.38	0
68- 3:	AT1G14700.1	evm.model.ORIGINAL_2308.43	3e-131
68- 4:	AT1G14710.1	evm.model.ORIGINAL_2308.44	7e-111
68- 5:	AT1G14720.1	evm.model.ORIGINAL_2308.45	2e-138
68- 6:	AT1G14740.1	evm.model.ORIGINAL_2308.47	0
## Alignment 69: score=293.0 e_value=1.1e-08 N=6 1&chr9.1 plus
69- 0:	AT1G04470.1	evm.model.FRAGSCAFF_46.430	1e-46
69- 1:	AT1G04480.1	evm.model.FRAGSCAFF_46.432	9e-98
69- 2:	AT1G04490.8	evm.model.FRAGSCAFF_46.433	6e-37
69- 3:	AT1G04500.1	evm.model.FRAGSCAFF_46.435	7e-44
69- 4:	AT1G04510.1	evm.model.FRAGSCAFF_46.436	8e-75
69- 5:	AT1G04530.1	evm.model.FRAGSCAFF_46.444	6e-25
## Alignment 70: score=273.0 e_value=1.1e-08 N=6 1&chr9.1 plus
70- 0:	AT1G02780.1	evm.model.FRAGSCAFF_424.78	2e-108
70- 1:	AT1G02830.1	evm.model.FRAGSCAFF_424.66	1e-37
70- 2:	AT1G02840.1	evm.model.FRAGSCAFF_424.62.4	6e-90
70- 3:	AT1G02890.1	evm.model.FRAGSCAFF_424.56	0
70- 4:	AT1G02990.4	evm.model.FRAGSCAFF_424.40	1e-51
70- 5:	AT1G03010.1	evm.model.FRAGSCAFF_424.37	0
## Alignment 71: score=329.0 e_value=1.8e-11 N=7 1&chr9.1 minus
71- 0:	AT1G06980.1	evm.model.ORIGINAL_4848.252	1e-50
71- 1:	AT1G07025.1	evm.model.ORIGINAL_4848.244	2e-25
71- 2:	AT1G07080.1	evm.model.ORIGINAL_4848.238	2e-78
71- 3:	AT1G07120.1	evm.model.ORIGINAL_4848.229	2e-104
71- 4:	AT1G07140.1	evm.model.ORIGINAL_4848.226	1e-81
71- 5:	AT1G07150.1	evm.model.ORIGINAL_4848.225	1e-61
71- 6:	AT1G07160.1	evm.model.ORIGINAL_4848.219	5e-116
## Alignment 72: score=327.0 e_value=4.6e-17 N=8 1&chr9.1 minus
72- 0:	AT1G72210.1	DlbHLH116	2e-78
72- 1:	AT1G72360.2	evm.model.FRAGSCAFF_218.226	9e-33
72- 2:	AT1G72370.1	evm.model.FRAGSCAFF_218.224	5e-138
72- 3:	AT1G72520.1	evm.model.FRAGSCAFF_218.204	0
72- 4:	AT1G72540.1	evm.model.FRAGSCAFF_218.203	4e-146
72- 5:	AT1G72620.1	evm.model.FRAGSCAFF_218.199	1e-41
72- 6:	AT1G72820.1	evm.model.FRAGSCAFF_218.177	1e-119
72- 7:	AT1G72830.2	evm.model.FRAGSCAFF_218.174.4	2e-36
## Alignment 73: score=667.0 e_value=4.3e-40 N=16 2&chr1.1 plus
73- 0:	AT2G37080.2	evm.model.FRAGSCAFF_129.1431	1e-46
73- 1:	AT2G37290.2	evm.model.FRAGSCAFF_129.1420	0
73- 2:	AT2G37380.1	evm.model.FRAGSCAFF_129.1406	5e-30
73- 3:	AT2G37430.1	evm.model.FRAGSCAFF_129.1387	2e-21
73- 4:	AT2G37470.1	evm.model.FRAGSCAFF_129.1382	1e-58
73- 5:	AT2G37570.1	evm.model.FRAGSCAFF_129.1379	0
73- 6:	AT2G37650.1	evm.model.FRAGSCAFF_129.1372	7e-171
73- 7:	AT2G37760.1	evm.model.FRAGSCAFF_129.1343	7e-134
73- 8:	AT2G37940.2	evm.model.FRAGSCAFF_129.1332	3e-147
73- 9:	AT2G37950.1	evm.model.FRAGSCAFF_129.1331	3e-22
73- 10:	AT2G37970.1	evm.model.FRAGSCAFF_129.1321	3e-97
73- 11:	AT2G38050.1	evm.model.FRAGSCAFF_129.1318	3e-75
73- 12:	AT2G38070.1	evm.model.FRAGSCAFF_129.1315	3e-70
73- 13:	AT2G38090.1	evm.model.FRAGSCAFF_129.1307	1e-75
73- 14:	AT2G38110.1	evm.model.FRAGSCAFF_129.1293	0
73- 15:	AT2G38120.1	evm.model.FRAGSCAFF_129.1289	0
## Alignment 74: score=350.0 e_value=4e-15 N=8 2&chr1.1 plus
74- 0:	AT2G46970.1	DlbHLH7	3e-30
74- 1:	AT2G46990.1	evm.model.ORIGINAL_1958.77	7e-22
74- 2:	AT2G47000.5	evm.model.ORIGINAL_1958.60	0
74- 3:	AT2G47060.4	evm.model.ORIGINAL_1958.47	0
74- 4:	AT2G47070.1	evm.model.ORIGINAL_1958.46	0
74- 5:	AT2G47115.1	evm.model.ORIGINAL_1958.42	1e-33
74- 6:	AT2G47190.1	evm.model.ORIGINAL_1958.34	5e-73
74- 7:	AT2G47400.1	evm.model.ORIGINAL_1958.15	1e-32
## Alignment 75: score=255.0 e_value=5.6e-09 N=6 2&chr1.1 plus
75- 0:	AT2G29060.1	evm.model.FRAGSCAFF_129.1372	5e-162
75- 1:	AT2G29080.1	evm.model.FRAGSCAFF_129.1369	1e-161
75- 2:	AT2G29130.1	evm.model.FRAGSCAFF_129.1362	0
75- 3:	AT2G29140.2	evm.model.FRAGSCAFF_129.1355	0
75- 4:	AT2G29380.1	evm.model.FRAGSCAFF_129.1350	7e-110
75- 5:	AT2G29525.1	evm.model.FRAGSCAFF_129.1332	2e-137
## Alignment 76: score=251.0 e_value=8.3e-08 N=6 2&chr1.1 plus
76- 0:	AT2G39710.1	evm.model.FRAGSCAFF_129.1358	1e-145
76- 1:	AT2G39800.4	evm.model.FRAGSCAFF_129.1342	0
76- 2:	AT2G39880.1	evm.model.FRAGSCAFF_129.1327	2e-65
76- 3:	AT2G39940.1	evm.model.FRAGSCAFF_129.1309.1	0
76- 4:	AT2G39980.1	evm.model.FRAGSCAFF_129.1300	4e-167
76- 5:	AT2G40000.1	evm.model.FRAGSCAFF_129.1290	1e-130
## Alignment 77: score=393.0 e_value=4.4e-21 N=10 2&chr1.1 minus
77- 0:	AT2G37150.3	evm.model.FRAGSCAFF_136.15	2e-38
77- 1:	AT2G37340.1	evm.model.FRAGSCAFF_136.32	9e-83
77- 2:	AT2G37370.2	evm.model.FRAGSCAFF_136.36	0
77- 3:	AT2G37470.1	evm.model.FRAGSCAFF_136.56	3e-57
77- 4:	AT2G37540.1	evm.model.FRAGSCAFF_136.61	6e-157
77- 5:	AT2G37570.1	evm.model.FRAGSCAFF_136.63	0
77- 6:	AT2G37680.2	evm.model.FRAGSCAFF_136.93	6e-115
77- 7:	AT2G37890.1	evm.model.FRAGSCAFF_136.96	1e-133
77- 8:	AT2G37900.1	evm.model.FRAGSCAFF_136.99	2e-143
77- 9:	AT2G38090.1	evm.model.FRAGSCAFF_136.101	7e-75
## Alignment 78: score=351.0 e_value=8.4e-14 N=8 2&chr1.1 minus
78- 0:	AT2G29990.1	evm.model.FRAGSCAFF_129.1458	0
78- 1:	AT2G30210.1	evm.model.FRAGSCAFF_129.1481	0
78- 2:	AT2G30250.1	evm.model.FRAGSCAFF_129.1484	1e-78
78- 3:	AT2G30300.1	evm.model.FRAGSCAFF_129.1491	3e-122
78- 4:	AT2G30340.2	evm.model.FRAGSCAFF_129.1492	5e-68
78- 5:	AT2G30370.1	evm.model.FRAGSCAFF_129.1497	1e-26
78- 6:	AT2G30380.1	evm.model.FRAGSCAFF_129.1505	2e-66
78- 7:	AT2G30460.2	evm.model.FRAGSCAFF_129.1511	0
## Alignment 79: score=327.0 e_value=3.2e-14 N=8 2&chr1.1 minus
79- 0:	AT2G40150.1	evm.model.FRAGSCAFF_129.1453	5e-162
79- 1:	AT2G40280.1	evm.model.FRAGSCAFF_129.1472	0
79- 2:	AT2G40330.1	evm.model.FRAGSCAFF_129.1473	5e-73
79- 3:	AT2G40370.1	evm.model.FRAGSCAFF_129.1481	0
79- 4:	AT2G40400.1	evm.model.FRAGSCAFF_129.1483	4e-47
79- 5:	AT2G40470.1	evm.model.FRAGSCAFF_129.1492	2e-74
79- 6:	AT2G40610.1	evm.model.FRAGSCAFF_129.1512	1e-128
79- 7:	AT2G40815.1	evm.model.FRAGSCAFF_129.1536	3e-47
## Alignment 80: score=322.0 e_value=2.7e-14 N=8 2&chr1.1 minus
80- 0:	AT2G38240.1	evm.model.FRAGSCAFF_129.1443	3e-133
80- 1:	AT2G38290.1	evm.model.FRAGSCAFF_129.1448	0
80- 2:	AT2G38310.1	evm.model.FRAGSCAFF_129.1473	7e-79
80- 3:	AT2G38470.1	evm.model.FRAGSCAFF_129.1484	3e-103
80- 4:	AT2G38540.1	evm.model.FRAGSCAFF_129.1514	5e-22
80- 5:	AT2G38550.1	evm.model.FRAGSCAFF_129.1519	6e-62
80- 6:	AT2G38610.2	evm.model.FRAGSCAFF_129.1533	6e-110
80- 7:	AT2G38630.1	evm.model.FRAGSCAFF_129.1539	0
## Alignment 81: score=286.0 e_value=2e-12 N=7 2&chr1.1 minus
81- 0:	AT2G42350.1	evm.model.FRAGSCAFF_390.230	2e-22
81- 1:	AT2G42380.2	evm.model.FRAGSCAFF_390.219	5e-77
81- 2:	AT2G42590.3	evm.model.FRAGSCAFF_390.203	2e-122
81- 3:	AT2G42740.1	evm.model.FRAGSCAFF_390.183	7e-127
81- 4:	AT2G42810.2	evm.model.FRAGSCAFF_226.125	6e-119
81- 5:	AT2G42830.2	evm.model.FRAGSCAFF_226.135	9e-87
81- 6:	AT2G42840.1	evm.model.FRAGSCAFF_226.136	5e-27
## Alignment 82: score=601.0 e_value=4.3e-29 N=13 2&chr10.1 plus
82- 0:	AT2G44680.1	evm.model.FRAGSCAFF_19.1558	9e-140
82- 1:	AT2G44710.1	evm.model.FRAGSCAFF_19.1556	0
82- 2:	AT2G44740.1	evm.model.FRAGSCAFF_19.1545	8e-56
82- 3:	AT2G44760.1	evm.model.FRAGSCAFF_19.1539.1	7e-177
82- 4:	AT2G44790.1	evm.model.FRAGSCAFF_19.1537	3e-23
82- 5:	AT2G44830.2	evm.model.FRAGSCAFF_19.1533	0
82- 6:	AT2G44840.1	evm.model.FRAGSCAFF_19.1527	5e-43
82- 7:	AT2G44910.1	evm.model.FRAGSCAFF_19.1516	1e-81
82- 8:	AT2G44940.1	evm.model.FRAGSCAFF_19.1510	8e-44
82- 9:	AT2G44950.1	evm.model.FRAGSCAFF_19.1506	0
82- 10:	AT2G44990.2	evm.model.FRAGSCAFF_19.1505	1e-45
82- 11:	AT2G45080.1	evm.model.FRAGSCAFF_19.1494	2e-67
82- 12:	AT2G45120.1	evm.model.FRAGSCAFF_19.1492	3e-34
## Alignment 83: score=255.0 e_value=8.1e-09 N=6 2&chr10.1 plus
83- 0:	AT2G34740.1	evm.model.FRAGSCAFF_217.75	2e-93
83- 1:	AT2G34840.1	evm.model.FRAGSCAFF_217.56	4e-166
83- 2:	AT2G35020.1	evm.model.FRAGSCAFF_217.42	0
83- 3:	AT2G35040.1	evm.model.FRAGSCAFF_217.40	0
83- 4:	AT2G35060.2	evm.model.FRAGSCAFF_217.36	0
83- 5:	AT2G35155.1	evm.model.FRAGSCAFF_217.31	0
## Alignment 84: score=481.0 e_value=8.3e-22 N=11 2&chr10.1 minus
84- 0:	AT2G27200.1	evm.model.FRAGSCAFF_143.376	1e-66
84- 1:	AT2G27240.1	evm.model.FRAGSCAFF_143.382	1e-120
84- 2:	AT2G27290.1	evm.model.FRAGSCAFF_143.393	8e-54
84- 3:	AT2G27350.3	evm.model.FRAGSCAFF_143.407	2e-164
84- 4:	AT2G27460.1	evm.model.FRAGSCAFF_143.409	0
84- 5:	AT2G27500.1	evm.model.FRAGSCAFF_143.412	6e-157
84- 6:	AT2G27550.1	evm.model.ORIGINAL_4868.22	3e-94
84- 7:	AT2G27710.2	evm.model.ORIGINAL_4868.33	2e-26
84- 8:	AT2G27740.1	evm.model.ORIGINAL_4868.43	2e-54
84- 9:	AT2G27770.1	evm.model.ORIGINAL_4868.47	5e-48
84- 10:	AT2G27820.1	evm.model.ORIGINAL_4868.49	7e-110
## Alignment 85: score=495.0 e_value=5.1e-23 N=11 2&chr11.1 plus
85- 0:	AT2G44710.1	evm.model.FRAGSCAFF_371.466.3	0
85- 1:	AT2G44740.1	evm.model.FRAGSCAFF_371.458	2e-58
85- 2:	AT2G44745.1	evm.model.FRAGSCAFF_371.453	4e-59
85- 3:	AT2G44770.1	evm.model.FRAGSCAFF_371.451	1e-131
85- 4:	AT2G44790.1	evm.model.FRAGSCAFF_371.446	6e-27
85- 5:	AT2G44830.2	evm.model.FRAGSCAFF_371.442	0
85- 6:	AT2G44910.1	evm.model.FRAGSCAFF_371.430	1e-79
85- 7:	AT2G44950.1	evm.model.FRAGSCAFF_323.592	3e-60
85- 8:	AT2G45110.1	evm.model.FRAGSCAFF_323.609	9e-95
85- 9:	AT2G45120.1	evm.model.FRAGSCAFF_323.613	4e-28
85- 10:	AT2G45180.1	evm.model.FRAGSCAFF_323.626	3e-38
## Alignment 86: score=266.0 e_value=2.8e-09 N=6 2&chr11.1 plus
86- 0:	AT2G43140.2	DlbHLH137	1e-41
86- 1:	AT2G43240.1	evm.model.FRAGSCAFF_371.774	0
86- 2:	AT2G43250.1	evm.model.FRAGSCAFF_371.772	1e-164
86- 3:	AT2G43320.1	evm.model.FRAGSCAFF_371.764	1e-167
86- 4:	AT2G43470.1	evm.model.FRAGSCAFF_371.744	1e-23
86- 5:	AT2G43500.4	evm.model.FRAGSCAFF_371.742	0
## Alignment 87: score=535.0 e_value=1.7e-28 N=12 2&chr11.1 minus
87- 0:	AT2G27240.1	evm.model.FRAGSCAFF_119.197	5e-86
87- 1:	AT2G27290.1	evm.model.FRAGSCAFF_119.191.1	1e-30
87- 2:	AT2G27310.1	evm.model.FRAGSCAFF_119.184	3e-49
87- 3:	AT2G27330.1	evm.model.FRAGSCAFF_119.183	7e-23
87- 4:	AT2G27500.1	evm.model.FRAGSCAFF_458.301	1e-163
87- 5:	AT2G27510.1	evm.model.FRAGSCAFF_458.300	4e-48
87- 6:	AT2G27550.1	evm.model.FRAGSCAFF_458.284	6e-95
87- 7:	AT2G27710.2	evm.model.FRAGSCAFF_458.271	4e-29
87- 8:	AT2G27740.1	evm.model.FRAGSCAFF_458.262	3e-53
87- 9:	AT2G27770.1	evm.model.FRAGSCAFF_458.261	5e-47
87- 10:	AT2G27820.1	evm.model.FRAGSCAFF_458.257	0
87- 11:	AT2G27830.1	evm.model.FRAGSCAFF_458.254	2e-31
## Alignment 88: score=497.0 e_value=5.8e-23 N=11 2&chr11.1 minus
88- 0:	AT2G35930.1	evm.model.FRAGSCAFF_119.199	8e-121
88- 1:	AT2G35960.1	evm.model.FRAGSCAFF_119.195	2e-50
88- 2:	AT2G36010.2	evm.model.FRAGSCAFF_119.192	2e-98
88- 3:	AT2G36090.1	evm.model.FRAGSCAFF_119.184	1e-53
88- 4:	AT2G36160.1	evm.model.FRAGSCAFF_119.177	1e-89
88- 5:	AT2G36190.1	evm.model.FRAGSCAFF_119.176	0
88- 6:	AT2G36250.2	evm.model.FRAGSCAFF_458.298	0
88- 7:	AT2G36290.1	evm.model.FRAGSCAFF_458.294	9e-138
88- 8:	AT2G36350.1	evm.model.FRAGSCAFF_458.269	0
88- 9:	AT2G36410.1	evm.model.FRAGSCAFF_458.262	2e-51
88- 10:	AT2G36470.1	evm.model.FRAGSCAFF_458.261	4e-37
## Alignment 89: score=362.0 e_value=1.7e-14 N=8 2&chr12.1 plus
89- 0:	AT2G44710.1	evm.model.FRAGSCAFF_190.1282	1e-95
89- 1:	AT2G44745.1	evm.model.FRAGSCAFF_190.1273	6e-59
89- 2:	AT2G44760.1	evm.model.FRAGSCAFF_190.1272.1	2e-173
89- 3:	AT2G44790.1	evm.model.FRAGSCAFF_190.1270	7e-26
89- 4:	AT2G44950.1	evm.model.FRAGSCAFF_190.1253	6e-60
89- 5:	AT2G44990.2	evm.model.FRAGSCAFF_190.1250	0
89- 6:	AT2G45080.1	evm.model.FRAGSCAFF_190.1242	1e-63
89- 7:	AT2G45120.1	evm.model.FRAGSCAFF_190.1240	1e-35
## Alignment 90: score=443.0 e_value=1.6e-19 N=10 2&chr12.1 minus
90- 0:	AT2G35930.1	evm.model.ORIGINAL_2955.14	1e-118
90- 1:	AT2G35960.1	evm.model.ORIGINAL_2955.21	5e-51
90- 2:	AT2G36010.2	evm.model.ORIGINAL_2955.26	3e-99
90- 3:	AT2G36090.1	evm.model.ORIGINAL_2955.43	4e-58
90- 4:	AT2G36160.1	evm.model.ORIGINAL_2955.52.1	6e-81
90- 5:	AT2G36190.1	evm.model.ORIGINAL_2955.55	0
90- 6:	AT2G36350.1	evm.model.ORIGINAL_2955.73	0
90- 7:	AT2G36390.1	evm.model.ORIGINAL_2955.75	0
90- 8:	AT2G36410.1	evm.model.ORIGINAL_2955.77	2e-48
90- 9:	AT2G36470.1	evm.model.ORIGINAL_2955.81	4e-37
## Alignment 91: score=328.0 e_value=1.2e-14 N=8 2&chr12.1 minus
91- 0:	AT2G27240.1	evm.model.ORIGINAL_2955.19	9e-117
91- 1:	AT2G27310.1	evm.model.ORIGINAL_2955.43	5e-53
91- 2:	AT2G27350.3	evm.model.ORIGINAL_2955.44	1e-164
91- 3:	AT2G27550.1	evm.model.ORIGINAL_2955.68	3e-95
91- 4:	AT2G27710.2	evm.model.ORIGINAL_2955.72	6e-23
91- 5:	AT2G27740.1	evm.model.ORIGINAL_2955.77	8e-51
91- 6:	AT2G27820.1	evm.model.ORIGINAL_2955.87	0
91- 7:	AT2G27830.1	evm.model.ORIGINAL_2955.92	3e-30
## Alignment 92: score=259.0 e_value=2.4e-10 N=6 2&chr13.1 plus
92- 0:	AT2G38340.1	evm.model.FRAGSCAFF_236.622	6e-25
92- 1:	AT2G38360.1	evm.model.FRAGSCAFF_236.626	3e-64
92- 2:	AT2G38410.1	evm.model.FRAGSCAFF_236.638	3e-124
92- 3:	AT2G38610.2	evm.model.FRAGSCAFF_236.673	4e-122
92- 4:	AT2G38630.1	evm.model.FRAGSCAFF_236.679	0
92- 5:	AT2G38640.1	evm.model.FRAGSCAFF_236.680	8e-46
## Alignment 93: score=388.0 e_value=1.7e-18 N=9 2&chr13.1 minus
93- 0:	AT2G37470.1	evm.model.FRAGSCAFF_236.548	5e-59
93- 1:	AT2G37600.1	evm.model.FRAGSCAFF_236.544.1	5e-53
93- 2:	AT2G37760.1	evm.model.FRAGSCAFF_236.517	7e-116
93- 3:	AT2G37940.2	evm.model.FRAGSCAFF_236.498	9e-152
93- 4:	AT2G37950.1	evm.model.FRAGSCAFF_236.497	3e-36
93- 5:	AT2G37975.1	evm.model.FRAGSCAFF_236.495	7e-28
93- 6:	AT2G37980.1	evm.model.FRAGSCAFF_236.491	0
93- 7:	AT2G38070.1	evm.model.FRAGSCAFF_236.481	5e-78
93- 8:	AT2G38090.1	evm.model.FRAGSCAFF_236.478	4e-83
## Alignment 94: score=337.0 e_value=2.8e-14 N=8 2&chr13.1 minus
94- 0:	AT2G28500.1	evm.model.ORIGINAL_2788.163	3e-50
94- 1:	AT2G28560.1	evm.model.ORIGINAL_2788.170	7e-147
94- 2:	AT2G28610.1	evm.model.ORIGINAL_2788.177	3e-42
94- 3:	AT2G28680.1	evm.model.ORIGINAL_2788.191.3	1e-30
94- 4:	AT2G28690.1	evm.model.ORIGINAL_2788.193	1e-34
94- 5:	AT2G28890.1	evm.model.ORIGINAL_2788.204	4e-129
94- 6:	AT2G29020.1	evm.model.ORIGINAL_2788.206.1	6e-45
94- 7:	AT2G29140.2	evm.model.ORIGINAL_2788.210	0
## Alignment 95: score=322.0 e_value=2.1e-14 N=8 2&chr13.1 minus
95- 0:	AT2G30060.1	evm.model.FRAGSCAFF_379.54	8e-81
95- 1:	AT2G30130.1	evm.model.FRAGSCAFF_379.86	9e-71
95- 2:	AT2G30250.1	evm.model.FRAGSCAFF_379.99	2e-86
95- 3:	AT2G30270.1	evm.model.ORIGINAL_6721.6	7e-21
95- 4:	AT2G30395.1	evm.model.ORIGINAL_6721.36	6e-26
95- 5:	AT2G30400.1	evm.model.ORIGINAL_6721.42	2e-25
95- 6:	AT2G30490.1	evm.model.ORIGINAL_6721.50	0
95- 7:	AT2G30530.1	evm.model.ORIGINAL_6721.90	4e-101
## Alignment 96: score=267.0 e_value=5.4e-09 N=6 2&chr13.1 minus
96- 0:	AT2G46970.1	DlbHLH151	8e-33
96- 1:	AT2G46990.1	evm.model.FRAGSCAFF_93.183	1e-26
96- 2:	AT2G47000.5	evm.model.FRAGSCAFF_93.171.1	0
96- 3:	AT2G47020.3	evm.model.FRAGSCAFF_93.164	6e-80
96- 4:	AT2G47190.1	evm.model.ORIGINAL_2788.122	2e-75
96- 5:	AT2G47240.1	evm.model.ORIGINAL_2788.126	0
## Alignment 97: score=259.0 e_value=1.6e-08 N=6 2&chr13.1 minus
97- 0:	AT2G40150.1	evm.model.FRAGSCAFF_379.47	1e-172
97- 1:	AT2G40220.1	evm.model.FRAGSCAFF_379.59	5e-25
97- 2:	AT2G40270.1	evm.model.FRAGSCAFF_379.67	9e-118
97- 3:	AT2G40340.6	evm.model.FRAGSCAFF_379.95	3e-31
97- 4:	AT2G40435.1	evm.model.ORIGINAL_6721.14	2e-46
97- 5:	AT2G40460.1	evm.model.ORIGINAL_6721.17	0
## Alignment 98: score=330.0 e_value=9.3e-15 N=8 2&chr14.1 plus
98- 0:	AT2G40120.1	evm.model.FRAGSCAFF_377.65	0
98- 1:	AT2G40330.1	evm.model.FRAGSCAFF_377.40	1e-60
98- 2:	AT2G40400.1	evm.model.FRAGSCAFF_377.32	0
98- 3:	AT2G40480.1	evm.model.FRAGSCAFF_377.16	2e-25
98- 4:	AT2G40590.1	evm.model.FRAGSCAFF_377.7	3e-21
98- 5:	AT2G40610.1	evm.model.FRAGSCAFF_377.6	1e-130
98- 6:	AT2G40750.1	evm.model.FRAGSCAFF_133.656	2e-22
98- 7:	AT2G40790.1	evm.model.FRAGSCAFF_133.648	4e-27
## Alignment 99: score=413.0 e_value=1.1e-20 N=10 2&chr14.1 minus
99- 0:	AT2G37290.2	evm.model.FRAGSCAFF_377.72.2	0
99- 1:	AT2G37430.1	evm.model.FRAGSCAFF_377.105	5e-25
99- 2:	AT2G37600.1	evm.model.FRAGSCAFF_377.114	7e-54
99- 3:	AT2G37760.1	evm.model.FRAGSCAFF_377.141	8e-131
99- 4:	AT2G37940.2	evm.model.FRAGSCAFF_343.8.2	3e-147
99- 5:	AT2G37950.1	evm.model.FRAGSCAFF_343.11	7e-37
99- 6:	AT2G37980.1	evm.model.FRAGSCAFF_343.12	0
99- 7:	AT2G38060.2	evm.model.FRAGSCAFF_343.23	5e-177
99- 8:	AT2G38070.1	evm.model.FRAGSCAFF_343.24	9e-65
99- 9:	AT2G38090.1	evm.model.FRAGSCAFF_343.25	3e-77
## Alignment 100: score=393.0 e_value=2.3e-16 N=9 2&chr14.1 minus
100- 0:	AT2G28500.1	evm.model.ORIGINAL_5567.82	8e-64
100- 1:	AT2G28560.1	evm.model.ORIGINAL_5567.87	8e-38
100- 2:	AT2G28620.2	evm.model.ORIGINAL_6239.6	0
100- 3:	AT2G28680.1	evm.model.ORIGINAL_6239.25	0
100- 4:	AT2G28690.1	evm.model.ORIGINAL_6239.31	5e-33
100- 5:	AT2G28710.1	evm.model.ORIGINAL_6239.36	1e-25
100- 6:	AT2G28840.1	evm.model.ORIGINAL_6239.45	0
100- 7:	AT2G28900.1	evm.model.ORIGINAL_6239.49	7e-29
100- 8:	AT2G29020.1	evm.model.ORIGINAL_6239.54	1e-50
## Alignment 101: score=316.0 e_value=1.1e-11 N=7 2&chr14.1 minus
101- 0:	AT2G47000.5	evm.model.ORIGINAL_2671.308	0
101- 1:	AT2G47020.3	evm.model.ORIGINAL_2671.314	7e-116
101- 2:	AT2G47060.4	evm.model.ORIGINAL_2671.316	0
101- 3:	AT2G47190.1	evm.model.ORIGINAL_5567.17	5e-79
101- 4:	AT2G47230.2	evm.model.ORIGINAL_5567.25	1e-21
101- 5:	AT2G47240.1	evm.model.ORIGINAL_5567.27	0
101- 6:	AT2G47380.1	evm.model.ORIGINAL_5567.42	3e-34
## Alignment 102: score=256.0 e_value=5.4e-12 N=7 2&chr14.1 minus
102- 0:	AT2G39280.2	evm.model.FRAGSCAFF_377.72.2	0
102- 1:	AT2G39370.1	evm.model.FRAGSCAFF_377.94	1e-55
102- 2:	AT2G39450.1	evm.model.FRAGSCAFF_377.99	0
102- 3:	AT2G39590.1	evm.model.FRAGSCAFF_377.104	3e-75
102- 4:	AT2G39795.1	evm.model.FRAGSCAFF_377.142	1e-30
102- 5:	AT2G39800.4	evm.model.FRAGSCAFF_377.150	0
102- 6:	AT2G39940.1	evm.model.FRAGSCAFF_343.28	0
## Alignment 103: score=466.0 e_value=1.6e-22 N=11 2&chr15.1 plus
103- 0:	AT2G28500.1	evm.model.FRAGSCAFF_132.521	2e-65
103- 1:	AT2G28550.3	evm.model.FRAGSCAFF_132.511	4e-106
103- 2:	AT2G28610.1	evm.model.FRAGSCAFF_132.500	3e-40
103- 3:	AT2G28680.1	evm.model.FRAGSCAFF_132.474	0
103- 4:	AT2G28690.1	evm.model.FRAGSCAFF_132.468	4e-40
103- 5:	AT2G28710.1	evm.model.FRAGSCAFF_132.460	1e-25
103- 6:	AT2G28840.1	evm.model.FRAGSCAFF_132.434	0
103- 7:	AT2G28900.1	evm.model.FRAGSCAFF_132.428	1e-61
103- 8:	AT2G28930.1	evm.model.FRAGSCAFF_132.421	0
103- 9:	AT2G29060.1	evm.model.FRAGSCAFF_132.416	9e-159
103- 10:	AT2G29140.2	evm.model.FRAGSCAFF_132.409	0
## Alignment 104: score=373.0 e_value=9.9e-18 N=9 2&chr15.1 plus
104- 0:	AT2G40120.1	evm.model.ORIGINAL_5603.101	0
104- 1:	AT2G40250.1	evm.model.ORIGINAL_5603.98	2e-95
104- 2:	AT2G40280.1	evm.model.ORIGINAL_5603.82	0
104- 3:	AT2G40330.1	evm.model.ORIGINAL_5603.78	1e-63
104- 4:	AT2G40380.1	evm.model.ORIGINAL_5603.75	4e-69
104- 5:	AT2G40480.1	evm.model.ORIGINAL_5603.61	4e-25
104- 6:	AT2G40590.1	evm.model.ORIGINAL_5603.52	2e-24
104- 7:	AT2G40610.1	evm.model.ORIGINAL_5603.51	6e-132
104- 8:	AT2G40790.1	evm.model.ORIGINAL_5603.43	2e-24
## Alignment 105: score=292.0 e_value=4.3e-13 N=7 2&chr15.1 plus
105- 0:	AT2G38290.1	evm.model.ORIGINAL_5603.96	0
105- 1:	AT2G38310.1	evm.model.ORIGINAL_5603.78	2e-69
105- 2:	AT2G38360.1	evm.model.ORIGINAL_5603.75	1e-64
105- 3:	AT2G38370.2	evm.model.ORIGINAL_5603.61	4e-56
105- 4:	AT2G38610.2	evm.model.ORIGINAL_5603.35	5e-123
105- 5:	AT2G38630.1	evm.model.ORIGINAL_5603.28	0
105- 6:	AT2G38640.1	evm.model.ORIGINAL_5603.27	6e-46
## Alignment 106: score=251.0 e_value=1.4e-10 N=6 2&chr15.1 plus
106- 0:	AT2G37090.1	evm.model.FRAGSCAFF_132.522	2e-84
106- 1:	AT2G37330.1	evm.model.FRAGSCAFF_132.498	2e-141
106- 2:	AT2G37340.1	evm.model.FRAGSCAFF_132.489	8e-86
106- 3:	AT2G37360.1	evm.model.FRAGSCAFF_132.488	0
106- 4:	AT2G37430.1	evm.model.FRAGSCAFF_132.460	2e-23
106- 5:	AT2G37440.1	evm.model.FRAGSCAFF_132.454	3e-170
## Alignment 107: score=367.0 e_value=1.5e-16 N=9 2&chr15.1 minus
107- 0:	AT2G37290.2	evm.model.ORIGINAL_5603.106	0
107- 1:	AT2G37470.1	evm.model.ORIGINAL_5603.128	1e-63
107- 2:	AT2G37600.1	evm.model.ORIGINAL_5603.133	7e-54
107- 3:	AT2G37760.1	evm.model.ORIGINAL_5603.147	1e-135
107- 4:	AT2G37950.1	evm.model.ORIGINAL_5603.159	2e-36
107- 5:	AT2G37980.1	evm.model.ORIGINAL_5603.164	0
107- 6:	AT2G38070.1	evm.model.ORIGINAL_5603.169	4e-68
107- 7:	AT2G38090.1	evm.model.ORIGINAL_5603.171	1e-81
107- 8:	AT2G38120.1	evm.model.ORIGINAL_5603.183	0
## Alignment 108: score=337.0 e_value=5e-14 N=8 2&chr15.1 minus
108- 0:	AT2G39970.1	evm.model.FRAGSCAFF_132.229	2e-30
108- 1:	AT2G40150.1	evm.model.FRAGSCAFF_132.240	1e-172
108- 2:	AT2G40170.1	evm.model.FRAGSCAFF_132.244	3e-44
108- 3:	AT2G40220.1	evm.model.FRAGSCAFF_132.255	1e-25
108- 4:	AT2G40270.1	evm.model.FRAGSCAFF_132.262	1e-120
108- 5:	AT2G40340.6	evm.model.FRAGSCAFF_132.269.2	3e-29
108- 6:	AT2G40435.1	evm.model.FRAGSCAFF_132.299	3e-52
108- 7:	AT2G40460.1	evm.model.FRAGSCAFF_132.301	0
## Alignment 109: score=290.0 e_value=9e-09 N=6 2&chr16.1 plus
109- 0:	AT2G45290.1	evm.model.FRAGSCAFF_284.158	0
109- 1:	AT2G45300.4	evm.model.FRAGSCAFF_284.159	0
109- 2:	AT2G45330.1	evm.model.FRAGSCAFF_284.161	8e-23
109- 3:	AT2G45340.1	evm.model.FRAGSCAFF_284.162	0
109- 4:	AT2G45380.1	evm.model.FRAGSCAFF_284.164	6e-60
109- 5:	AT2G45430.1	evm.model.FRAGSCAFF_284.168	4e-71
## Alignment 110: score=289.0 e_value=6.9e-09 N=6 2&chr17.1 plus
110- 0:	AT2G45290.1	evm.model.FRAGSCAFF_259.814	0
110- 1:	AT2G45300.4	evm.model.FRAGSCAFF_259.813	9e-28
110- 2:	AT2G45330.1	evm.model.FRAGSCAFF_259.811	2e-116
110- 3:	AT2G45340.1	evm.model.FRAGSCAFF_259.809	0
110- 4:	AT2G45380.1	evm.model.FRAGSCAFF_259.807.1	2e-57
110- 5:	AT2G45430.1	evm.model.FRAGSCAFF_259.798	5e-75
## Alignment 111: score=265.0 e_value=2.8e-10 N=7 2&chr17.1 minus
111- 0:	AT2G17560.2	evm.model.FRAGSCAFF_245.479.3	2e-30
111- 1:	AT2G17620.1	evm.model.FRAGSCAFF_245.471	2e-139
111- 2:	AT2G17760.1	evm.model.FRAGSCAFF_245.449	4e-138
111- 3:	AT2G17840.1	evm.model.FRAGSCAFF_245.443	3e-134
111- 4:	AT2G17972.1	evm.model.FRAGSCAFF_245.436	9e-32
111- 5:	AT2G18120.1	evm.model.FRAGSCAFF_245.416	6e-40
111- 6:	AT2G18240.1	evm.model.FRAGSCAFF_245.382.1	2e-76
## Alignment 112: score=305.0 e_value=4.2e-11 N=7 2&chr18.1 minus
112- 0:	AT2G28550.3	evm.model.ORIGINAL_2012.237	3e-97
112- 1:	AT2G28660.1	evm.model.ORIGINAL_2012.244	3e-28
112- 2:	AT2G28810.1	evm.model.ORIGINAL_3981.221	7e-40
112- 3:	AT2G28890.1	evm.model.ORIGINAL_3981.219	0
112- 4:	AT2G28930.1	evm.model.ORIGINAL_3981.217	0
112- 5:	AT2G28950.1	evm.model.ORIGINAL_3981.216	2e-150
112- 6:	AT2G29060.1	evm.model.ORIGINAL_3981.214	2e-160
## Alignment 113: score=304.0 e_value=9.7e-11 N=7 2&chr18.1 minus
113- 0:	AT2G25050.1	evm.model.FRAGSCAFF_196.695	9e-142
113- 1:	AT2G25170.3	evm.model.FRAGSCAFF_196.703	0
113- 2:	AT2G25190.1	evm.model.FRAGSCAFF_196.710	2e-67
113- 3:	AT2G25210.1	evm.model.FRAGSCAFF_196.714	9e-24
113- 4:	AT2G25260.1	evm.model.FRAGSCAFF_196.721	4e-152
113- 5:	AT2G25300.1	evm.model.FRAGSCAFF_196.743.3	2e-156
113- 6:	AT2G25340.1	evm.model.FRAGSCAFF_196.747	6e-117
## Alignment 114: score=416.0 e_value=1e-16 N=9 2&chr2.1 plus
114- 0:	AT2G30210.1	evm.model.FRAGSCAFF_232.369	0
114- 1:	AT2G30230.1	evm.model.FRAGSCAFF_232.365	4e-44
114- 2:	AT2G30250.1	evm.model.FRAGSCAFF_232.364	2e-85
114- 3:	AT2G30300.1	evm.model.FRAGSCAFF_232.361	3e-123
114- 4:	AT2G30340.2	evm.model.FRAGSCAFF_232.359	2e-69
114- 5:	AT2G30370.1	evm.model.FRAGSCAFF_232.353	2e-26
114- 6:	AT2G30380.1	evm.model.FRAGSCAFF_232.349	2e-65
114- 7:	AT2G30400.1	evm.model.FRAGSCAFF_232.347	4e-28
114- 8:	AT2G30490.1	evm.model.FRAGSCAFF_232.328	0
## Alignment 115: score=375.0 e_value=1.3e-16 N=9 2&chr2.1 plus
115- 0:	AT2G38240.1	evm.model.FRAGSCAFF_251.310	5e-137
115- 1:	AT2G38290.1	evm.model.FRAGSCAFF_251.319	1e-44
115- 2:	AT2G38310.1	evm.model.FRAGSCAFF_251.336	6e-68
115- 3:	AT2G38360.1	evm.model.FRAGSCAFF_251.340	2e-66
115- 4:	AT2G38470.1	evm.model.FRAGSCAFF_232.364	6e-107
115- 5:	AT2G38530.1	evm.model.FRAGSCAFF_232.343	2e-23
115- 6:	AT2G38550.1	evm.model.FRAGSCAFF_232.335	3e-61
115- 7:	AT2G38610.2	evm.model.FRAGSCAFF_232.315	9e-111
115- 8:	AT2G38640.1	evm.model.FRAGSCAFF_232.304	4e-45
## Alignment 116: score=337.0 e_value=5.1e-14 N=8 2&chr2.1 plus
116- 0:	AT2G40120.1	evm.model.FRAGSCAFF_251.308	0
116- 1:	AT2G40330.1	evm.model.FRAGSCAFF_251.336	3e-64
116- 2:	AT2G40380.1	evm.model.FRAGSCAFF_251.340	5e-75
116- 3:	AT2G40400.1	evm.model.FRAGSCAFF_232.366	0
116- 4:	AT2G40470.1	evm.model.FRAGSCAFF_232.359	4e-79
116- 5:	AT2G40590.1	evm.model.FRAGSCAFF_232.345	1e-49
116- 6:	AT2G40660.1	evm.model.FRAGSCAFF_232.336.2	6e-108
116- 7:	AT2G40730.1	evm.model.FRAGSCAFF_232.327	0
## Alignment 117: score=270.0 e_value=9.9e-09 N=6 2&chr2.1 plus
117- 0:	AT2G46940.1	evm.model.FRAGSCAFF_75.326	2e-21
117- 1:	AT2G46970.1	DlbHLH26	3e-28
117- 2:	AT2G46990.1	evm.model.FRAGSCAFF_75.333	7e-23
117- 3:	AT2G47000.5	evm.model.FRAGSCAFF_75.355	0
117- 4:	AT2G47060.4	evm.model.FRAGSCAFF_75.369	0
117- 5:	AT2G47070.1	evm.model.FRAGSCAFF_75.370	2e-79
## Alignment 118: score=366.0 e_value=7.4e-14 N=8 2&chr2.1 minus
118- 0:	AT2G37940.2	evm.model.FRAGSCAFF_251.176	2e-125
118- 1:	AT2G37950.1	evm.model.FRAGSCAFF_251.175	7e-37
118- 2:	AT2G37980.1	evm.model.FRAGSCAFF_251.171	0
118- 3:	AT2G38050.1	evm.model.FRAGSCAFF_251.169	1e-30
118- 4:	AT2G38070.1	evm.model.FRAGSCAFF_251.162	6e-73
118- 5:	AT2G38090.1	evm.model.FRAGSCAFF_251.152	2e-78
118- 6:	AT2G38110.1	evm.model.FRAGSCAFF_251.139	0
118- 7:	AT2G38120.1	evm.model.FRAGSCAFF_251.124	0
## Alignment 119: score=349.0 e_value=3.9e-14 N=8 2&chr2.1 minus
119- 0:	AT2G39710.1	evm.model.FRAGSCAFF_251.220	1e-148
119- 1:	AT2G39740.2	evm.model.FRAGSCAFF_251.205	2e-108
119- 2:	AT2G39750.1	evm.model.FRAGSCAFF_251.202	0
119- 3:	AT2G39770.1	evm.model.FRAGSCAFF_251.190	0
119- 4:	AT2G39800.4	evm.model.FRAGSCAFF_251.188	0
119- 5:	AT2G39880.1	evm.model.FRAGSCAFF_251.174	2e-65
119- 6:	AT2G39940.1	evm.model.FRAGSCAFF_251.154.1	0
119- 7:	AT2G39980.1	evm.model.FRAGSCAFF_251.146	8e-165
## Alignment 120: score=341.0 e_value=3.3e-15 N=8 2&chr2.1 minus
120- 0:	AT2G42350.1	evm.model.FRAGSCAFF_196.201	5e-23
120- 1:	AT2G42380.2	evm.model.FRAGSCAFF_196.181	2e-88
120- 2:	AT2G42590.3	evm.model.FRAGSCAFF_196.158	7e-122
120- 3:	AT2G42600.1	evm.model.FRAGSCAFF_196.156	0
120- 4:	AT2G42740.1	evm.model.FRAGSCAFF_196.144	1e-127
120- 5:	AT2G42810.2	evm.model.FRAGSCAFF_196.131	0
120- 6:	AT2G42830.2	evm.model.FRAGSCAFF_196.127	3e-87
120- 7:	AT2G42840.1	evm.model.FRAGSCAFF_196.126	5e-30
## Alignment 121: score=267.0 e_value=8.6e-09 N=6 2&chr2.1 minus
121- 0:	AT2G39280.2	evm.model.FRAGSCAFF_251.291	0
121- 1:	AT2G39340.1	evm.model.FRAGSCAFF_251.281	0
121- 2:	AT2G39350.1	evm.model.FRAGSCAFF_251.280	0
121- 3:	AT2G39370.1	evm.model.FRAGSCAFF_251.278	1e-47
121- 4:	AT2G39450.1	evm.model.FRAGSCAFF_251.267	0
121- 5:	AT2G39590.1	evm.model.FRAGSCAFF_251.262	3e-84
## Alignment 122: score=267.0 e_value=5.5e-11 N=7 2&chr2.1 minus
122- 0:	AT2G28710.1	evm.model.FRAGSCAFF_251.259	8e-32
122- 1:	AT2G28790.2	evm.model.FRAGSCAFF_251.245	1e-109
122- 2:	AT2G29060.1	evm.model.FRAGSCAFF_251.228	5e-169
122- 3:	AT2G29130.1	evm.model.FRAGSCAFF_251.223	0
122- 4:	AT2G29140.2	evm.model.FRAGSCAFF_251.218	0
122- 5:	AT2G29380.1	evm.model.FRAGSCAFF_251.207	2e-122
122- 6:	AT2G29525.1	evm.model.FRAGSCAFF_251.176	5e-124
## Alignment 123: score=257.0 e_value=3.5e-09 N=6 2&chr2.1 minus
123- 0:	AT2G26760.1	evm.model.FRAGSCAFF_232.244	5e-120
123- 1:	AT2G26770.1	evm.model.FRAGSCAFF_232.245.1	0
123- 2:	AT2G26850.1	evm.model.FRAGSCAFF_232.248	2e-95
123- 3:	AT2G27030.3	evm.model.FRAGSCAFF_232.261.1	7e-106
123- 4:	AT2G27080.2	evm.model.FRAGSCAFF_232.267	8e-54
123- 5:	AT2G27130.1	evm.model.FRAGSCAFF_232.284	1e-22
## Alignment 124: score=251.0 e_value=2.8e-08 N=6 2&chr20.1 minus
124- 0:	AT2G47550.1	evm.model.ORIGINAL_1673.40	3e-133
124- 1:	AT2G47650.2	evm.model.ORIGINAL_1673.49	0
124- 2:	AT2G47710.1	evm.model.ORIGINAL_1673.56_evm.model.ORIGINAL_1673.57	2e-51
124- 3:	AT2G47780.1	evm.model.ORIGINAL_1673.64.1	5e-45
124- 4:	AT2G47890.1	evm.model.ORIGINAL_1673.95	3e-38
124- 5:	AT2G47920.1	evm.model.ORIGINAL_1673.101	2e-42
## Alignment 125: score=259.0 e_value=3.1e-08 N=6 2&chr22.1 minus
125- 0:	AT2G47550.1	evm.model.FRAGSCAFF_52.137	1e-138
125- 1:	AT2G47650.2	evm.model.FRAGSCAFF_52.129	0
125- 2:	AT2G47710.1	evm.model.FRAGSCAFF_52.124	9e-48
125- 3:	AT2G47780.1	evm.model.FRAGSCAFF_52.118	3e-56
125- 4:	AT2G47890.1	evm.model.FRAGSCAFF_52.88	3e-47
125- 5:	AT2G47920.1	evm.model.FRAGSCAFF_52.86	2e-42
## Alignment 126: score=284.0 e_value=2.3e-08 N=6 2&chr24.1 minus
126- 0:	AT2G42150.1	evm.model.ORIGINAL_5551.156	7e-55
126- 1:	AT2G42200.1	evm.model.ORIGINAL_5551.143	1e-51
126- 2:	AT2G42280.3	DlbHLH226	1e-56
126- 3:	AT2G42290.1	evm.model.ORIGINAL_5551.135	9e-166
126- 4:	AT2G42310.1	evm.model.ORIGINAL_5551.133	5e-41
126- 5:	AT2G42320.2	evm.model.ORIGINAL_5551.132	0
## Alignment 127: score=425.0 e_value=1.2e-20 N=10 2&chr25.1 minus
127- 0:	AT2G46970.1	DlbHLH245	2e-32
127- 1:	AT2G46990.1	evm.model.FRAGSCAFF_443.172	7e-23
127- 2:	AT2G47000.5	evm.model.FRAGSCAFF_443.182	0
127- 3:	AT2G47070.1	evm.model.FRAGSCAFF_443.188	0
127- 4:	AT2G47280.1	evm.model.FRAGSCAFF_443.209	8e-86
127- 5:	AT2G47400.1	evm.model.FRAGSCAFF_203.143	2e-32
127- 6:	AT2G47460.1	evm.model.FRAGSCAFF_203.151	9e-66
127- 7:	AT2G47550.1	evm.model.FRAGSCAFF_203.170	0
127- 8:	AT2G47630.1	evm.model.FRAGSCAFF_203.179	7e-167
127- 9:	AT2G47650.2	evm.model.FRAGSCAFF_203.180_evm.model.FRAGSCAFF_203.181	0
## Alignment 128: score=299.0 e_value=8.1e-13 N=7 2&chr26.1 minus
128- 0:	AT2G20930.1	evm.model.FRAGSCAFF_171.422	1e-83
128- 1:	AT2G20980.1	evm.model.FRAGSCAFF_171.415	2e-102
128- 2:	AT2G20990.3	evm.model.FRAGSCAFF_171.411	0
128- 3:	AT2G21150.1	evm.model.FRAGSCAFF_171.384	1e-180
128- 4:	AT2G21170.1	evm.model.FRAGSCAFF_171.381	2e-154
128- 5:	AT2G21190.1	evm.model.FRAGSCAFF_171.379	1e-169
128- 6:	AT2G21385.1	evm.model.FRAGSCAFF_171.354	4e-140
## Alignment 129: score=492.0 e_value=1.1e-22 N=11 2&chr29.1 minus
129- 0:	AT2G44590.3	evm.model.FRAGSCAFF_216.144	0
129- 1:	AT2G44680.1	evm.model.FRAGSCAFF_216.157	8e-151
129- 2:	AT2G44730.1	evm.model.FRAGSCAFF_216.159	1e-26
129- 3:	AT2G44740.1	evm.model.FRAGSCAFF_216.161	4e-67
129- 4:	AT2G44810.2	evm.model.FRAGSCAFF_216.172	1e-85
129- 5:	AT2G44910.1	evm.model.FRAGSCAFF_216.180	5e-84
129- 6:	AT2G44940.1	evm.model.FRAGSCAFF_216.190	4e-44
129- 7:	AT2G45010.1	evm.model.FRAGSCAFF_216.199	1e-102
129- 8:	AT2G45040.1	evm.model.FRAGSCAFF_216.209	1e-101
129- 9:	AT2G45050.1	evm.model.FRAGSCAFF_216.211	1e-55
129- 10:	AT2G45120.1	evm.model.FRAGSCAFF_216.219	3e-33
## Alignment 130: score=560.0 e_value=1.5e-26 N=12 2&chr3.1 plus
130- 0:	AT2G37760.1	evm.model.FRAGSCAFF_173.751	2e-135
130- 1:	AT2G37870.1	evm.model.FRAGSCAFF_173.760	4e-35
130- 2:	AT2G37940.2	evm.model.FRAGSCAFF_173.772	7e-148
130- 3:	AT2G37950.1	evm.model.FRAGSCAFF_173.774	9e-36
130- 4:	AT2G37970.1	evm.model.FRAGSCAFF_173.775	9e-30
130- 5:	AT2G37980.1	evm.model.FRAGSCAFF_173.776	0
130- 6:	AT2G38050.1	evm.model.FRAGSCAFF_173.779	5e-76
130- 7:	AT2G38060.2	evm.model.FRAGSCAFF_173.782	2e-143
130- 8:	AT2G38070.1	evm.model.FRAGSCAFF_173.783	8e-64
130- 9:	AT2G38090.1	evm.model.FRAGSCAFF_173.789	1e-73
130- 10:	AT2G38110.1	evm.model.FRAGSCAFF_173.797	0
130- 11:	AT2G38120.1	evm.model.FRAGSCAFF_173.805	0
## Alignment 131: score=272.0 e_value=1.2e-07 N=6 2&chr3.1 plus
131- 0:	AT2G37360.1	evm.model.FRAGSCAFF_173.683	0
131- 1:	AT2G37380.1	evm.model.FRAGSCAFF_173.687	1e-30
131- 2:	AT2G37430.1	evm.model.FRAGSCAFF_173.700	6e-29
131- 3:	AT2G37470.1	evm.model.FRAGSCAFF_173.706	3e-59
131- 4:	AT2G37570.1	evm.model.FRAGSCAFF_173.710	0
131- 5:	AT2G37600.1	evm.model.FRAGSCAFF_173.712	2e-53
## Alignment 132: score=440.0 e_value=1.2e-20 N=10 2&chr3.1 minus
132- 0:	AT2G29990.1	evm.model.FRAGSCAFF_173.643	0
132- 1:	AT2G30220.1	evm.model.FRAGSCAFF_173.629	4e-102
132- 2:	AT2G30230.1	evm.model.FRAGSCAFF_173.624	6e-46
132- 3:	AT2G30250.1	evm.model.FRAGSCAFF_173.623	3e-83
132- 4:	AT2G30300.1	evm.model.FRAGSCAFF_173.618	2e-130
132- 5:	AT2G30340.2	evm.model.FRAGSCAFF_173.617	1e-65
132- 6:	AT2G30380.1	evm.model.FRAGSCAFF_173.607	4e-69
132- 7:	AT2G30400.1	evm.model.FRAGSCAFF_173.605	7e-26
132- 8:	AT2G30460.2	evm.model.FRAGSCAFF_173.602	1e-162
132- 9:	AT2G30490.1	evm.model.FRAGSCAFF_173.586	9e-100
## Alignment 133: score=421.0 e_value=5.5e-19 N=10 2&chr3.1 minus
133- 0:	AT2G40120.1	evm.model.FRAGSCAFF_173.657	0
133- 1:	AT2G40150.1	evm.model.FRAGSCAFF_173.648	7e-158
133- 2:	AT2G40250.1	evm.model.FRAGSCAFF_173.629	4e-98
133- 3:	AT2G40380.1	evm.model.FRAGSCAFF_173.627	7e-70
133- 4:	AT2G40420.1	evm.model.FRAGSCAFF_173.620	7e-131
133- 5:	AT2G40470.1	evm.model.FRAGSCAFF_173.617	6e-74
133- 6:	AT2G40610.1	evm.model.FRAGSCAFF_173.601	6e-132
133- 7:	AT2G40660.1	evm.model.FRAGSCAFF_173.595	2e-126
133- 8:	AT2G40730.1	evm.model.FRAGSCAFF_173.585	0
133- 9:	AT2G40815.1	evm.model.FRAGSCAFF_173.572	5e-46
## Alignment 134: score=481.0 e_value=6.7e-23 N=11 2&chr30.1 minus
134- 0:	AT2G44590.3	evm.model.FRAGSCAFF_127.648	0
134- 1:	AT2G44680.1	evm.model.FRAGSCAFF_127.664	3e-150
134- 2:	AT2G44730.1	evm.model.FRAGSCAFF_127.668	3e-26
134- 3:	AT2G44740.1	evm.model.FRAGSCAFF_127.672	1e-68
134- 4:	AT2G44840.1	evm.model.ORIGINAL_2335.164	5e-28
134- 5:	AT2G44910.1	evm.model.ORIGINAL_2335.158	6e-83
134- 6:	AT2G45010.1	evm.model.ORIGINAL_2335.142	8e-114
134- 7:	AT2G45040.1	evm.model.ORIGINAL_2335.133	5e-104
134- 8:	AT2G45050.1	evm.model.ORIGINAL_2335.130	2e-54
134- 9:	AT2G45120.1	evm.model.ORIGINAL_2335.124	5e-41
134- 10:	AT2G45160.1	evm.model.ORIGINAL_2335.107	3e-80
## Alignment 135: score=434.0 e_value=9.3e-20 N=10 2&chr31.1 minus
135- 0:	AT2G44650.1	evm.model.ORIGINAL_2749.22	2e-47
135- 1:	AT2G44680.1	evm.model.ORIGINAL_2749.28	4e-148
135- 2:	AT2G44730.1	evm.model.ORIGINAL_2749.31	6e-27
135- 3:	AT2G44740.1	evm.model.ORIGINAL_2749.35	1e-69
135- 4:	AT2G44830.2	evm.model.ORIGINAL_2749.51	0
135- 5:	AT2G44910.1	evm.model.ORIGINAL_2749.60	3e-83
135- 6:	AT2G44940.1	evm.model.ORIGINAL_5092.16	2e-44
135- 7:	AT2G45050.1	evm.model.ORIGINAL_5092.27	1e-55
135- 8:	AT2G45120.1	evm.model.ORIGINAL_5092.34	2e-31
135- 9:	AT2G45160.1	evm.model.ORIGINAL_5092.56	3e-78
## Alignment 136: score=293.0 e_value=1.7e-10 N=7 2&chr33.1 plus
136- 0:	AT2G40260.1	evm.model.FRAGSCAFF_425.18	5e-35
136- 1:	AT2G40300.1	evm.model.FRAGSCAFF_425.29	1e-111
136- 2:	AT2G40370.1	evm.model.FRAGSCAFF_425.35	0
136- 3:	AT2G40410.2	evm.model.FRAGSCAFF_425.43_evm.model.FRAGSCAFF_425.46	2e-108
136- 4:	AT2G40450.1	evm.model.FRAGSCAFF_425.54	1e-22
136- 5:	AT2G40520.2	evm.model.FRAGSCAFF_425.61	9e-106
136- 6:	AT2G40750.1	evm.model.FRAGSCAFF_425.67	3e-22
## Alignment 137: score=263.0 e_value=8.3e-08 N=6 2&chr33.1 minus
137- 0:	AT2G35940.2	evm.model.FRAGSCAFF_425.233	3e-114
137- 1:	AT2G35960.1	evm.model.FRAGSCAFF_425.222	6e-59
137- 2:	AT2G36020.1	evm.model.FRAGSCAFF_425.217.1	9e-44
137- 3:	AT2G36080.1	evm.model.FRAGSCAFF_425.210	1e-56
137- 4:	AT2G36090.1	evm.model.FRAGSCAFF_425.200	9e-66
137- 5:	AT2G36240.1	evm.model.FRAGSCAFF_425.179	4e-45
## Alignment 138: score=279.0 e_value=2.1e-10 N=7 2&chr34.1 plus
138- 0:	AT2G40116.1	evm.model.FRAGSCAFF_45.360	0
138- 1:	AT2G40130.2	evm.model.FRAGSCAFF_45.356	2e-75
138- 2:	AT2G40300.1	evm.model.FRAGSCAFF_45.335.1	4e-91
138- 3:	AT2G40380.1	evm.model.ORIGINAL_5902.2	2e-54
138- 4:	AT2G40450.1	evm.model.ORIGINAL_5902.13	2e-25
138- 5:	AT2G40520.2	evm.model.ORIGINAL_5902.28	4e-104
138- 6:	AT2G40750.1	evm.model.ORIGINAL_5902.34	1e-22
## Alignment 139: score=268.0 e_value=5.6e-10 N=6 2&chr34.1 plus
139- 0:	AT2G41310.1	evm.model.ORIGINAL_5704.159	9e-70
139- 1:	AT2G41340.1	evm.model.ORIGINAL_5704.158	9e-68
139- 2:	AT2G41370.1	evm.model.ORIGINAL_5704.149	0
139- 3:	AT2G41410.1	evm.model.ORIGINAL_5704.145	1e-22
139- 4:	AT2G41560.1	evm.model.ORIGINAL_5704.136	0
139- 5:	AT2G41600.7	evm.model.ORIGINAL_5704.135	1e-23
## Alignment 140: score=312.0 e_value=1e-11 N=7 2&chr36.1 plus
140- 0:	AT2G40130.2	evm.model.ORIGINAL_3126.25	3e-54
140- 1:	AT2G40160.2	evm.model.ORIGINAL_3126.29	7e-131
140- 2:	AT2G40270.1	evm.model.ORIGINAL_3126.33	3e-112
140- 3:	AT2G40300.1	evm.model.ORIGINAL_3126.35	6e-109
140- 4:	AT2G40320.1	evm.model.ORIGINAL_3126.36	6e-128
140- 5:	AT2G40370.1	evm.model.ORIGINAL_3126.40	0
140- 6:	AT2G40520.2	evm.model.ORIGINAL_3126.59.1	7e-105
## Alignment 141: score=499.0 e_value=1.4e-23 N=11 2&chr4.1 plus
141- 0:	AT2G44740.1	evm.model.FRAGSCAFF_250.132	4e-59
141- 1:	AT2G44745.1	evm.model.FRAGSCAFF_250.128	6e-62
141- 2:	AT2G44790.1	evm.model.FRAGSCAFF_250.124	1e-24
141- 3:	AT2G44810.2	evm.model.FRAGSCAFF_250.122	3e-96
141- 4:	AT2G44830.2	evm.model.FRAGSCAFF_250.117	0
141- 5:	AT2G44840.1	evm.model.FRAGSCAFF_250.113	1e-40
141- 6:	AT2G44850.1	evm.model.FRAGSCAFF_250.111	1e-84
141- 7:	AT2G44940.1	evm.model.FRAGSCAFF_250.94	1e-43
141- 8:	AT2G45110.1	evm.model.FRAGSCAFF_250.72	4e-77
141- 9:	AT2G45120.1	evm.model.FRAGSCAFF_250.67	3e-34
141- 10:	AT2G45180.1	evm.model.FRAGSCAFF_250.58	5e-35
## Alignment 142: score=448.0 e_value=6.4e-19 N=10 2&chr4.1 minus
142- 0:	AT2G35930.1	evm.model.FRAGSCAFF_250.869	2e-128
142- 1:	AT2G35970.1	evm.model.FRAGSCAFF_250.874	2e-39
142- 2:	AT2G36010.2	evm.model.FRAGSCAFF_250.879	1e-81
142- 3:	AT2G36090.1	evm.model.FRAGSCAFF_250.890	4e-55
142- 4:	AT2G36160.1	evm.model.FRAGSCAFF_250.897	1e-89
142- 5:	AT2G36190.1	evm.model.FRAGSCAFF_250.901	0
142- 6:	AT2G36290.1	evm.model.FRAGSCAFF_250.916	2e-148
142- 7:	AT2G36320.1	evm.model.FRAGSCAFF_250.931	3e-44
142- 8:	AT2G36390.1	evm.model.FRAGSCAFF_250.943	0
142- 9:	AT2G36410.1	evm.model.FRAGSCAFF_250.945	2e-39
## Alignment 143: score=250.0 e_value=1.6e-08 N=6 2&chr4.1 minus
143- 0:	AT2G27310.1	evm.model.FRAGSCAFF_250.890	3e-52
143- 1:	AT2G27450.2	evm.model.FRAGSCAFF_250.903	0
143- 2:	AT2G27550.1	evm.model.FRAGSCAFF_250.919	1e-96
143- 3:	AT2G27580.1	evm.model.FRAGSCAFF_250.931	4e-41
143- 4:	AT2G27710.2	evm.model.FRAGSCAFF_250.936	1e-25
143- 5:	AT2G27740.1	evm.model.FRAGSCAFF_250.945	1e-38
## Alignment 144: score=395.0 e_value=1.2e-16 N=9 2&chr5.1 plus
144- 0:	AT2G44770.1	evm.model.FRAGSCAFF_68.284	4e-148
144- 1:	AT2G44810.2	evm.model.FRAGSCAFF_68.300	2e-95
144- 2:	AT2G44830.2	evm.model.FRAGSCAFF_68.303	0
144- 3:	AT2G44840.1	evm.model.FRAGSCAFF_68.308	1e-27
144- 4:	AT2G44940.1	evm.model.FRAGSCAFF_68.322	2e-44
144- 5:	AT2G44950.1	evm.model.FRAGSCAFF_68.327	4e-65
144- 6:	AT2G45110.1	evm.model.FRAGSCAFF_68.341	1e-96
144- 7:	AT2G45120.1	evm.model.FRAGSCAFF_68.352	1e-33
144- 8:	AT2G45180.1	evm.model.FRAGSCAFF_68.361	7e-37
## Alignment 145: score=451.0 e_value=1.5e-20 N=10 2&chr6.1 plus
145- 0:	AT2G44740.1	evm.model.ORIGINAL_5780.300	2e-53
145- 1:	AT2G44745.1	evm.model.ORIGINAL_5780.302	7e-64
145- 2:	AT2G44770.1	evm.model.ORIGINAL_5780.304	6e-149
145- 3:	AT2G44810.2	evm.model.ORIGINAL_5780.310	4e-94
145- 4:	AT2G44840.1	evm.model.ORIGINAL_5780.314	2e-39
145- 5:	AT2G44850.1	evm.model.ORIGINAL_5780.315	9e-64
145- 6:	AT2G44940.1	evm.model.ORIGINAL_5780.332	2e-44
145- 7:	AT2G44950.1	evm.model.ORIGINAL_5780.335	2e-61
145- 8:	AT2G45110.1	evm.model.ORIGINAL_5780.343	5e-77
145- 9:	AT2G45180.1	evm.model.ORIGINAL_5780.361	3e-37
## Alignment 146: score=256.0 e_value=4.4e-09 N=6 2&chr6.1 minus
146- 0:	AT2G35960.1	evm.model.ORIGINAL_4120.206	3e-48
146- 1:	AT2G36010.2	evm.model.ORIGINAL_4120.210	3e-94
146- 2:	AT2G36090.1	evm.model.ORIGINAL_4120.217	6e-59
146- 3:	AT2G36320.1	evm.model.ORIGINAL_4120.235	1e-43
146- 4:	AT2G36390.1	evm.model.ORIGINAL_4120.240	3e-30
146- 5:	AT2G36410.1	evm.model.ORIGINAL_4120.241	6e-45
## Alignment 147: score=361.0 e_value=9e-15 N=8 2&chr7.1 plus
147- 0:	AT2G29980.1	evm.model.FRAGSCAFF_301.781	0
147- 1:	AT2G30010.2	evm.model.FRAGSCAFF_301.780	4e-140
147- 2:	AT2G30020.1	evm.model.FRAGSCAFF_301.772	2e-112
147- 3:	AT2G30040.1	evm.model.FRAGSCAFF_301.771	5e-70
147- 4:	AT2G30060.1	evm.model.FRAGSCAFF_301.770	2e-86
147- 5:	AT2G30110.1	evm.model.FRAGSCAFF_301.759	1e-158
147- 6:	AT2G30200.1	evm.model.FRAGSCAFF_301.745	0
147- 7:	AT2G30260.1	evm.model.FRAGSCAFF_301.729	8e-108
## Alignment 148: score=284.0 e_value=1.3e-10 N=7 2&chr7.1 plus
148- 0:	AT2G47510.2	evm.model.FRAGSCAFF_295.90	0
148- 1:	AT2G47570.1	evm.model.FRAGSCAFF_295.106	2e-65
148- 2:	AT2G47590.1	evm.model.FRAGSCAFF_295.117	6e-29
148- 3:	AT2G47780.1	evm.model.FRAGSCAFF_295.129	1e-47
148- 4:	AT2G47830.1	evm.model.FRAGSCAFF_295.145	1e-166
148- 5:	AT2G47860.3	evm.model.FRAGSCAFF_295.155.3	0
148- 6:	AT2G47900.3	evm.model.FRAGSCAFF_295.178	0
## Alignment 149: score=263.0 e_value=5.3e-09 N=6 2&chr7.1 plus
149- 0:	AT2G28550.3	evm.model.FRAGSCAFF_411.257	7e-107
149- 1:	AT2G28660.1	evm.model.FRAGSCAFF_411.261	4e-28
149- 2:	AT2G28810.1	evm.model.FRAGSCAFF_411.274	4e-40
149- 3:	AT2G28890.1	evm.model.FRAGSCAFF_411.276	0
149- 4:	AT2G28930.1	evm.model.FRAGSCAFF_411.278	0
149- 5:	AT2G28950.1	evm.model.FRAGSCAFF_411.279	5e-151
## Alignment 150: score=700.0 e_value=1.5e-40 N=16 2&chr7.1 minus
150- 0:	AT2G37240.1	evm.model.FRAGSCAFF_301.816.4	5e-88
150- 1:	AT2G37360.1	evm.model.FRAGSCAFF_301.831	0
150- 2:	AT2G37370.2	evm.model.FRAGSCAFF_301.836	0
150- 3:	AT2G37420.1	evm.model.FRAGSCAFF_301.854	0
150- 4:	AT2G37430.1	evm.model.FRAGSCAFF_301.856	3e-24
150- 5:	AT2G37470.1	evm.model.FRAGSCAFF_301.861	9e-62
150- 6:	AT2G37510.2	evm.model.FRAGSCAFF_301.862	5e-44
150- 7:	AT2G37520.1	evm.model.FRAGSCAFF_301.863	1e-60
150- 8:	AT2G37550.1	evm.model.FRAGSCAFF_301.866	8e-162
150- 9:	AT2G37570.1	evm.model.FRAGSCAFF_301.873	0
150- 10:	AT2G37590.1	evm.model.FRAGSCAFF_301.880	2e-41
150- 11:	AT2G37650.1	evm.model.FRAGSCAFF_301.895	0
150- 12:	AT2G37730.1	evm.model.FRAGSCAFF_301.919	2e-143
150- 13:	AT2G37840.1	evm.model.FRAGSCAFF_301.930	0
150- 14:	AT2G37890.1	evm.model.FRAGSCAFF_301.933	1e-139
150- 15:	AT2G38025.1	evm.model.FRAGSCAFF_301.942	3e-33
## Alignment 151: score=680.0 e_value=2.2e-38 N=16 2&chr7.1 minus
151- 0:	AT2G28670.1	evm.model.FRAGSCAFF_301.842	1e-73
151- 1:	AT2G28710.1	evm.model.FRAGSCAFF_301.856	8e-31
151- 2:	AT2G28720.1	evm.model.FRAGSCAFF_301.861	3e-64
151- 3:	AT2G28760.4	evm.model.FRAGSCAFF_301.869	0
151- 4:	AT2G28810.1	evm.model.FRAGSCAFF_301.880	1e-40
151- 5:	AT2G28840.1	evm.model.FRAGSCAFF_301.887	0
151- 6:	AT2G28930.1	evm.model.FRAGSCAFF_301.891	0
151- 7:	AT2G29060.1	evm.model.FRAGSCAFF_301.895	0
151- 8:	AT2G29130.1	evm.model.FRAGSCAFF_301.899	0
151- 9:	AT2G29210.1	evm.model.FRAGSCAFF_301.916	2e-40
151- 10:	AT2G29260.1	evm.model.FRAGSCAFF_301.922	4e-120
151- 11:	AT2G29380.1	evm.model.FRAGSCAFF_301.923.1	3e-103
151- 12:	AT2G29400.1	evm.model.FRAGSCAFF_301.931	0
151- 13:	AT2G29510.1	evm.model.FRAGSCAFF_301.935	7e-50
151- 14:	AT2G29660.1	evm.model.FRAGSCAFF_301.953	5e-75
151- 15:	AT2G29690.1	evm.model.FRAGSCAFF_301.956	0
## Alignment 152: score=373.0 e_value=7.3e-16 N=9 2&chr7.1 minus
152- 0:	AT2G47180.1	evm.model.ORIGINAL_6430.121	0
152- 1:	AT2G47190.1	evm.model.ORIGINAL_6430.127	2e-76
152- 2:	AT2G47250.1	evm.model.ORIGINAL_6430.135	0
152- 3:	AT2G47330.1	evm.model.ORIGINAL_6430.164	0
152- 4:	AT2G47390.1	evm.model.ORIGINAL_6430.172.1	0
152- 5:	AT2G47440.1	evm.model.ORIGINAL_6430.183	6e-149
152- 6:	AT2G47460.1	evm.model.FRAGSCAFF_301.680	3e-71
152- 7:	AT2G47500.1	evm.model.FRAGSCAFF_301.694	0
152- 8:	AT2G47580.1	evm.model.FRAGSCAFF_301.729	3e-81
## Alignment 153: score=351.0 e_value=1e-13 N=8 2&chr7.1 minus
153- 0:	AT2G39660.1	evm.model.FRAGSCAFF_301.891	6e-172
153- 1:	AT2G39720.1	evm.model.FRAGSCAFF_301.904	1e-66
153- 2:	AT2G39730.1	evm.model.FRAGSCAFF_301.924	7e-28
153- 3:	AT2G39770.1	evm.model.FRAGSCAFF_301.927	0
153- 4:	AT2G39830.2	evm.model.FRAGSCAFF_301.932	0
153- 5:	AT2G39900.1	evm.model.FRAGSCAFF_301.941	3e-102
153- 6:	AT2G39940.1	evm.model.FRAGSCAFF_301.945	0
153- 7:	AT2G39970.1	evm.model.FRAGSCAFF_301.948	3e-155
## Alignment 154: score=334.0 e_value=1e-10 N=7 2&chr7.1 minus
154- 0:	AT2G01900.3	evm.model.FRAGSCAFF_230.882	1e-168
154- 1:	AT2G01910.1	evm.model.FRAGSCAFF_230.881	0
154- 2:	AT2G01930.1	evm.model.FRAGSCAFF_230.879	7e-59
154- 3:	AT2G01940.3	evm.model.FRAGSCAFF_230.876	2e-97
154- 4:	AT2G01970.1	evm.model.FRAGSCAFF_230.872	0
154- 5:	AT2G02000.1	evm.model.FRAGSCAFF_230.864	0
154- 6:	AT2G02020.1	evm.model.FRAGSCAFF_230.862	0
## Alignment 155: score=283.0 e_value=7e-09 N=6 2&chr7.1 minus
155- 0:	AT2G40435.1	evm.model.FRAGSCAFF_295.79	3e-50
155- 1:	AT2G40480.1	evm.model.FRAGSCAFF_295.69	2e-31
155- 2:	AT2G40490.1	evm.model.FRAGSCAFF_295.66	0
155- 3:	AT2G40540.3	evm.model.FRAGSCAFF_295.64	0
155- 4:	AT2G40610.1	evm.model.FRAGSCAFF_295.56	1e-134
155- 5:	AT2G40620.1	evm.model.FRAGSCAFF_295.51	1e-100
## Alignment 156: score=268.0 e_value=2.6e-08 N=6 2&chr7.1 minus
156- 0:	AT2G22200.1	evm.model.FRAGSCAFF_230.576	2e-54
156- 1:	AT2G22300.2	evm.model.FRAGSCAFF_230.567_evm.model.FRAGSCAFF_230.568	0
156- 2:	AT2G22310.1	evm.model.FRAGSCAFF_230.565	0
156- 3:	AT2G22430.1	evm.model.FRAGSCAFF_230.559	3e-42
156- 4:	AT2G22475.1	evm.model.FRAGSCAFF_230.553	4e-99
156- 5:	AT2G22540.1	evm.model.FRAGSCAFF_230.542	4e-79
## Alignment 157: score=254.0 e_value=8.6e-09 N=6 2&chr7.1 minus
157- 0:	AT2G17020.1	evm.model.FRAGSCAFF_230.227	0
157- 1:	AT2G17120.1	evm.model.FRAGSCAFF_230.214	4e-56
157- 2:	AT2G17170.1	evm.model.FRAGSCAFF_230.208	6e-85
157- 3:	AT2G17190.1	evm.model.FRAGSCAFF_230.195	8e-172
157- 4:	AT2G17220.1	evm.model.FRAGSCAFF_230.191	2e-149
157- 5:	AT2G17290.2	evm.model.FRAGSCAFF_230.167	0
## Alignment 158: score=356.0 e_value=4.8e-15 N=8 2&chr8.1 plus
158- 0:	AT2G29980.1	evm.model.ORIGINAL_3448.204	0
158- 1:	AT2G30020.1	evm.model.ORIGINAL_3448.193	7e-104
158- 2:	AT2G30040.1	evm.model.ORIGINAL_3448.191	3e-65
158- 3:	AT2G30060.1	evm.model.ORIGINAL_3448.190	7e-79
158- 4:	AT2G30160.1	evm.model.ORIGINAL_3448.160	1e-125
158- 5:	AT2G30200.1	evm.model.ORIGINAL_3448.157	0
158- 6:	AT2G30230.1	evm.model.ORIGINAL_3448.146	7e-56
158- 7:	AT2G30260.1	evm.model.ORIGINAL_3448.134	1e-104
## Alignment 159: score=256.0 e_value=2.3e-09 N=6 2&chr8.1 plus
159- 0:	AT2G47570.1	evm.model.FRAGSCAFF_317.101	4e-103
159- 1:	AT2G47590.1	evm.model.FRAGSCAFF_317.89	6e-149
159- 2:	AT2G47820.2	evm.model.FRAGSCAFF_317.52	1e-106
159- 3:	AT2G47860.3	evm.model.FRAGSCAFF_317.44	0
159- 4:	AT2G47890.1	evm.model.FRAGSCAFF_317.30	3e-49
159- 5:	AT2G47900.3	evm.model.FRAGSCAFF_317.27	0
## Alignment 160: score=744.0 e_value=3e-42 N=17 2&chr8.1 minus
160- 0:	AT2G28710.1	evm.model.FRAGSCAFF_188.234	8e-28
160- 1:	AT2G28760.4	evm.model.FRAGSCAFF_188.252	0
160- 2:	AT2G28810.1	evm.model.FRAGSCAFF_188.265	1e-41
160- 3:	AT2G28830.1	evm.model.FRAGSCAFF_188.267	0
160- 4:	AT2G28840.1	evm.model.FRAGSCAFF_188.275.1	0
160- 5:	AT2G28890.1	evm.model.FRAGSCAFF_188.279	3e-170
160- 6:	AT2G28930.1	evm.model.FRAGSCAFF_188.280	0
160- 7:	AT2G29060.1	evm.model.FRAGSCAFF_188.285	7e-174
160- 8:	AT2G29130.1	evm.model.FRAGSCAFF_188.289	0
160- 9:	AT2G29210.1	evm.model.FRAGSCAFF_188.310	2e-66
160- 10:	AT2G29260.1	evm.model.FRAGSCAFF_188.317	3e-117
160- 11:	AT2G29380.1	evm.model.FRAGSCAFF_188.320	3e-108
160- 12:	AT2G29400.1	evm.model.FRAGSCAFF_188.323	0
160- 13:	AT2G29510.1	evm.model.FRAGSCAFF_188.328	2e-48
160- 14:	AT2G29560.1	evm.model.FRAGSCAFF_188.334	0
160- 15:	AT2G29660.1	evm.model.FRAGSCAFF_188.349	1e-78
160- 16:	AT2G29690.1	evm.model.FRAGSCAFF_188.352	0
## Alignment 161: score=389.0 e_value=2.8e-19 N=10 2&chr8.1 minus
161- 0:	AT2G37090.1	evm.model.ORIGINAL_3448.220	9e-93
161- 1:	AT2G37290.2	evm.model.FRAGSCAFF_188.189.3	0
161- 2:	AT2G37310.1	evm.model.FRAGSCAFF_188.192	0
161- 3:	AT2G37360.1	evm.model.FRAGSCAFF_188.209	0
161- 4:	AT2G37430.1	evm.model.FRAGSCAFF_188.234	2e-24
161- 5:	AT2G37570.1	evm.model.FRAGSCAFF_188.256	0
161- 6:	AT2G37590.1	evm.model.FRAGSCAFF_188.265	4e-44
161- 7:	AT2G37650.1	evm.model.FRAGSCAFF_188.285	0
161- 8:	AT2G37730.1	evm.model.FRAGSCAFF_188.312	1e-148
161- 9:	AT2G37890.1	evm.model.FRAGSCAFF_188.326	1e-136
## Alignment 162: score=357.0 e_value=2.5e-15 N=8 2&chr8.1 minus
162- 0:	AT2G39660.1	evm.model.FRAGSCAFF_188.280	3e-171
162- 1:	AT2G39710.1	evm.model.FRAGSCAFF_188.298	6e-146
162- 2:	AT2G39720.1	evm.model.FRAGSCAFF_188.299	2e-62
162- 3:	AT2G39730.1	evm.model.FRAGSCAFF_188.305	0
162- 4:	AT2G39840.1	evm.model.FRAGSCAFF_188.323	0
162- 5:	AT2G39900.1	evm.model.FRAGSCAFF_188.335	9e-105
162- 6:	AT2G39940.1	evm.model.FRAGSCAFF_188.339	0
162- 7:	AT2G39970.1	evm.model.FRAGSCAFF_188.341	3e-166
## Alignment 163: score=335.0 e_value=7.3e-11 N=7 2&chr8.1 minus
163- 0:	AT2G01850.1	evm.model.ORIGINAL_6401.130	2e-131
163- 1:	AT2G01880.1	evm.model.ORIGINAL_6401.133	1e-131
163- 2:	AT2G01905.1	evm.model.ORIGINAL_6401.134	4e-75
163- 3:	AT2G01930.1	evm.model.ORIGINAL_6401.135	7e-59
163- 4:	AT2G01940.3	evm.model.ORIGINAL_6401.141	1e-90
163- 5:	AT2G01970.1	evm.model.ORIGINAL_6401.144	0
163- 6:	AT2G02000.1	evm.model.ORIGINAL_6401.149	0
## Alignment 164: score=256.0 e_value=3e-09 N=6 2&chr8.1 minus
164- 0:	AT2G17020.1	evm.model.FRAGSCAFF_320.614	0
164- 1:	AT2G17040.1	evm.model.FRAGSCAFF_320.605	1e-87
164- 2:	AT2G17090.1	evm.model.FRAGSCAFF_320.604	1e-172
164- 3:	AT2G17190.1	evm.model.FRAGSCAFF_320.592	3e-143
164- 4:	AT2G17220.1	evm.model.FRAGSCAFF_320.589	5e-145
164- 5:	AT2G17450.1	evm.model.FRAGSCAFF_320.574	2e-35
## Alignment 165: score=373.0 e_value=1.7e-15 N=8 2&chr9.1 plus
165- 0:	AT2G29980.1	evm.model.ORIGINAL_4848.214	0
165- 1:	AT2G30020.1	evm.model.ORIGINAL_4848.219	2e-115
165- 2:	AT2G30040.1	evm.model.ORIGINAL_4848.225	4e-66
165- 3:	AT2G30060.1	evm.model.ORIGINAL_4848.226	1e-81
165- 4:	AT2G30160.1	evm.model.ORIGINAL_4848.244	2e-119
165- 5:	AT2G30200.1	evm.model.ORIGINAL_4848.246	0
165- 6:	AT2G30210.1	evm.model.ORIGINAL_4848.251	0
165- 7:	AT2G30230.1	evm.model.ORIGINAL_4848.252	6e-52
## Alignment 166: score=320.0 e_value=1.1e-10 N=7 2&chr9.1 plus
166- 0:	AT2G40116.1	evm.model.ORIGINAL_4848.210	0
166- 1:	AT2G40150.1	evm.model.ORIGINAL_4848.218	1e-176
166- 2:	AT2G40180.1	evm.model.ORIGINAL_4848.219	4e-104
166- 3:	AT2G40270.1	evm.model.ORIGINAL_4848.234	2e-122
166- 4:	AT2G40316.1	evm.model.ORIGINAL_4848.243	5e-57
166- 5:	AT2G40330.1	evm.model.ORIGINAL_4848.248	1e-56
166- 6:	AT2G40370.1	evm.model.ORIGINAL_4848.251	0
## Alignment 167: score=732.0 e_value=7.2e-43 N=17 2&chr9.1 minus
167- 0:	AT2G28670.1	evm.model.ORIGINAL_4848.143	5e-32
167- 1:	AT2G28710.1	evm.model.ORIGINAL_4848.137	4e-27
167- 2:	AT2G28720.1	evm.model.ORIGINAL_4848.130	1e-64
167- 3:	AT2G28760.4	evm.model.ORIGINAL_4848.119	0
167- 4:	AT2G28810.1	evm.model.ORIGINAL_4848.105	5e-41
167- 5:	AT2G28830.1	evm.model.ORIGINAL_4848.104	0
167- 6:	AT2G28840.1	evm.model.ORIGINAL_4848.102	0
167- 7:	AT2G28890.1	evm.model.ORIGINAL_4848.99	3e-147
167- 8:	AT2G29060.1	evm.model.ORIGINAL_4848.90	0
167- 9:	AT2G29130.1	evm.model.ORIGINAL_4848.88	0
167- 10:	AT2G29210.1	evm.model.ORIGINAL_2308.216	2e-82
167- 11:	AT2G29380.1	evm.model.ORIGINAL_2308.208	5e-109
167- 12:	AT2G29400.1	evm.model.ORIGINAL_2308.203	0
167- 13:	AT2G29500.1	evm.model.ORIGINAL_2308.195	2e-62
167- 14:	AT2G29560.1	evm.model.ORIGINAL_2308.194	0
167- 15:	AT2G29640.1	evm.model.ORIGINAL_2308.187	5e-70
167- 16:	AT2G29660.1	evm.model.ORIGINAL_2308.181	2e-73
## Alignment 168: score=622.0 e_value=3e-36 N=15 2&chr9.1 minus
168- 0:	AT2G37090.1	evm.model.ORIGINAL_4848.186	2e-83
168- 1:	AT2G37290.2	evm.model.ORIGINAL_4848.169.3	0
168- 2:	AT2G37360.1	evm.model.ORIGINAL_4848.159	0
168- 3:	AT2G37370.2	evm.model.ORIGINAL_4848.148	2e-37
168- 4:	AT2G37420.1	evm.model.ORIGINAL_4848.138	0
168- 5:	AT2G37430.1	evm.model.ORIGINAL_4848.137	4e-25
168- 6:	AT2G37470.1	evm.model.ORIGINAL_4848.130	6e-62
168- 7:	AT2G37520.1	evm.model.ORIGINAL_4848.127	1e-58
168- 8:	AT2G37550.1	evm.model.ORIGINAL_4848.124	1e-161
168- 9:	AT2G37570.1	evm.model.ORIGINAL_4848.108	0
168- 10:	AT2G37590.1	evm.model.ORIGINAL_4848.105	7e-40
168- 11:	AT2G37650.1	evm.model.ORIGINAL_4848.90	0
168- 12:	AT2G37730.1	evm.model.ORIGINAL_2308.213.1	2e-141
168- 13:	AT2G37840.1	evm.model.ORIGINAL_2308.205	0
168- 14:	AT2G38025.1	evm.model.ORIGINAL_2308.193	3e-78
## Alignment 169: score=442.0 e_value=1.8e-19 N=10 2&chr9.1 minus
169- 0:	AT2G47180.1	evm.model.FRAGSCAFF_424.203	0
169- 1:	AT2G47250.1	evm.model.FRAGSCAFF_424.218	0
169- 2:	AT2G47280.1	evm.model.FRAGSCAFF_424.248	3e-62
169- 3:	AT2G47330.1	evm.model.FRAGSCAFF_424.255	0
169- 4:	AT2G47370.1	evm.model.FRAGSCAFF_424.264	2e-80
169- 5:	AT2G47390.1	evm.model.FRAGSCAFF_424.267.1	0
169- 6:	AT2G47400.1	evm.model.FRAGSCAFF_424.270	4e-37
169- 7:	AT2G47440.1	evm.model.FRAGSCAFF_424.278	3e-155
169- 8:	AT2G47460.1	evm.model.FRAGSCAFF_424.281	4e-73
169- 9:	AT2G47500.1	evm.model.FRAGSCAFF_424.289	0
## Alignment 170: score=387.0 e_value=8.6e-13 N=8 2&chr9.1 minus
170- 0:	AT2G01850.1	evm.model.ORIGINAL_2308.45	1e-134
170- 1:	AT2G01880.1	evm.model.ORIGINAL_2308.43	3e-124
170- 2:	AT2G01900.3	evm.model.ORIGINAL_2308.41	2e-177
170- 3:	AT2G01910.1	evm.model.ORIGINAL_2308.38	0
170- 4:	AT2G01930.1	evm.model.ORIGINAL_2308.34	2e-71
170- 5:	AT2G01940.3	evm.model.ORIGINAL_2308.33	2e-90
170- 6:	AT2G01970.1	evm.model.ORIGINAL_2308.32	0
170- 7:	AT2G02000.1	evm.model.ORIGINAL_2308.28	0
## Alignment 171: score=325.0 e_value=9.1e-13 N=7 2&chr9.1 minus
171- 0:	AT2G33210.1	evm.model.FRAGSCAFF_46.457	0
171- 1:	AT2G33340.1	evm.model.FRAGSCAFF_46.436	2e-73
171- 2:	AT2G33350.5	evm.model.FRAGSCAFF_46.435	9e-40
171- 3:	AT2G33360.1	evm.model.FRAGSCAFF_46.433	3e-49
171- 4:	AT2G33370.1	evm.model.FRAGSCAFF_46.432	9e-98
171- 5:	AT2G33420.1	evm.model.FRAGSCAFF_46.430	1e-48
171- 6:	AT2G33435.1	evm.model.FRAGSCAFF_46.423_evm.model.FRAGSCAFF_46.424	7e-132
## Alignment 172: score=282.0 e_value=1.6e-08 N=6 2&chr9.1 minus
172- 0:	AT2G40435.1	evm.model.FRAGSCAFF_424.83	3e-50
172- 1:	AT2G40480.1	evm.model.FRAGSCAFF_424.86	2e-31
172- 2:	AT2G40490.1	evm.model.FRAGSCAFF_424.91.1	0
172- 3:	AT2G40520.2	evm.model.FRAGSCAFF_424.95	2e-97
172- 4:	AT2G40600.1	evm.model.FRAGSCAFF_424.97	8e-93
172- 5:	AT2G40620.1	evm.model.FRAGSCAFF_424.100	5e-95
## Alignment 173: score=454.0 e_value=7.1e-20 N=10 3&chr1.1 plus
173- 0:	AT3G62030.2	evm.model.ORIGINAL_1958.91	2e-101
173- 1:	AT3G62070.1	evm.model.ORIGINAL_1958.90	3e-21
173- 2:	AT3G62100.1	evm.model.ORIGINAL_1958.77	2e-22
173- 3:	AT3G62130.1	evm.model.ORIGINAL_1958.64	0
173- 4:	AT3G62150.2	evm.model.ORIGINAL_1958.60	0
173- 5:	AT3G62160.1	evm.model.ORIGINAL_1958.59	1e-103
173- 6:	AT3G62220.1	evm.model.ORIGINAL_1958.47	0
173- 7:	AT3G62260.2	evm.model.ORIGINAL_1958.41	1e-144
173- 8:	AT3G62360.1	evm.model.ORIGINAL_1958.27	0
173- 9:	AT3G62410.1	evm.model.ORIGINAL_1958.15	1e-33
## Alignment 174: score=371.0 e_value=3.1e-16 N=9 3&chr1.1 plus
174- 0:	AT3G55020.1	evm.model.FRAGSCAFF_129.1420	0
174- 1:	AT3G55240.1	evm.model.FRAGSCAFF_129.1399	6e-26
174- 2:	AT3G55350.1	evm.model.FRAGSCAFF_129.1392	4e-139
174- 3:	AT3G55380.2	evm.model.FRAGSCAFF_129.1381	6e-86
174- 4:	AT3G55440.1	evm.model.FRAGSCAFF_129.1374	3e-136
174- 5:	AT3G55520.3	evm.model.FRAGSCAFF_129.1361	2e-54
174- 6:	AT3G55580.1	evm.model.FRAGSCAFF_129.1349	0
174- 7:	AT3G55610.1	evm.model.FRAGSCAFF_129.1342	0
174- 8:	AT3G55730.1	evm.model.FRAGSCAFF_129.1327	4e-78
## Alignment 175: score=340.0 e_value=2.4e-16 N=8 3&chr1.1 plus
175- 0:	AT3G53610.2	evm.model.FRAGSCAFF_129.1394.1	4e-111
175- 1:	AT3G53650.1	evm.model.FRAGSCAFF_129.1382	9e-59
175- 2:	AT3G53830.4	evm.model.FRAGSCAFF_129.1349	0
175- 3:	AT3G53850.1	evm.model.FRAGSCAFF_129.1344	7e-60
175- 4:	AT3G53880.1	evm.model.FRAGSCAFF_129.1343	8e-151
175- 5:	AT3G54020.1	evm.model.FRAGSCAFF_129.1332	5e-156
175- 6:	AT3G54120.1	evm.model.FRAGSCAFF_129.1320	3e-45
175- 7:	AT3G54130.1	evm.model.FRAGSCAFF_129.1319	2e-108
## Alignment 176: score=282.0 e_value=1.4e-11 N=7 3&chr1.1 plus
176- 0:	AT3G48440.1	evm.model.FRAGSCAFF_129.874	1e-75
176- 1:	AT3G48530.1	evm.model.FRAGSCAFF_129.846	7e-157
176- 2:	AT3G48660.1	evm.model.FRAGSCAFF_129.836	5e-29
176- 3:	AT3G48710.1	evm.model.FRAGSCAFF_129.466	4e-91
176- 4:	AT3G48720.1	evm.model.FRAGSCAFF_129.465	4e-95
176- 5:	AT3G48760.1	evm.model.FRAGSCAFF_129.459	1e-162
176- 6:	AT3G48860.2	evm.model.FRAGSCAFF_129.436	4e-97
## Alignment 177: score=281.0 e_value=3.7e-08 N=6 3&chr1.1 plus
177- 0:	AT3G08590.1	evm.model.FRAGSCAFF_129.1540	0
177- 1:	AT3G08620.1	evm.model.FRAGSCAFF_129.1533	2e-113
177- 2:	AT3G08670.1	evm.model.FRAGSCAFF_129.1529	1e-62
177- 3:	AT3G08690.1	evm.model.FRAGSCAFF_129.1528	8e-104
177- 4:	AT3G08760.2	evm.model.FRAGSCAFF_129.1517	0
177- 5:	AT3G08770.2	evm.model.FRAGSCAFF_129.1514	1e-22
## Alignment 178: score=358.0 e_value=4.2e-17 N=9 3&chr1.1 minus
178- 0:	AT3G09050.1	evm.model.FRAGSCAFF_129.1311	3e-74
178- 1:	AT3G09070.1	evm.model.FRAGSCAFF_129.1315	7e-67
178- 2:	AT3G09230.1	evm.model.FRAGSCAFF_129.1327	6e-69
178- 3:	AT3G09320.1	evm.model.FRAGSCAFF_129.1359	1e-121
178- 4:	AT3G09480.1	evm.model.FRAGSCAFF_129.1382	2e-56
178- 5:	AT3G09550.2	evm.model.FRAGSCAFF_129.1405	0
178- 6:	AT3G09570.1	evm.model.FRAGSCAFF_129.1408	6e-174
178- 7:	AT3G09680.1	evm.model.FRAGSCAFF_129.1423.1	6e-87
178- 8:	AT3G09710.2	evm.model.FRAGSCAFF_129.1434	1e-60
## Alignment 179: score=395.0 e_value=7.2e-18 N=9 3&chr10.1 plus
179- 0:	AT3G60240.4	evm.model.FRAGSCAFF_19.1559	0
179- 1:	AT3G60250.1	evm.model.FRAGSCAFF_19.1558	3e-132
179- 2:	AT3G60270.1	evm.model.FRAGSCAFF_19.1536	9e-36
179- 3:	AT3G60390.1	evm.model.FRAGSCAFF_19.1516	4e-75
179- 4:	AT3G60460.1	evm.model.FRAGSCAFF_19.1512	6e-50
179- 5:	AT3G60490.1	evm.model.FRAGSCAFF_19.1508	1e-40
179- 6:	AT3G60520.1	evm.model.FRAGSCAFF_19.1497	6e-22
179- 7:	AT3G60550.1	evm.model.FRAGSCAFF_19.1494	4e-63
179- 8:	AT3G60580.1	evm.model.FRAGSCAFF_19.1492	2e-33
## Alignment 180: score=352.0 e_value=4.2e-15 N=8 3&chr10.1 minus
180- 0:	AT3G52450.1	evm.model.FRAGSCAFF_143.380	1e-114
180- 1:	AT3G52470.1	evm.model.FRAGSCAFF_143.384	4e-48
180- 2:	AT3G52490.1	evm.model.FRAGSCAFF_143.388	0
180- 3:	AT3G52740.1	evm.model.FRAGSCAFF_143.414	3e-24
180- 4:	AT3G52770.1	evm.model.ORIGINAL_4868.23	2e-21
180- 5:	AT3G52780.1	evm.model.ORIGINAL_4868.28	3e-161
180- 6:	AT3G52890.2	evm.model.ORIGINAL_4868.34	0
180- 7:	AT3G52900.1	evm.model.ORIGINAL_4868.43	6e-45
## Alignment 181: score=256.0 e_value=2.1e-08 N=6 3&chr10.1 minus
181- 0:	AT3G26810.1	evm.model.FRAGSCAFF_134.258	0
181- 1:	AT3G26910.3	evm.model.FRAGSCAFF_134.257.1	1e-109
181- 2:	AT3G26940.1	evm.model.FRAGSCAFF_134.246	6e-129
181- 3:	AT3G26980.1	evm.model.FRAGSCAFF_134.242	2e-43
181- 4:	AT3G27020.1	evm.model.FRAGSCAFF_134.231	0
181- 5:	AT3G27030.1	evm.model.FRAGSCAFF_134.210	2e-23
## Alignment 182: score=354.0 e_value=7.4e-15 N=8 3&chr11.1 plus
182- 0:	AT3G59360.2	evm.model.FRAGSCAFF_371.774	0
182- 1:	AT3G59410.2	evm.model.FRAGSCAFF_371.763.3	0
182- 2:	AT3G59440.1	evm.model.FRAGSCAFF_371.762	1e-58
182- 3:	AT3G59580.2	evm.model.FRAGSCAFF_371.742	0
182- 4:	AT3G59680.2	evm.model.FRAGSCAFF_371.741	3e-25
182- 5:	AT3G59800.1	evm.model.FRAGSCAFF_371.737	4e-45
182- 6:	AT3G59820.2	evm.model.FRAGSCAFF_371.735	0
182- 7:	AT3G59845.1	evm.model.FRAGSCAFF_371.732	1e-138
## Alignment 183: score=348.0 e_value=1e-14 N=8 3&chr11.1 plus
183- 0:	AT3G60260.1	evm.model.FRAGSCAFF_371.451	9e-133
183- 1:	AT3G60270.1	evm.model.FRAGSCAFF_371.446	9e-34
183- 2:	AT3G60390.1	evm.model.FRAGSCAFF_371.430	2e-74
183- 3:	AT3G60460.1	evm.model.FRAGSCAFF_371.429	5e-66
183- 4:	AT3G60490.1	evm.model.FRAGSCAFF_371.426	3e-39
183- 5:	AT3G60570.1	evm.model.FRAGSCAFF_323.609	3e-74
183- 6:	AT3G60580.1	evm.model.FRAGSCAFF_323.613	9e-26
183- 7:	AT3G60630.1	evm.model.FRAGSCAFF_323.629	3e-74
## Alignment 184: score=298.0 e_value=9.5e-08 N=6 3&chr11.1 plus
184- 0:	AT3G61220.3	evm.model.FRAGSCAFF_371.528	4e-89
184- 1:	AT3G61230.1	evm.model.FRAGSCAFF_371.526	2e-89
184- 2:	AT3G61240.1	evm.model.FRAGSCAFF_371.523	0
184- 3:	AT3G61250.1	evm.model.FRAGSCAFF_371.522	5e-81
184- 4:	AT3G61260.1	evm.model.FRAGSCAFF_371.521	3e-65
184- 5:	AT3G61270.1	evm.model.FRAGSCAFF_371.520	2e-162
## Alignment 185: score=268.0 e_value=2.5e-09 N=6 3&chr11.1 plus
185- 0:	AT3G11510.1	evm.model.FRAGSCAFF_119.177	1e-90
185- 1:	AT3G11600.1	evm.model.FRAGSCAFF_119.187	2e-23
185- 2:	AT3G11660.1	evm.model.FRAGSCAFF_119.195	2e-52
185- 3:	AT3G11670.1	evm.model.FRAGSCAFF_119.196	0
185- 4:	AT3G11680.2	evm.model.FRAGSCAFF_119.197	2e-97
185- 5:	AT3G11840.1	evm.model.FRAGSCAFF_119.199	3e-60
## Alignment 186: score=403.0 e_value=8.3e-19 N=9 3&chr11.1 minus
186- 0:	AT3G52450.1	evm.model.FRAGSCAFF_119.199	3e-115
186- 1:	AT3G52470.1	evm.model.FRAGSCAFF_119.195	1e-50
186- 2:	AT3G52490.1	evm.model.FRAGSCAFF_119.193	0
186- 3:	AT3G52580.1	evm.model.FRAGSCAFF_119.177	1e-91
186- 4:	AT3G52600.1	evm.model.FRAGSCAFF_119.176	0
186- 5:	AT3G52740.1	evm.model.FRAGSCAFF_458.299	2e-24
186- 6:	AT3G52750.2	evm.model.FRAGSCAFF_458.298	0
186- 7:	AT3G52890.2	evm.model.FRAGSCAFF_458.269	0
186- 8:	AT3G52900.1	evm.model.FRAGSCAFF_458.262	2e-43
## Alignment 187: score=263.0 e_value=6.2e-10 N=6 3&chr11.1 minus
187- 0:	AT3G27220.1	evm.model.FRAGSCAFF_179.73	1e-98
187- 1:	AT3G27290.1	evm.model.FRAGSCAFF_179.79	3e-51
187- 2:	AT3G27300.4	evm.model.FRAGSCAFF_179.81	0
187- 3:	AT3G27310.1	evm.model.FRAGSCAFF_179.83	6e-65
187- 4:	AT3G27390.1	evm.model.FRAGSCAFF_179.96	0
187- 5:	AT3G27540.1	evm.model.FRAGSCAFF_179.121	0
## Alignment 188: score=307.0 e_value=4.5e-11 N=7 3&chr12.1 plus
188- 0:	AT3G59360.2	evm.model.FRAGSCAFF_121.469	0
188- 1:	AT3G59440.1	evm.model.FRAGSCAFF_121.477	3e-57
188- 2:	AT3G59580.2	evm.model.FRAGSCAFF_121.491	0
188- 3:	AT3G59680.2	evm.model.FRAGSCAFF_121.492	1e-22
188- 4:	AT3G59710.2	evm.model.FRAGSCAFF_121.493	4e-106
188- 5:	AT3G59800.1	evm.model.FRAGSCAFF_121.495	3e-48
188- 6:	AT3G59845.1	evm.model.FRAGSCAFF_121.498	9e-137
## Alignment 189: score=294.0 e_value=1.3e-08 N=6 3&chr12.1 plus
189- 0:	AT3G61220.3	evm.model.FRAGSCAFF_190.1352	4e-84
189- 1:	AT3G61230.1	evm.model.FRAGSCAFF_190.1350	6e-89
189- 2:	AT3G61240.1	evm.model.FRAGSCAFF_190.1347.6	0
189- 3:	AT3G61250.1	evm.model.FRAGSCAFF_190.1345_evm.model.FRAGSCAFF_190.1346	1e-78
189- 4:	AT3G61260.1	evm.model.FRAGSCAFF_190.1344	1e-64
189- 5:	AT3G61280.1	evm.model.FRAGSCAFF_190.1339	3e-37
## Alignment 190: score=395.0 e_value=1.4e-17 N=9 3&chr12.1 minus
190- 0:	AT3G52450.1	evm.model.ORIGINAL_2955.14	1e-113
190- 1:	AT3G52470.1	evm.model.ORIGINAL_2955.21	1e-51
190- 2:	AT3G52490.1	evm.model.ORIGINAL_2955.24	0
190- 3:	AT3G52580.1	evm.model.ORIGINAL_2955.52.1	4e-83
190- 4:	AT3G52600.1	evm.model.ORIGINAL_2955.55	0
190- 5:	AT3G52720.1	evm.model.ORIGINAL_2955.62	1e-86
190- 6:	AT3G52740.1	evm.model.ORIGINAL_2955.64	5e-25
190- 7:	AT3G52890.2	evm.model.ORIGINAL_2955.73	0
190- 8:	AT3G52900.1	evm.model.ORIGINAL_2955.77	9e-42
## Alignment 191: score=273.0 e_value=1.4e-09 N=6 3&chr12.1 minus
191- 0:	AT3G25980.1	evm.model.FRAGSCAFF_121.443.2	6e-86
191- 1:	AT3G25990.1	evm.model.FRAGSCAFF_121.442.1	2e-136
191- 2:	AT3G26000.1	evm.model.FRAGSCAFF_121.441	2e-75
191- 3:	AT3G26020.4	evm.model.FRAGSCAFF_121.434	0
191- 4:	AT3G26100.2	evm.model.FRAGSCAFF_121.423	0
191- 5:	AT3G26130.2	evm.model.FRAGSCAFF_121.404	0
## Alignment 192: score=275.0 e_value=1.4e-08 N=6 3&chr13.1 plus
192- 0:	AT3G09440.2	evm.model.FRAGSCAFF_236.545	0
192- 1:	AT3G09480.1	evm.model.FRAGSCAFF_236.548	6e-56
192- 2:	AT3G09560.2	evm.model.FRAGSCAFF_236.567	0
192- 3:	AT3G09570.1	evm.model.FRAGSCAFF_236.572	0
192- 4:	AT3G09660.1	evm.model.FRAGSCAFF_236.582	0
192- 5:	AT3G09680.1	evm.model.FRAGSCAFF_236.583	6e-93
## Alignment 193: score=547.0 e_value=7.5e-28 N=12 3&chr13.1 minus
193- 0:	AT3G53610.2	evm.model.FRAGSCAFF_236.554	2e-92
193- 1:	AT3G53650.1	evm.model.FRAGSCAFF_236.548	4e-58
193- 2:	AT3G53740.2	evm.model.FRAGSCAFF_236.544.1	3e-53
193- 3:	AT3G53830.4	evm.model.FRAGSCAFF_236.520	0
193- 4:	AT3G53850.1	evm.model.FRAGSCAFF_236.518	4e-65
193- 5:	AT3G53880.1	evm.model.FRAGSCAFF_236.517	6e-129
193- 6:	AT3G53900.2	evm.model.FRAGSCAFF_236.514	1e-118
193- 7:	AT3G54020.1	evm.model.FRAGSCAFF_236.498	4e-161
193- 8:	AT3G54040.2	evm.model.FRAGSCAFF_236.496	4e-38
193- 9:	AT3G54085.2	evm.model.FRAGSCAFF_236.495	8e-26
193- 10:	AT3G54100.1	evm.model.FRAGSCAFF_236.491	0
193- 11:	AT3G54130.1	evm.model.FRAGSCAFF_236.489	2e-87
## Alignment 194: score=317.0 e_value=8.1e-11 N=7 3&chr13.1 minus
194- 0:	AT3G62090.2	DlbHLH151	8e-24
194- 1:	AT3G62100.1	evm.model.FRAGSCAFF_93.183	3e-26
194- 2:	AT3G62150.2	evm.model.FRAGSCAFF_93.171.1	0
194- 3:	AT3G62160.1	evm.model.FRAGSCAFF_93.169	2e-100
194- 4:	AT3G62260.2	evm.model.ORIGINAL_2788.115	8e-137
194- 5:	AT3G62340.1	evm.model.ORIGINAL_2788.129	1e-36
194- 6:	AT3G62420.1	evm.model.ORIGINAL_2788.138	9e-26
## Alignment 195: score=279.0 e_value=1.3e-10 N=6 3&chr13.1 minus
195- 0:	AT3G08610.1	evm.model.FRAGSCAFF_236.674	1e-32
195- 1:	AT3G08620.1	evm.model.FRAGSCAFF_236.673	2e-123
195- 2:	AT3G08670.1	evm.model.FRAGSCAFF_236.663	9e-45
195- 3:	AT3G08680.2	evm.model.FRAGSCAFF_236.661	0
195- 4:	AT3G08690.1	evm.model.FRAGSCAFF_236.659	8e-104
195- 5:	AT3G08860.1	evm.model.FRAGSCAFF_236.639	0
## Alignment 196: score=278.0 e_value=8.1e-11 N=7 3&chr13.1 minus
196- 0:	AT3G55020.1	evm.model.FRAGSCAFF_236.590	0
196- 1:	AT3G55240.1	evm.model.FRAGSCAFF_236.563	7e-36
196- 2:	AT3G55380.2	evm.model.FRAGSCAFF_236.547	2e-85
196- 3:	AT3G55420.1	evm.model.FRAGSCAFF_236.537	6e-87
196- 4:	AT3G55580.1	evm.model.FRAGSCAFF_236.520	0
196- 5:	AT3G55610.1	evm.model.FRAGSCAFF_236.512	0
196- 6:	AT3G55660.1	evm.model.FRAGSCAFF_236.504	8e-169
## Alignment 197: score=277.0 e_value=9e-12 N=7 3&chr14.1 minus
197- 0:	AT3G55020.1	evm.model.FRAGSCAFF_377.72.2	0
197- 1:	AT3G55240.1	evm.model.FRAGSCAFF_377.98	8e-37
197- 2:	AT3G55380.2	evm.model.FRAGSCAFF_377.110	9e-85
197- 3:	AT3G55420.1	evm.model.FRAGSCAFF_377.118	3e-86
197- 4:	AT3G55605.1	evm.model.FRAGSCAFF_377.142	2e-34
197- 5:	AT3G55610.1	evm.model.FRAGSCAFF_377.150	0
197- 6:	AT3G55660.1	evm.model.FRAGSCAFF_343.1	1e-160
## Alignment 198: score=268.0 e_value=1e-09 N=6 3&chr14.1 minus
198- 0:	AT3G53350.9	evm.model.ORIGINAL_5567.85	1e-33
198- 1:	AT3G53500.2	evm.model.ORIGINAL_6239.15	1e-84
198- 2:	AT3G53510.1	evm.model.ORIGINAL_6239.17	0
198- 3:	AT3G53540.2	evm.model.ORIGINAL_6239.23	2e-36
198- 4:	AT3G53600.1	evm.model.ORIGINAL_6239.36	1e-22
198- 5:	AT3G53620.1	evm.model.ORIGINAL_6239.38	1e-135
## Alignment 199: score=262.0 e_value=1.4e-10 N=6 3&chr14.1 minus
199- 0:	AT3G08610.1	evm.model.FRAGSCAFF_133.620	6e-32
199- 1:	AT3G08620.1	evm.model.FRAGSCAFF_133.622	2e-125
199- 2:	AT3G08670.1	evm.model.FRAGSCAFF_133.644	2e-67
199- 3:	AT3G08680.2	evm.model.FRAGSCAFF_133.647	0
199- 4:	AT3G08710.1	evm.model.FRAGSCAFF_133.648	2e-36
199- 5:	AT3G08860.1	evm.model.FRAGSCAFF_377.19	0
## Alignment 200: score=258.0 e_value=1.8e-08 N=6 3&chr14.1 minus
200- 0:	AT3G53740.2	evm.model.FRAGSCAFF_377.114	7e-55
200- 1:	AT3G53880.1	evm.model.FRAGSCAFF_377.141	1e-135
200- 2:	AT3G53900.2	evm.model.FRAGSCAFF_377.146	2e-113
200- 3:	AT3G53990.1	evm.model.FRAGSCAFF_343.3	8e-69
200- 4:	AT3G54020.1	evm.model.FRAGSCAFF_343.8.2	4e-159
200- 5:	AT3G54100.1	evm.model.FRAGSCAFF_343.12	0
## Alignment 201: score=291.0 e_value=2.7e-11 N=7 3&chr15.1 plus
201- 0:	AT3G09070.1	evm.model.ORIGINAL_5603.169	9e-63
201- 1:	AT3G09320.1	evm.model.ORIGINAL_5603.141	7e-124
201- 2:	AT3G09370.3	evm.model.ORIGINAL_5603.137	1e-96
201- 3:	AT3G09440.2	evm.model.ORIGINAL_5603.132	0
201- 4:	AT3G09480.1	evm.model.ORIGINAL_5603.128	1e-61
201- 5:	AT3G09570.1	evm.model.ORIGINAL_5603.112	0
201- 6:	AT3G09680.1	evm.model.ORIGINAL_5603.108	8e-82
## Alignment 202: score=337.0 e_value=1.6e-14 N=8 3&chr15.1 minus
202- 0:	AT3G53640.1	evm.model.ORIGINAL_5603.101	2e-45
202- 1:	AT3G53650.1	evm.model.ORIGINAL_5603.128	3e-64
202- 2:	AT3G53740.2	evm.model.ORIGINAL_5603.133	7e-55
202- 3:	AT3G53850.1	evm.model.ORIGINAL_5603.146	3e-64
202- 4:	AT3G53880.1	evm.model.ORIGINAL_5603.147	5e-146
202- 5:	AT3G53990.1	evm.model.ORIGINAL_5603.156	1e-58
202- 6:	AT3G54040.2	evm.model.ORIGINAL_5603.162	9e-40
202- 7:	AT3G54100.1	evm.model.ORIGINAL_5603.164	0
## Alignment 203: score=335.0 e_value=2.4e-15 N=8 3&chr15.1 minus
203- 0:	AT3G05170.1	evm.model.FRAGSCAFF_132.637	3e-129
203- 1:	AT3G05340.1	evm.model.FRAGSCAFF_132.667	0
203- 2:	AT3G05430.1	evm.model.FRAGSCAFF_132.679.2	2e-44
203- 3:	AT3G05500.1	evm.model.FRAGSCAFF_132.703	6e-59
203- 4:	AT3G05545.1	evm.model.FRAGSCAFF_132.705.4	8e-46
203- 5:	AT3G05580.1	evm.model.FRAGSCAFF_132.708_evm.model.FRAGSCAFF_132.709	0
203- 6:	AT3G05590.1	evm.model.FRAGSCAFF_132.714.2	2e-75
203- 7:	AT3G05720.1	evm.model.FRAGSCAFF_132.718	0
## Alignment 204: score=271.0 e_value=3.6e-09 N=6 3&chr17.1 plus
204- 0:	AT3G51060.1	evm.model.FRAGSCAFF_245.416	4e-55
204- 1:	AT3G51090.1	evm.model.FRAGSCAFF_245.422	2e-39
204- 2:	AT3G51100.1	evm.model.FRAGSCAFF_245.423.1	5e-56
204- 3:	AT3G51130.1	evm.model.FRAGSCAFF_245.426	0
204- 4:	AT3G51250.1	evm.model.FRAGSCAFF_245.443	4e-128
204- 5:	AT3G51330.1	evm.model.FRAGSCAFF_245.449	8e-115
## Alignment 205: score=468.0 e_value=9.2e-20 N=10 3&chr18.1 plus
205- 0:	AT3G22740.1	evm.model.FRAGSCAFF_400.748	4e-152
205- 1:	AT3G22750.1	evm.model.FRAGSCAFF_400.746	0
205- 2:	AT3G22760.1	evm.model.FRAGSCAFF_400.745	3e-78
205- 3:	AT3G22790.1	evm.model.FRAGSCAFF_400.741	2e-91
205- 4:	AT3G22810.1	evm.model.FRAGSCAFF_400.737	4e-142
205- 5:	AT3G22930.1	evm.model.FRAGSCAFF_400.736	2e-84
205- 6:	AT3G23000.1	evm.model.FRAGSCAFF_400.733	2e-143
205- 7:	AT3G23030.2	evm.model.FRAGSCAFF_400.729	2e-46
205- 8:	AT3G23050.1	evm.model.FRAGSCAFF_400.728	2e-84
205- 9:	AT3G23060.1	evm.model.FRAGSCAFF_400.721	4e-21
## Alignment 206: score=318.0 e_value=1e-10 N=7 3&chr18.1 plus
206- 0:	AT3G17720.1	evm.model.FRAGSCAFF_292.249	7e-80
206- 1:	AT3G17750.1	evm.model.FRAGSCAFF_292.243	0
206- 2:	AT3G17770.1	evm.model.FRAGSCAFF_292.242	0
206- 3:	AT3G17800.2	evm.model.FRAGSCAFF_292.233	3e-163
206- 4:	AT3G17820.1	evm.model.FRAGSCAFF_292.212	4e-52
206- 5:	AT3G17840.1	evm.model.FRAGSCAFF_292.209	0
206- 6:	AT3G17850.1	evm.model.FRAGSCAFF_292.202	0
## Alignment 207: score=306.0 e_value=1.4e-12 N=7 3&chr18.1 minus
207- 0:	AT3G22600.1	evm.model.ORIGINAL_2012.93	2e-33
207- 1:	AT3G22620.1	evm.model.ORIGINAL_2012.94	2e-22
207- 2:	AT3G22800.1	evm.model.ORIGINAL_2012.103	5e-136
207- 3:	AT3G22830.1	evm.model.ORIGINAL_2012.107	9e-112
207- 4:	AT3G22850.1	evm.model.ORIGINAL_2012.108	7e-112
207- 5:	AT3G22970.1	evm.model.ORIGINAL_2012.114	8e-75
207- 6:	AT3G23060.1	evm.model.ORIGINAL_2012.121	7e-22
## Alignment 208: score=338.0 e_value=9.8e-15 N=8 3&chr19.1 plus
208- 0:	AT3G22530.1	evm.model.ORIGINAL_2088.32	7e-36
208- 1:	AT3G22600.1	evm.model.ORIGINAL_2088.36	5e-23
208- 2:	AT3G22760.1	evm.model.ORIGINAL_2088.52	3e-86
208- 3:	AT3G22800.1	evm.model.ORIGINAL_2088.53	5e-126
208- 4:	AT3G22960.1	evm.model.ORIGINAL_2088.64	0
208- 5:	AT3G22970.1	evm.model.ORIGINAL_2088.67	1e-68
208- 6:	AT3G23080.1	evm.model.ORIGINAL_2088.88	6e-157
208- 7:	AT3G23090.3	evm.model.ORIGINAL_2088.94	2e-44
## Alignment 209: score=277.0 e_value=1.6e-08 N=6 3&chr19.1 plus
209- 0:	AT3G02130.1	evm.model.ORIGINAL_2563.124	0
209- 1:	AT3G02170.1	evm.model.ORIGINAL_2563.116	5e-48
209- 2:	AT3G02180.1	evm.model.ORIGINAL_2563.113	9e-21
209- 3:	AT3G02210.1	evm.model.ORIGINAL_2563.106	0
209- 4:	AT3G02230.1	evm.model.ORIGINAL_2563.100	0
209- 5:	AT3G02310.1	evm.model.ORIGINAL_2563.99	9e-54
## Alignment 210: score=351.0 e_value=3.2e-14 N=8 3&chr2.1 plus
210- 0:	AT3G55960.1	evm.model.FRAGSCAFF_251.306	9e-116
210- 1:	AT3G55970.1	evm.model.FRAGSCAFF_251.310	2e-151
210- 2:	AT3G55990.1	evm.model.FRAGSCAFF_251.325	4e-173
210- 3:	AT3G56110.2	evm.model.FRAGSCAFF_251.340	3e-72
210- 4:	AT3G56140.1	evm.model.FRAGSCAFF_232.366	0
210- 5:	AT3G56290.1	evm.model.FRAGSCAFF_232.348	3e-67
210- 6:	AT3G56340.1	evm.model.FRAGSCAFF_232.345	1e-50
210- 7:	AT3G56370.1	evm.model.FRAGSCAFF_232.337	0
## Alignment 211: score=322.0 e_value=9.5e-11 N=7 3&chr2.1 plus
211- 0:	AT3G62070.1	evm.model.FRAGSCAFF_75.326	5e-23
211- 1:	AT3G62080.2	evm.model.FRAGSCAFF_75.328	3e-51
211- 2:	AT3G62100.1	evm.model.FRAGSCAFF_75.333	1e-23
211- 3:	AT3G62130.1	evm.model.FRAGSCAFF_75.352	0
211- 4:	AT3G62150.2	evm.model.FRAGSCAFF_75.355	0
211- 5:	AT3G62160.1	evm.model.FRAGSCAFF_75.357	1e-104
211- 6:	AT3G62220.1	evm.model.FRAGSCAFF_75.369	0
## Alignment 212: score=603.0 e_value=4.5e-32 N=14 3&chr2.1 minus
212- 0:	AT3G55020.1	evm.model.FRAGSCAFF_251.291	0
212- 1:	AT3G55090.1	evm.model.FRAGSCAFF_251.280	0
212- 2:	AT3G55140.1	evm.model.FRAGSCAFF_251.276	8e-165
212- 3:	AT3G55240.1	evm.model.FRAGSCAFF_251.269	4e-29
212- 4:	AT3G55350.1	evm.model.FRAGSCAFF_251.256	1e-139
212- 5:	AT3G55380.2	evm.model.FRAGSCAFF_251.248	5e-87
212- 6:	AT3G55420.1	evm.model.FRAGSCAFF_251.234	8e-36
212- 7:	AT3G55470.1	evm.model.FRAGSCAFF_251.230	5e-44
212- 8:	AT3G55580.1	evm.model.FRAGSCAFF_251.197_evm.model.FRAGSCAFF_251.200	0
212- 9:	AT3G55590.1	evm.model.FRAGSCAFF_251.190	0
212- 10:	AT3G55610.1	evm.model.FRAGSCAFF_251.188	0
212- 11:	AT3G55660.1	evm.model.FRAGSCAFF_251.181	2e-169
212- 12:	AT3G55730.1	evm.model.FRAGSCAFF_251.174	3e-78
212- 13:	AT3G55800.1	evm.model.FRAGSCAFF_251.166	3e-131
## Alignment 213: score=328.0 e_value=1.3e-11 N=7 3&chr2.1 minus
213- 0:	AT3G08590.1	evm.model.FRAGSCAFF_232.309	0
213- 1:	AT3G08620.1	evm.model.FRAGSCAFF_232.315	4e-114
213- 2:	AT3G08670.1	evm.model.FRAGSCAFF_232.321	3e-42
213- 3:	AT3G08680.2	evm.model.FRAGSCAFF_232.322	0
213- 4:	AT3G08690.1	evm.model.FRAGSCAFF_232.323	8e-104
213- 5:	AT3G08760.2	evm.model.FRAGSCAFF_232.340	0
213- 6:	AT3G08770.2	evm.model.FRAGSCAFF_232.343	3e-22
## Alignment 214: score=279.0 e_value=4.7e-11 N=6 3&chr2.1 minus
214- 0:	AT3G15550.1	evm.model.ORIGINAL_2449.42	2e-168
214- 1:	AT3G15570.1	evm.model.ORIGINAL_2449.43	2e-104
214- 2:	AT3G15650.2	evm.model.ORIGINAL_2449.50.1	3e-115
214- 3:	AT3G15660.1	evm.model.ORIGINAL_2449.51	1e-47
214- 4:	AT3G15730.1	evm.model.ORIGINAL_2449.62	0
214- 5:	AT3G15770.1	evm.model.ORIGINAL_2449.63.2	3e-26
## Alignment 215: score=345.0 e_value=3.7e-14 N=8 3&chr20.1 plus
215- 0:	AT3G22530.1	evm.model.ORIGINAL_6592.113	1e-34
215- 1:	AT3G22620.1	evm.model.ORIGINAL_6592.122	3e-24
215- 2:	AT3G22800.1	evm.model.ORIGINAL_6592.128	2e-122
215- 3:	AT3G22830.1	evm.model.ORIGINAL_6592.136	7e-113
215- 4:	AT3G22840.1	evm.model.ORIGINAL_6592.137.1	9e-47
215- 5:	AT3G22970.1	evm.model.ORIGINAL_6592.160	4e-73
215- 6:	AT3G23080.1	evm.model.ORIGINAL_4288.211	3e-166
215- 7:	AT3G23090.3	evm.model.ORIGINAL_4288.209	3e-48
## Alignment 216: score=481.0 e_value=1.1e-23 N=11 3&chr22.1 minus
216- 0:	AT3G22530.1	evm.model.FRAGSCAFF_273.241	2e-28
216- 1:	AT3G22600.1	evm.model.FRAGSCAFF_273.237	3e-24
216- 2:	AT3G22620.1	evm.model.FRAGSCAFF_273.232	4e-28
216- 3:	AT3G22760.1	evm.model.FRAGSCAFF_273.223.3	8e-88
216- 4:	AT3G22800.1	evm.model.FRAGSCAFF_273.222	3e-137
216- 5:	AT3G22830.1	evm.model.FRAGSCAFF_273.214	1e-116
216- 6:	AT3G22960.1	evm.model.FRAGSCAFF_273.195	0
216- 7:	AT3G22970.1	evm.model.FRAGSCAFF_273.193	6e-76
216- 8:	AT3G23030.2	evm.model.FRAGSCAFF_273.179	4e-43
216- 9:	AT3G23080.1	evm.model.FRAGSCAFF_273.164	2e-165
216- 10:	AT3G23090.3	evm.model.FRAGSCAFF_273.155	3e-40
## Alignment 217: score=321.0 e_value=3.9e-13 N=7 3&chr23.1 plus
217- 0:	AT3G57710.1	evm.model.FRAGSCAFF_154.289	3e-44
217- 1:	AT3G57770.1	evm.model.FRAGSCAFF_154.313	1e-28
217- 2:	AT3G57780.1	evm.model.FRAGSCAFF_154.342_evm.model.FRAGSCAFF_154.343	0
217- 3:	AT3G57785.1	evm.model.FRAGSCAFF_154.344	5e-46
217- 4:	AT3G57790.1	evm.model.FRAGSCAFF_154.349	1e-46
217- 5:	AT3G57810.3	evm.model.FRAGSCAFF_154.350	1e-89
217- 6:	AT3G57830.1	evm.model.FRAGSCAFF_154.351	4e-176
## Alignment 218: score=403.0 e_value=2.5e-19 N=9 3&chr24.1 plus
218- 0:	AT3G57670.1	evm.model.ORIGINAL_5551.124	3e-125
218- 1:	AT3G57780.1	evm.model.ORIGINAL_5551.132	0
218- 2:	AT3G57785.1	evm.model.ORIGINAL_5551.133	1e-40
218- 3:	AT3G57830.1	evm.model.ORIGINAL_5551.135	4e-163
218- 4:	AT3G57910.1	evm.model.ORIGINAL_5551.142	6e-32
218- 5:	AT3G57920.1	evm.model.ORIGINAL_5551.143	5e-45
218- 6:	AT3G57980.2	evm.model.ORIGINAL_5551.156	2e-51
218- 7:	AT3G57990.1	evm.model.ORIGINAL_5551.157	1e-56
218- 8:	AT3G58180.1	evm.model.ORIGINAL_5551.184	1e-150
## Alignment 219: score=254.0 e_value=3.5e-09 N=6 3&chr24.1 minus
219- 0:	AT3G14000.1	evm.model.ORIGINAL_951.150	7e-142
219- 1:	AT3G14050.1	evm.model.ORIGINAL_951.165	0
219- 2:	AT3G14090.1	evm.model.ORIGINAL_951.184	0
219- 3:	AT3G14240.1	evm.model.ORIGINAL_951.207	0
219- 4:	AT3G14250.1	evm.model.ORIGINAL_951.209.2	1e-67
219- 5:	AT3G14270.2	evm.model.ORIGINAL_951.216	0
## Alignment 220: score=303.0 e_value=8.1e-14 N=7 3&chr25.1 plus
220- 0:	AT3G57520.1	evm.model.FRAGSCAFF_120.378	0
220- 1:	AT3G57730.1	evm.model.FRAGSCAFF_120.410	2e-42
220- 2:	AT3G57780.1	evm.model.FRAGSCAFF_120.427	0
220- 3:	AT3G57785.1	evm.model.FRAGSCAFF_120.430	1e-45
220- 4:	AT3G57830.1	evm.model.FRAGSCAFF_120.432	3e-173
220- 5:	AT3G57910.1	evm.model.FRAGSCAFF_120.442	7e-50
220- 6:	AT3G57920.1	evm.model.FRAGSCAFF_120.443	1e-42
## Alignment 221: score=318.0 e_value=2.8e-15 N=8 3&chr25.1 minus
221- 0:	AT3G62080.2	evm.model.FRAGSCAFF_443.168	6e-87
221- 1:	AT3G62090.2	DlbHLH245	5e-21
221- 2:	AT3G62100.1	evm.model.FRAGSCAFF_443.172	7e-24
221- 3:	AT3G62150.2	evm.model.FRAGSCAFF_443.182	0
221- 4:	AT3G62260.2	evm.model.FRAGSCAFF_443.195	6e-147
221- 5:	AT3G62410.1	evm.model.FRAGSCAFF_203.143	6e-34
221- 6:	AT3G62610.1	evm.model.FRAGSCAFF_203.151	4e-61
221- 7:	AT3G62830.1	evm.model.FRAGSCAFF_203.180_evm.model.FRAGSCAFF_203.181	0
## Alignment 222: score=323.0 e_value=2.5e-14 N=7 3&chr26.1 plus
222- 0:	AT3G57670.1	evm.model.FRAGSCAFF_171.110	2e-126
222- 1:	AT3G57780.1	evm.model.FRAGSCAFF_171.119	0
222- 2:	AT3G57785.1	evm.model.FRAGSCAFF_171.122	2e-48
222- 3:	AT3G57790.1	evm.model.FRAGSCAFF_171.123	0
222- 4:	AT3G57920.1	evm.model.FRAGSCAFF_171.139	1e-46
222- 5:	AT3G57980.2	evm.model.FRAGSCAFF_171.145	9e-45
222- 6:	AT3G57990.1	evm.model.FRAGSCAFF_171.146	8e-54
## Alignment 223: score=323.0 e_value=8.5e-12 N=7 3&chr27.1 plus
223- 0:	AT3G57670.1	evm.model.ORIGINAL_6123.235	1e-128
223- 1:	AT3G57780.1	evm.model.ORIGINAL_6123.241	0
223- 2:	AT3G57810.3	evm.model.ORIGINAL_6123.243	4e-89
223- 3:	AT3G57920.1	evm.model.ORIGINAL_6123.252	2e-44
223- 4:	AT3G57930.2	evm.model.ORIGINAL_6123.254	2e-21
223- 5:	AT3G57980.2	evm.model.ORIGINAL_6123.257	2e-50
223- 6:	AT3G57990.1	evm.model.ORIGINAL_6123.258	3e-55
## Alignment 224: score=323.0 e_value=8.4e-13 N=8 3&chr29.1 minus
224- 0:	AT3G60190.1	evm.model.FRAGSCAFF_216.144	0
224- 1:	AT3G60250.1	evm.model.FRAGSCAFF_216.157	1e-142
224- 2:	AT3G60320.1	evm.model.FRAGSCAFF_216.168	0
224- 3:	AT3G60390.1	evm.model.FRAGSCAFF_216.180	3e-81
224- 4:	AT3G60490.1	evm.model.FRAGSCAFF_216.190	1e-41
224- 5:	AT3G60530.1	evm.model.FRAGSCAFF_216.211	3e-43
224- 6:	AT3G60580.1	evm.model.FRAGSCAFF_216.219	2e-42
[truncated: 1,686 more rows]

## Sheet: Os_Dl
############### Parameters ###############
# MATCH_SCORE: 50
# MATCH_SIZE: 5
# GAP_PENALTY: -1
# OVERLAP_WINDOW: 5
# E_VALUE: 1e-05
# MAX GAPS: 25
############### Statistics ###############
# Number of collinear genes: 54327, Percentage: 52.52
# Number of all genes: 103450
##########################################
## Alignment 0: score=36963.0 e_value=0 N=764 1&chr1.1 plus
0- 0:	Os01t0726400-01	evm.model.FRAGSCAFF_223.616	5e-104
0- 1:	Os01t0726700-01	evm.model.FRAGSCAFF_223.618	2e-63
0- 2:	Os01t0727100-01	evm.model.FRAGSCAFF_223.622	0
0- 3:	Os01t0727400-01	evm.model.FRAGSCAFF_223.623	4e-162
0- 4:	Os01t0727600-01	evm.model.FRAGSCAFF_223.625	2e-48
0- 5:	Os01t0727700-00	evm.model.FRAGSCAFF_223.626	8e-38
0- 6:	Os01t0727800-01	evm.model.FRAGSCAFF_223.627	0
0- 7:	Os01t0728100-01	evm.model.FRAGSCAFF_223.629	1e-43
0- 8:	Os01t0728150-00	evm.model.FRAGSCAFF_223.630	4e-105
0- 9:	Os01t0728200-01	evm.model.FRAGSCAFF_223.631	8e-163
0- 10:	Os01t0728700-01	evm.model.FRAGSCAFF_223.632	4e-165
0- 11:	Os01t0729100-01	evm.model.FRAGSCAFF_223.633	1e-162
0- 12:	Os01t0729600-01	evm.model.FRAGSCAFF_223.635	0
0- 13:	Os01t0730300-02	evm.model.FRAGSCAFF_223.636	0
0- 14:	Os01t0730500-01	evm.model.FRAGSCAFF_223.638	0
0- 15:	Os01t0730600-00	evm.model.FRAGSCAFF_223.639	3e-35
0- 16:	Os01t0730700-01	evm.model.FRAGSCAFF_223.640	1e-131
0- 17:	Os01t0730800-01	evm.model.FRAGSCAFF_223.641	4e-133
0- 18:	Os01t0730900-01	evm.model.FRAGSCAFF_223.642	0
0- 19:	Os01t0731000-01	evm.model.FRAGSCAFF_223.643	1e-69
0- 20:	Os01t0732700-01	evm.model.FRAGSCAFF_223.651	0
0- 21:	Os01t0733200-01	evm.model.FRAGSCAFF_223.654	3e-145
0- 22:	Os01t0733500-01	evm.model.FRAGSCAFF_223.658.2	0
0- 23:	Os01t0733600-01	evm.model.FRAGSCAFF_223.659	0
0- 24:	Os01t0734000-01	evm.model.FRAGSCAFF_223.660	1e-96
0- 25:	Os01t0734100-01	evm.model.FRAGSCAFF_223.661	6e-87
0- 26:	Os01t0734200-01	evm.model.FRAGSCAFF_223.662	0
0- 27:	Os01t0734600-01	evm.model.FRAGSCAFF_223.667	1e-173
0- 28:	Os01t0735300-01	evm.model.FRAGSCAFF_223.668	2e-126
0- 29:	Os01t0736600-01	evm.model.FRAGSCAFF_223.670	2e-76
0- 30:	Os01t0737100-01	evm.model.FRAGSCAFF_223.672	1e-36
0- 31:	Os01t0738300-01	evm.model.FRAGSCAFF_223.673	0
0- 32:	Os01t0738400-01	evm.model.FRAGSCAFF_223.674	3e-87
0- 33:	Os01t0739200-01	evm.model.FRAGSCAFF_223.684	0
0- 34:	Os01t0739400-01	evm.model.FRAGSCAFF_223.685	0
0- 35:	Os01t0739500-01	evm.model.FRAGSCAFF_223.686	5e-96
0- 36:	Os01t0740500-00	evm.model.FRAGSCAFF_223.690	0
0- 37:	Os01t0741900-01	evm.model.FRAGSCAFF_223.694	2e-165
0- 38:	Os01t0742000-01	evm.model.FRAGSCAFF_223.697	2e-97
0- 39:	Os01t0742300-01	evm.model.FRAGSCAFF_223.699	0
0- 40:	Os01t0742400-02	evm.model.FRAGSCAFF_223.702	0
0- 41:	Os01t0742500-01	evm.model.FRAGSCAFF_223.703	0
0- 42:	Os01t0743100-00	evm.model.FRAGSCAFF_223.705	2e-63
0- 43:	Os01t0743200-01	evm.model.FRAGSCAFF_223.706	0
0- 44:	Os01t0743400-02	evm.model.FRAGSCAFF_223.707	0
0- 45:	Os01t0743800-00	evm.model.FRAGSCAFF_223.710	2e-85
0- 46:	Os01t0744200-01	evm.model.FRAGSCAFF_223.712	0
0- 47:	Os01t0744300-01	evm.model.FRAGSCAFF_223.717	0
0- 48:	Os01t0744400-01	evm.model.FRAGSCAFF_223.718	0
0- 49:	Os01t0744700-00	evm.model.FRAGSCAFF_223.719	9e-59
0- 50:	Os01t0745700-01	evm.model.FRAGSCAFF_223.721	1e-151
0- 51:	Os01t0746400-01	evm.model.FRAGSCAFF_223.723	0
0- 52:	Os01t0746700-00	evm.model.FRAGSCAFF_223.728	0
0- 53:	Os01t0747300-01	evm.model.FRAGSCAFF_223.729	3e-44
0- 54:	Os01t0747500-01	evm.model.FRAGSCAFF_223.730	5e-28
0- 55:	Os01t0747600-01	evm.model.FRAGSCAFF_223.731	8e-56
0- 56:	Os01t0747800-01	evm.model.FRAGSCAFF_223.733	7e-109
0- 57:	Os01t0748000-00	evm.model.FRAGSCAFF_223.735	0
0- 58:	Os01t0748150-01	evm.model.FRAGSCAFF_223.738	7e-95
0- 59:	Os01t0748200-00	evm.model.FRAGSCAFF_223.739	2e-59
0- 60:	Os01t0748900-01	evm.model.FRAGSCAFF_223.740	0
0- 61:	Os01t0748950-01	evm.model.FRAGSCAFF_223.741	0
0- 62:	Os01t0749100-01	evm.model.FRAGSCAFF_223.743	0
0- 63:	Os01t0749200-01	evm.model.FRAGSCAFF_223.744	1e-148
0- 64:	Os01t0749300-02	evm.model.FRAGSCAFF_223.745	0
0- 65:	Os01t0749400-02	evm.model.FRAGSCAFF_223.747	0
0- 66:	Os01t0749900-01	evm.model.FRAGSCAFF_223.750	0
0- 67:	Os01t0750000-02	evm.model.FRAGSCAFF_223.751	9e-155
0- 68:	Os01t0750100-03	evm.model.FRAGSCAFF_223.752	3e-127
0- 69:	Os01t0750400-00	evm.model.FRAGSCAFF_223.754	5e-139
0- 70:	Os01t0750500-01	evm.model.FRAGSCAFF_223.756	2e-152
0- 71:	Os01t0750800-02	evm.model.FRAGSCAFF_223.760	6e-48
0- 72:	Os01t0750900-01	evm.model.FRAGSCAFF_223.761	2e-21
0- 73:	Os01t0751300-01	evm.model.FRAGSCAFF_223.762	0
0- 74:	Os01t0751400-00	evm.model.FRAGSCAFF_223.763	3e-39
0- 75:	Os01t0752100-01	evm.model.FRAGSCAFF_223.764	5e-173
0- 76:	Os01t0752200-01	evm.model.FRAGSCAFF_223.765	0
0- 77:	Os01t0752500-01	evm.model.FRAGSCAFF_223.767	1e-45
0- 78:	Os01t0752700-01	evm.model.FRAGSCAFF_223.770	0
0- 79:	Os01t0752800-01	evm.model.FRAGSCAFF_223.771	4e-92
0- 80:	Os01t0753000-02	evm.model.FRAGSCAFF_223.774	0
0- 81:	Os01t0753100-01	evm.model.FRAGSCAFF_223.776	0
0- 82:	Os01t0753200-01	evm.model.FRAGSCAFF_223.777	4e-129
0- 83:	Os01t0753500-01	evm.model.FRAGSCAFF_223.779	0
0- 84:	Os01t0753800-01	evm.model.FRAGSCAFF_223.780	7e-63
0- 85:	Os01t0754000-01	evm.model.FRAGSCAFF_223.781	8e-46
0- 86:	Os01t0754100-01	evm.model.FRAGSCAFF_223.782	9e-88
0- 87:	Os01t0754200-03	evm.model.FRAGSCAFF_223.783	0
0- 88:	Os01t0754500-01	evm.model.FRAGSCAFF_223.784	0
0- 89:	Os01t0754700-01	evm.model.FRAGSCAFF_223.786	0
0- 90:	Os01t0755500-01	evm.model.FRAGSCAFF_223.793	6e-115
0- 91:	Os01t0755700-01	evm.model.FRAGSCAFF_223.794	1e-76
0- 92:	Os01t0756000-00	evm.model.FRAGSCAFF_223.796	1e-24
0- 93:	Os01t0756200-01	evm.model.FRAGSCAFF_223.802	3e-123
0- 94:	Os01t0756300-01	evm.model.FRAGSCAFF_223.803	3e-51
0- 95:	Os01t0756400-01	evm.model.FRAGSCAFF_223.805	2e-42
0- 96:	Os01t0756600-01	evm.model.FRAGSCAFF_223.811	0
0- 97:	Os01t0757200-01	evm.model.FRAGSCAFF_223.813.1	1e-156
0- 98:	Os01t0757500-01	evm.model.FRAGSCAFF_223.815	9e-108
0- 99:	Os01t0757600-00	evm.model.FRAGSCAFF_223.817	3e-111
0-100:	Os01t0757800-01	evm.model.FRAGSCAFF_223.819	4e-116
0-101:	Os01t0758200-01	evm.model.FRAGSCAFF_223.820	3e-78
0-102:	Os01t0758300-01	evm.model.FRAGSCAFF_223.821	0
0-103:	Os01t0758400-01	evm.model.FRAGSCAFF_223.824	0
0-104:	Os01t0758500-01	evm.model.FRAGSCAFF_223.826	1e-95
0-105:	Os01t0758900-01	evm.model.FRAGSCAFF_223.829	0
0-106:	Os01t0759400-02	evm.model.FRAGSCAFF_223.834	0
0-107:	Os01t0759700-02	evm.model.FRAGSCAFF_223.835	0
0-108:	Os01t0759900-01	evm.model.FRAGSCAFF_223.836	0
0-109:	Os01t0760300-01	evm.model.FRAGSCAFF_223.838	0
0-110:	Os01t0761100-01	evm.model.FRAGSCAFF_223.839	0
0-111:	Os01t0761300-01	evm.model.FRAGSCAFF_223.842_evm.model.FRAGSCAFF_223.843	0
0-112:	Os01t0761400-01	evm.model.FRAGSCAFF_223.849	2e-158
0-113:	Os01t0762000-01	evm.model.FRAGSCAFF_223.857	0
0-114:	Os01t0762400-00	evm.model.FRAGSCAFF_223.860	0
0-115:	Os01t0762900-01	evm.model.FRAGSCAFF_223.861	1e-50
0-116:	Os01t0763200-01	evm.model.FRAGSCAFF_223.865	8e-135
0-117:	Os01t0763300-01	evm.model.FRAGSCAFF_223.869	2e-68
0-118:	Os01t0763600-01	evm.model.FRAGSCAFF_223.870	0
0-119:	Os01t0763700-01	evm.model.FRAGSCAFF_223.871	9e-44
0-120:	Os01t0764000-03	evm.model.FRAGSCAFF_223.873	5e-121
0-121:	Os01t0764200-00	evm.model.FRAGSCAFF_223.874	3e-29
0-122:	Os01t0764300-01	evm.model.FRAGSCAFF_223.875	2e-154
0-123:	Os01t0764400-01	evm.model.FRAGSCAFF_223.876	0
0-124:	Os01t0764500-01	evm.model.FRAGSCAFF_223.877	3e-36
0-125:	Os01t0764600-02	evm.model.FRAGSCAFF_223.878	0
0-126:	Os01t0764800-01	evm.model.FRAGSCAFF_223.880	0
0-127:	Os01t0765000-01	evm.model.FRAGSCAFF_223.886	6e-131
0-128:	Os01t0765500-01	evm.model.FRAGSCAFF_223.887	4e-46
0-129:	Os01t0765600-01	evm.model.FRAGSCAFF_223.890	2e-91
0-130:	Os01t0765900-00	evm.model.FRAGSCAFF_223.892	2e-41
0-131:	Os01t0766200-01	evm.model.FRAGSCAFF_223.893	7e-123
0-132:	Os01t0766300-00	evm.model.FRAGSCAFF_223.894	3e-62
0-133:	Os01t0766600-01	evm.model.FRAGSCAFF_223.895	6e-177
0-134:	Os01t0766900-01	evm.model.FRAGSCAFF_223.896	2e-113
0-135:	Os01t0767000-01	evm.model.FRAGSCAFF_223.897	0
0-136:	Os01t0767100-01	evm.model.FRAGSCAFF_223.898	0
0-137:	Os01t0767600-01	evm.model.FRAGSCAFF_223.899	2e-57
0-138:	Os01t0767900-01	evm.model.FRAGSCAFF_223.900	0
0-139:	Os01t0768300-00	evm.model.FRAGSCAFF_223.902	1e-47
0-140:	Os01t0768333-00	evm.model.FRAGSCAFF_223.903	1e-40
0-141:	Os01t0768700-01	evm.model.FRAGSCAFF_223.904	0
0-142:	Os01t0769000-01	evm.model.FRAGSCAFF_223.905	0
0-143:	Os01t0769200-01	evm.model.FRAGSCAFF_223.909	0
0-144:	Os01t0770000-01	evm.model.FRAGSCAFF_223.911	0
0-145:	Os01t0770200-01	evm.model.FRAGSCAFF_223.915	0
0-146:	Os01t0770400-01	evm.model.FRAGSCAFF_223.916	0
0-147:	Os01t0771100-01	evm.model.FRAGSCAFF_223.918	9e-119
0-148:	Os01t0771200-01	evm.model.FRAGSCAFF_223.920	2e-90
0-149:	Os01t0771400-00	evm.model.FRAGSCAFF_223.921	0
0-150:	Os01t0772400-00	evm.model.FRAGSCAFF_223.923	3e-140
0-151:	Os01t0772500-01	evm.model.FRAGSCAFF_223.924	0
0-152:	Os01t0772800-01	evm.model.FRAGSCAFF_223.926	0
0-153:	Os01t0773000-01	evm.model.FRAGSCAFF_223.927.3	0
0-154:	Os01t0773100-01	evm.model.FRAGSCAFF_223.928	0
0-155:	Os01t0773200-02	evm.model.FRAGSCAFF_223.929	4e-73
0-156:	Os01t0773400-00	evm.model.FRAGSCAFF_129.1756	0
0-157:	Os01t0773700-02	evm.model.FRAGSCAFF_129.1754	2e-38
0-158:	Os01t0773800-00	evm.model.FRAGSCAFF_129.1753	1e-81
0-159:	Os01t0774500-01	evm.model.FRAGSCAFF_129.1752	0
0-160:	Os01t0775300-01	evm.model.FRAGSCAFF_129.1750	0
0-161:	Os01t0775400-01	evm.model.FRAGSCAFF_129.1746	0
0-162:	Os01t0775600-02	evm.model.FRAGSCAFF_129.1742	1e-138
0-163:	Os01t0776400-01	evm.model.FRAGSCAFF_129.1740	2e-164
0-164:	Os01t0776600-01	evm.model.FRAGSCAFF_129.1737	0
0-165:	Os01t0776700-01	evm.model.FRAGSCAFF_129.1736	6e-84
0-166:	Os01t0777000-00	evm.model.FRAGSCAFF_129.1734	0
0-167:	Os01t0777200-01	evm.model.FRAGSCAFF_129.1733	0
0-168:	Os01t0778100-01	evm.model.FRAGSCAFF_129.1732	9e-142
0-169:	Os01t0778800-01	evm.model.FRAGSCAFF_129.1729	0
0-170:	Os01t0779300-01	evm.model.FRAGSCAFF_129.1728	0
0-171:	Os01t0779400-02	evm.model.FRAGSCAFF_129.1727.2	0
0-172:	Os01t0779800-01	evm.model.FRAGSCAFF_129.1724	7e-51
0-173:	Os01t0780400-02	evm.model.FRAGSCAFF_129.1722	0
0-174:	Os01t0780800-01	evm.model.FRAGSCAFF_129.1719	2e-150
0-175:	Os01t0781000-01	evm.model.FRAGSCAFF_129.1717	4e-152
0-176:	Os01t0782200-02	evm.model.FRAGSCAFF_129.1716.1	0
0-177:	Os01t0782500-01	evm.model.FRAGSCAFF_129.1712	0
0-178:	Os01t0783000-01	evm.model.FRAGSCAFF_129.1708	2e-32
0-179:	Os01t0783200-02	evm.model.FRAGSCAFF_129.1706	0
0-180:	Os01t0783800-01	evm.model.FRAGSCAFF_129.1704	0
0-181:	Os01t0784600-01	evm.model.FRAGSCAFF_129.1702	0
0-182:	Os01t0784800-01	evm.model.FRAGSCAFF_129.1700	4e-138
0-183:	Os01t0784900-00	evm.model.FRAGSCAFF_129.1699	3e-79
0-184:	Os01t0785400-01	evm.model.FRAGSCAFF_129.1696	0
0-185:	Os01t0785600-01	evm.model.FRAGSCAFF_129.1694	4e-110
0-186:	Os01t0785700-01	evm.model.FRAGSCAFF_129.1693	2e-65
0-187:	Os01t0785900-01	evm.model.FRAGSCAFF_129.1690	0
0-188:	Os01t0786500-00	evm.model.FRAGSCAFF_129.1689	6e-93
0-189:	Os01t0786900-01	evm.model.FRAGSCAFF_129.1688	0
0-190:	Os01t0787400-01	evm.model.FRAGSCAFF_129.1686	3e-68
0-191:	Os01t0787600-01	evm.model.FRAGSCAFF_129.1683_evm.model.FRAGSCAFF_129.1685	3e-150
0-192:	Os01t0788400-01	evm.model.FRAGSCAFF_129.1682	0
0-193:	Os01t0788500-01	evm.model.FRAGSCAFF_129.1681	0
0-194:	Os01t0788700-00	evm.model.FRAGSCAFF_129.1680	5e-71
0-195:	Os01t0788950-01	evm.model.FRAGSCAFF_129.1678	4e-143
0-196:	Os01t0789200-01	evm.model.FRAGSCAFF_129.1676	0
0-197:	Os01t0793800-01	evm.model.FRAGSCAFF_129.1675	2e-34
0-198:	Os01t0794400-01	evm.model.FRAGSCAFF_129.1673	0
0-199:	Os01t0794500-00	evm.model.FRAGSCAFF_129.1672.3	2e-80
0-200:	Os01t0794800-01	evm.model.FRAGSCAFF_129.1671	0
0-201:	Os01t0797600-01	evm.model.FRAGSCAFF_129.1668	2e-90
0-202:	Os01t0799900-01	evm.model.FRAGSCAFF_129.1661	0
0-203:	Os01t0800300-02	evm.model.FRAGSCAFF_129.1660	7e-39
0-204:	Os01t0800500-01	evm.model.FRAGSCAFF_129.1658	0
0-205:	Os01t0800800-01	evm.model.FRAGSCAFF_129.1657	6e-28
0-206:	Os01t0801000-01	evm.model.FRAGSCAFF_129.1656	4e-41
0-207:	Os01t0801200-02	evm.model.FRAGSCAFF_129.1655	0
0-208:	Os01t0801600-01	evm.model.FRAGSCAFF_129.1654.1	0
0-209:	Os01t0801700-01	evm.model.FRAGSCAFF_129.1652	0
0-210:	Os01t0801901-00	evm.model.FRAGSCAFF_129.1651.2	1e-105
0-211:	Os01t0802000-01	evm.model.FRAGSCAFF_129.1648	7e-168
0-212:	Os01t0802100-01	evm.model.FRAGSCAFF_129.1647	0
0-213:	Os01t0802200-01	evm.model.FRAGSCAFF_129.1646	2e-40
0-214:	Os01t0802600-00	evm.model.FRAGSCAFF_129.1641	2e-138
0-215:	Os01t0802850-00	evm.model.FRAGSCAFF_129.1639	0
0-216:	Os01t0803200-01	evm.model.FRAGSCAFF_129.1636	4e-49
0-217:	Os01t0803300-01	evm.model.FRAGSCAFF_129.1630	0
0-218:	Os01t0805000-01	evm.model.FRAGSCAFF_129.1629	5e-74
0-219:	Os01t0805200-01	evm.model.FRAGSCAFF_129.1627	6e-95
0-220:	Os01t0805300-01	evm.model.FRAGSCAFF_129.1626	2e-159
0-221:	Os01t0805400-01	evm.model.FRAGSCAFF_129.1624	2e-119
0-222:	Os01t0805600-02	evm.model.FRAGSCAFF_129.1623	0
0-223:	Os01t0805800-02	evm.model.FRAGSCAFF_129.1622	2e-87
0-224:	Os01t0805900-01	evm.model.FRAGSCAFF_129.1621	0
0-225:	Os01t0806000-00	evm.model.FRAGSCAFF_129.1620	6e-31
0-226:	Os01t0806200-01	evm.model.FRAGSCAFF_129.1619.1	0
0-227:	Os01t0807900-01	evm.model.FRAGSCAFF_129.1613	1e-35
0-228:	Os01t0808100-02	evm.model.FRAGSCAFF_129.1612	0
0-229:	Os01t0808400-01	evm.model.FRAGSCAFF_129.1611	0
0-230:	Os01t0808900-01	evm.model.FRAGSCAFF_129.1610	4e-43
0-231:	Os01t0809300-01	evm.model.FRAGSCAFF_129.1606	3e-134
0-232:	Os01t0810000-02	evm.model.FRAGSCAFF_129.1604	6e-109
0-233:	Os01t0810600-00	evm.model.FRAGSCAFF_129.1602	4e-109
0-234:	Os01t0811100-01	evm.model.FRAGSCAFF_129.1597	0
0-235:	Os01t0811400-01	evm.model.FRAGSCAFF_129.1594	2e-84
0-236:	Os01t0812000-01	evm.model.FRAGSCAFF_129.1589	0
0-237:	Os01t0812050-00	evm.model.FRAGSCAFF_129.1587	0
0-238:	Os01t0812100-01	evm.model.FRAGSCAFF_129.1586	4e-132
0-239:	Os01t0812900-01	evm.model.FRAGSCAFF_129.1584	2e-149
0-240:	Os01t0813100-01	evm.model.FRAGSCAFF_129.1583	7e-169
0-241:	Os01t0813300-00	evm.model.FRAGSCAFF_129.1579	2e-66
0-242:	Os01t0813400-01	evm.model.FRAGSCAFF_129.1577	7e-135
0-243:	Os01t0813500-01	evm.model.FRAGSCAFF_129.1576	0
0-244:	Os01t0813900-01	evm.model.FRAGSCAFF_129.1573	0
0-245:	Os01t0814000-01	evm.model.FRAGSCAFF_129.1572	1e-135
0-246:	Os01t0814100-01	evm.model.FRAGSCAFF_129.1571	1e-66
0-247:	Os01t0814400-01	evm.model.FRAGSCAFF_129.1570	5e-120
0-248:	Os01t0814900-01	evm.model.FRAGSCAFF_129.1568	0
0-249:	Os01t0815100-00	evm.model.FRAGSCAFF_129.1566	2e-86
0-250:	Os01t0815400-01	evm.model.FRAGSCAFF_129.1563	1e-30
0-251:	Os01t0815700-01	evm.model.FRAGSCAFF_129.1562	0
0-252:	Os01t0815800-01	evm.model.FRAGSCAFF_129.1561	1e-100
0-253:	Os01t0816100-01	evm.model.FRAGSCAFF_129.1552	1e-179
0-254:	Os01t0816400-02	evm.model.FRAGSCAFF_129.1549_evm.model.FRAGSCAFF_129.1550	0
0-255:	Os01t0816600-01	evm.model.FRAGSCAFF_129.1546	0
0-256:	Os01t0816700-01	evm.model.FRAGSCAFF_129.1545	0
0-257:	Os01t0817000-01	evm.model.FRAGSCAFF_129.1543	4e-167
0-258:	Os01t0817100-01	evm.model.FRAGSCAFF_129.1542	1e-35
0-259:	Os01t0817650-00	evm.model.FRAGSCAFF_129.1541	8e-62
0-260:	Os01t0817700-01	evm.model.FRAGSCAFF_129.1540	0
0-261:	Os01t0817800-01	evm.model.FRAGSCAFF_129.1539	0
0-262:	Os01t0818000-01	evm.model.FRAGSCAFF_129.1537	0
0-263:	Os01t0818200-01	evm.model.FRAGSCAFF_129.1535	0
0-264:	Os01t0818100-00	evm.model.FRAGSCAFF_129.1536	2e-171
0-265:	Os01t0818300-01	evm.model.FRAGSCAFF_129.1533	1e-177
0-266:	Os01t0818400-01	evm.model.FRAGSCAFF_129.1531	2e-157
0-267:	Os01t0819000-02	evm.model.FRAGSCAFF_129.1529	0
0-268:	Os01t0819400-00	evm.model.FRAGSCAFF_129.1528	8e-109
0-269:	Os01t0820400-01	evm.model.FRAGSCAFF_129.1526	6e-28
0-270:	Os01t0820700-00	evm.model.FRAGSCAFF_129.1524	5e-118
0-271:	Os01t0821300-01	evm.model.FRAGSCAFF_129.1523	7e-35
0-272:	Os01t0821600-01	evm.model.FRAGSCAFF_129.1520	1e-89
0-273:	Os01t0821700-01	evm.model.FRAGSCAFF_129.1519	3e-167
0-274:	Os01t0822200-01	evm.model.FRAGSCAFF_129.1517	0
0-275:	Os01t0822800-01	evm.model.FRAGSCAFF_129.1516	1e-78
0-276:	Os01t0822900-03	evm.model.FRAGSCAFF_129.1514	1e-59
0-277:	Os01t0823100-01	evm.model.FRAGSCAFF_129.1512	6e-164
0-278:	Os01t0823200-01	evm.model.FRAGSCAFF_129.1511	5e-93
0-279:	Os01t0823400-01	evm.model.FRAGSCAFF_129.1508	8e-175
0-280:	Os01t0823500-01	evm.model.FRAGSCAFF_129.1507	9e-173
0-281:	Os01t0823700-01	evm.model.FRAGSCAFF_129.1505	0
0-282:	Os01t0823900-01	evm.model.FRAGSCAFF_129.1503	0
0-283:	Os01t0824500-00	evm.model.FRAGSCAFF_129.1497	3e-36
0-284:	Os01t0824600-01	evm.model.FRAGSCAFF_129.1494	0
0-285:	Os01t0824900-01	evm.model.FRAGSCAFF_129.1493	5e-67
0-286:	Os01t0825000-01	evm.model.FRAGSCAFF_129.1492	6e-114
0-287:	Os01t0825500-01	evm.model.FRAGSCAFF_129.1491	0
0-288:	Os01t0825900-01	evm.model.FRAGSCAFF_129.1485	0
0-289:	Os01t0826400-01	evm.model.FRAGSCAFF_129.1484	0
0-290:	Os01t0826900-01	evm.model.FRAGSCAFF_129.1483	4e-93
0-291:	Os01t0827200-01	evm.model.FRAGSCAFF_129.1482	0
0-292:	Os01t0827300-01	evm.model.FRAGSCAFF_129.1481	0
0-293:	Os01t0827500-01	evm.model.FRAGSCAFF_129.1478	0
0-294:	Os01t0827700-00	evm.model.FRAGSCAFF_129.1474	2e-166
0-295:	Os01t0827800-00	evm.model.FRAGSCAFF_129.1473	1e-106
0-296:	Os01t0828300-01	evm.model.FRAGSCAFF_129.1472	0
0-297:	Os01t0828900-00	evm.model.FRAGSCAFF_129.1471	6e-92
0-298:	Os01t0829000-01	evm.model.FRAGSCAFF_129.1470	2e-167
0-299:	Os01t0829100-01	evm.model.FRAGSCAFF_129.1469	0
0-300:	Os01t0829400-01	evm.model.FRAGSCAFF_129.1466	2e-130
0-301:	Os01t0829600-01	evm.model.FRAGSCAFF_129.1465	1e-146
0-302:	Os01t0829900-01	evm.model.FRAGSCAFF_129.1462	0
0-303:	Os01t0830000-01	evm.model.FRAGSCAFF_129.1459	0
0-304:	Os01t0830100-01	evm.model.FRAGSCAFF_129.1458	0
0-305:	Os01t0830200-01	evm.model.FRAGSCAFF_129.1457	0
0-306:	Os01t0830500-01	evm.model.FRAGSCAFF_129.1454	4e-177
0-307:	Os01t0830700-01	evm.model.FRAGSCAFF_129.1453	0
0-308:	Os01t0830900-00	evm.model.FRAGSCAFF_129.1451	9e-56
0-309:	Os01t0831000-01	evm.model.FRAGSCAFF_129.1450	8e-35
0-310:	Os01t0831200-01	evm.model.FRAGSCAFF_129.1449	9e-164
0-311:	Os01t0831300-01	evm.model.FRAGSCAFF_129.1448	1e-133
0-312:	Os01t0832300-00	evm.model.FRAGSCAFF_129.1446	0
0-313:	Os01t0832600-01	evm.model.FRAGSCAFF_129.1443	0
0-314:	Os01t0833000-01	evm.model.FRAGSCAFF_129.1442	6e-100
0-315:	Os01t0833100-01	evm.model.FRAGSCAFF_129.1441	0
0-316:	Os01t0833150-00	evm.model.FRAGSCAFF_129.1439	7e-28
0-317:	Os01t0833400-01	evm.model.FRAGSCAFF_129.1438	1e-71
0-318:	Os01t0833500-01	evm.model.FRAGSCAFF_129.1435	0
0-319:	Os01t0833800-01	evm.model.FRAGSCAFF_129.1434	0
0-320:	Os01t0834100-01	evm.model.FRAGSCAFF_129.1431	1e-174
0-321:	Os01t0834200-01	evm.model.FRAGSCAFF_129.1428	0
0-322:	Os01t0834400-02	evm.model.FRAGSCAFF_129.1427	3e-96
0-323:	Os01t0834500-01	evm.model.FRAGSCAFF_129.1423.1	2e-95
0-324:	Os01t0834700-01	evm.model.FRAGSCAFF_129.1422	0
0-325:	Os01t0835000-01	evm.model.FRAGSCAFF_129.1420	0
0-326:	Os01t0835500-01	evm.model.FRAGSCAFF_129.1418	0
0-327:	Os01t0835600-03	evm.model.FRAGSCAFF_129.1417	1e-124
0-328:	Os01t0835700-01	evm.model.FRAGSCAFF_129.1416	3e-122
0-329:	Os01t0836400-02	evm.model.FRAGSCAFF_129.1412	0
0-330:	Os01t0836700-00	evm.model.FRAGSCAFF_129.1408	2e-70
0-331:	Os01t0836900-01	evm.model.FRAGSCAFF_129.1406	0
0-332:	Os01t0837000-01	evm.model.FRAGSCAFF_129.1405	0
0-333:	Os01t0837100-00	evm.model.FRAGSCAFF_129.1404	2e-48
0-334:	Os01t0837500-01	evm.model.FRAGSCAFF_129.1401	0
0-335:	Os01t0837600-01	evm.model.FRAGSCAFF_129.1399	7e-41
0-336:	Os01t0838200-00	evm.model.FRAGSCAFF_129.1397	5e-45
0-337:	Os01t0838800-02	evm.model.FRAGSCAFF_129.1394.1	2e-72
0-338:	Os01t0838900-01	evm.model.FRAGSCAFF_129.1392	0
0-339:	Os01t0839100-01	evm.model.FRAGSCAFF_129.1387	6e-58
0-340:	Os01t0839200-01	evm.model.FRAGSCAFF_129.1386	6e-178
0-341:	Os01t0839300-01	evm.model.FRAGSCAFF_129.1385	2e-112
0-342:	Os01t0839500-00	evm.model.FRAGSCAFF_129.1382	1e-94
0-343:	Os01t0839700-02	evm.model.FRAGSCAFF_129.1381	2e-111
0-344:	Os01t0840200-01	evm.model.FRAGSCAFF_129.1379	0
0-345:	Os01t0840300-00	evm.model.FRAGSCAFF_129.1378	9e-40
0-346:	Os01t0841000-01	evm.model.FRAGSCAFF_129.1377	2e-127
0-347:	Os01t0841500-01	evm.model.FRAGSCAFF_129.1375	2e-133
0-348:	Os01t0841600-01	evm.model.FRAGSCAFF_129.1374	2e-160
0-349:	Os01t0842200-01	evm.model.FRAGSCAFF_129.1372	0
0-350:	Os01t0842400-01	evm.model.FRAGSCAFF_129.1371	0
0-351:	Os01t0842600-01	evm.model.FRAGSCAFF_129.1369	0
0-352:	Os01t0842801-00	evm.model.FRAGSCAFF_129.1368	6e-53
0-353:	Os01t0843700-01	evm.model.FRAGSCAFF_129.1364	1e-41
0-354:	Os01t0843800-00	evm.model.FRAGSCAFF_129.1362	0
0-355:	Os01t0844300-01	evm.model.FRAGSCAFF_129.1361	7e-67
0-356:	Os01t0844400-02	evm.model.FRAGSCAFF_129.1359	0
0-357:	Os01t0844500-00	evm.model.FRAGSCAFF_129.1358	0
0-358:	Os01t0844700-00	evm.model.FRAGSCAFF_129.1356	5e-55
0-359:	Os01t0844800-01	evm.model.FRAGSCAFF_129.1355	0
0-360:	Os01t0846300-01	evm.model.FRAGSCAFF_129.1350	0
0-361:	Os01t0846800-01	evm.model.FRAGSCAFF_129.1349	6e-130
0-362:	Os01t0846900-01	evm.model.FRAGSCAFF_129.1348	0
0-363:	Os01t0847100-01	evm.model.FRAGSCAFF_129.1346	9e-35
0-364:	Os01t0847300-01	evm.model.FRAGSCAFF_129.1344	2e-86
0-365:	Os01t0847600-01	evm.model.FRAGSCAFF_129.1343	0
0-366:	Os01t0848200-01	evm.model.FRAGSCAFF_129.1342	0
0-367:	Os01t0848400-01	evm.model.FRAGSCAFF_129.1339	0
0-368:	Os01t0849500-01	evm.model.FRAGSCAFF_129.1335	1e-32
0-369:	Os01t0850000-01	evm.model.FRAGSCAFF_129.1333	4e-158
0-370:	Os01t0850100-01	evm.model.FRAGSCAFF_129.1332	0
0-371:	Os01t0850200-00	evm.model.FRAGSCAFF_129.1331	4e-92
0-372:	Os01t0850400-01	evm.model.FRAGSCAFF_129.1327	0
0-373:	Os01t0850550-00	evm.model.FRAGSCAFF_129.1326	0
0-374:	Os01t0850900-01	evm.model.FRAGSCAFF_129.1321	5e-127
0-375:	Os01t0851300-01	evm.model.FRAGSCAFF_129.1320	1e-107
0-376:	Os01t0851400-01	evm.model.FRAGSCAFF_129.1319	0
0-377:	Os01t0851600-01	evm.model.FRAGSCAFF_129.1318	2e-129
0-378:	Os01t0851700-01	evm.model.FRAGSCAFF_129.1317	0
0-379:	Os01t0852300-01	evm.model.FRAGSCAFF_129.1316	2e-25
0-380:	Os01t0852400-00	evm.model.FRAGSCAFF_129.1315	0
0-381:	Os01t0852500-02	evm.model.FRAGSCAFF_129.1314	0
0-382:	Os01t0853000-01	evm.model.FRAGSCAFF_129.1311	2e-164
0-383:	Os01t0853400-01	evm.model.FRAGSCAFF_129.1309.1	0
0-384:	Os01t0853700-01	evm.model.FRAGSCAFF_129.1307	9e-139
0-385:	Os01t0853800-01	evm.model.FRAGSCAFF_129.1305	2e-140
0-386:	Os01t0854000-01	evm.model.FRAGSCAFF_129.1300	0
0-387:	Os01t0854400-01	evm.model.FRAGSCAFF_129.1298	2e-53
0-388:	Os01t0854500-01	evm.model.FRAGSCAFF_129.1297	2e-132
0-389:	Os01t0854800-01	evm.model.FRAGSCAFF_129.1296	0
0-390:	Os01t0855000-01	evm.model.FRAGSCAFF_129.1293	0
0-391:	Os01t0855200-01	evm.model.FRAGSCAFF_129.1291	0
0-392:	Os01t0855600-01	evm.model.FRAGSCAFF_129.1290	0
0-393:	Os01t0856500-01	evm.model.FRAGSCAFF_129.1289	0
0-394:	Os01t0856600-01	evm.model.FRAGSCAFF_129.1288	4e-63
0-395:	Os01t0856900-01	evm.model.FRAGSCAFF_129.1287	4e-118
0-396:	Os01t0857000-01	evm.model.FRAGSCAFF_129.1285	0
0-397:	Os01t0857200-01	evm.model.FRAGSCAFF_129.1284	3e-167
0-398:	Os01t0857400-01	evm.model.FRAGSCAFF_129.1282	0
0-399:	Os01t0857600-01	evm.model.FRAGSCAFF_129.1280	0
0-400:	Os01t0858000-00	evm.model.FRAGSCAFF_129.1276	4e-56
0-401:	Os01t0858350-01	evm.model.FRAGSCAFF_129.1270	0
0-402:	Os01t0858500-01	evm.model.FRAGSCAFF_129.1264	7e-98
0-403:	Os01t0858700-01	evm.model.FRAGSCAFF_129.1263	4e-109
0-404:	Os01t0858900-01	evm.model.FRAGSCAFF_129.1260	0
0-405:	Os01t0859100-01	evm.model.FRAGSCAFF_129.1257	2e-177
0-406:	Os01t0859400-01	evm.model.FRAGSCAFF_129.1254	3e-170
0-407:	Os01t0859500-01	evm.model.FRAGSCAFF_129.1253	0
0-408:	Os01t0859600-01	evm.model.FRAGSCAFF_129.1252	4e-77
0-409:	Os01t0860400-01	evm.model.FRAGSCAFF_129.1249	0
0-410:	Os01t0860601-01	evm.model.FRAGSCAFF_129.1247	6e-68
0-411:	Os01t0860800-01	evm.model.FRAGSCAFF_129.1246.1	0
0-412:	Os01t0860900-01	evm.model.FRAGSCAFF_129.1245	2e-72
0-413:	Os01t0861000-01	evm.model.FRAGSCAFF_129.1244	1e-36
0-414:	Os01t0861700-00	evm.model.FRAGSCAFF_129.1241	0
0-415:	Os01t0862000-01	evm.model.FRAGSCAFF_129.1239	3e-95
0-416:	Os01t0862300-01	evm.model.FRAGSCAFF_129.1237	0
0-417:	Os01t0862600-01	evm.model.FRAGSCAFF_129.1236	4e-98
0-418:	Os01t0862800-01	evm.model.FRAGSCAFF_129.1234	4e-110
0-419:	Os01t0863400-01	evm.model.FRAGSCAFF_129.1232	3e-154
0-420:	Os01t0863800-00	evm.model.FRAGSCAFF_129.1228	3e-118
0-421:	Os01t0864000-01	evm.model.FRAGSCAFF_129.1225	7e-92
0-422:	Os01t0864200-01	evm.model.FRAGSCAFF_129.1223	6e-57
0-423:	Os01t0864300-01	evm.model.FRAGSCAFF_129.1222	2e-118
0-424:	Os01t0864700-00	evm.model.FRAGSCAFF_129.1219	3e-58
0-425:	Os01t0865600-01	evm.model.FRAGSCAFF_129.1213	3e-142
0-426:	Os01t0865700-00	evm.model.FRAGSCAFF_129.1212	0
0-427:	Os01t0865800-00	evm.model.FRAGSCAFF_129.1211	0
0-428:	Os01t0866000-01	evm.model.FRAGSCAFF_129.1203	2e-69
0-429:	Os01t0866300-01	evm.model.FRAGSCAFF_129.1201	1e-121
0-430:	Os01t0866600-01	evm.model.FRAGSCAFF_129.1200	5e-32
0-431:	Os01t0866800-01	evm.model.FRAGSCAFF_129.1199	0
0-432:	Os01t0867700-01	evm.model.FRAGSCAFF_129.1196	1e-153
0-433:	Os01t0867800-03	evm.model.FRAGSCAFF_129.1195	0
0-434:	Os01t0867900-02	evm.model.FRAGSCAFF_129.1194	8e-150
0-435:	Os01t0868000-01	evm.model.FRAGSCAFF_129.1193	4e-121
0-436:	Os01t0868200-02	evm.model.FRAGSCAFF_129.1190	7e-145
0-437:	Os01t0868300-01	evm.model.FRAGSCAFF_129.1189	0
0-438:	Os01t0868800-00	evm.model.FRAGSCAFF_129.1187	4e-150
0-439:	Os01t0869000-01	evm.model.FRAGSCAFF_129.1186	6e-63
0-440:	Os01t0869200-01	evm.model.FRAGSCAFF_129.1185	0
0-441:	Os01t0869300-01	evm.model.FRAGSCAFF_129.1184	5e-160
0-442:	Os01t0869500-02	evm.model.FRAGSCAFF_129.1183	0
0-443:	Os01t0869600-01	evm.model.FRAGSCAFF_129.1182	9e-29
0-444:	Os01t0869900-01	evm.model.FRAGSCAFF_129.1181	0
0-445:	Os01t0870100-01	evm.model.FRAGSCAFF_129.1180	0
0-446:	Os01t0870300-02	evm.model.FRAGSCAFF_129.1177	0
0-447:	Os01t0871100-01	evm.model.FRAGSCAFF_129.1176	0
0-448:	Os01t0871200-01	evm.model.FRAGSCAFF_129.1175	0
0-449:	Os01t0871300-01	evm.model.FRAGSCAFF_129.1174	8e-162
0-450:	Os01t0871500-01	evm.model.FRAGSCAFF_129.1168	1e-169
0-451:	Os01t0872700-01	evm.model.FRAGSCAFF_129.1165	0
0-452:	Os01t0872800-01	evm.model.FRAGSCAFF_129.1161	0
0-453:	Os01t0873700-01	evm.model.FRAGSCAFF_129.1157	0
0-454:	Os01t0874300-01	evm.model.FRAGSCAFF_129.1155	2e-157
0-455:	Os01t0874700-01	evm.model.FRAGSCAFF_129.1152	0
0-456:	Os01t0874800-03	evm.model.FRAGSCAFF_129.1151	0
0-457:	Os01t0874900-01	evm.model.FRAGSCAFF_129.1148	0
0-458:	Os01t0875000-01	evm.model.FRAGSCAFF_129.1147	2e-141
0-459:	Os01t0875300-00	evm.model.FRAGSCAFF_129.1146	1e-99
0-460:	Os01t0875400-01	evm.model.FRAGSCAFF_129.1145	0
0-461:	Os01t0875500-01	evm.model.FRAGSCAFF_129.1144	0
0-462:	Os01t0875700-01	evm.model.FRAGSCAFF_129.1142	0
0-463:	Os01t0875800-01	evm.model.FRAGSCAFF_129.1141	0
0-464:	Os01t0876300-01	evm.model.FRAGSCAFF_129.1140	0
0-465:	Os01t0876400-03	evm.model.FRAGSCAFF_129.1139.2	0
0-466:	Os01t0876800-00	evm.model.FRAGSCAFF_129.1136	0
0-467:	Os01t0877500-01	evm.model.FRAGSCAFF_129.1132_evm.model.FRAGSCAFF_129.1133	0
0-468:	Os01t0878000-01	evm.model.FRAGSCAFF_129.1131	1e-67
0-469:	Os01t0878300-01	evm.model.FRAGSCAFF_129.1127	0
0-470:	Os01t0878400-01	evm.model.FRAGSCAFF_129.1126	0
0-471:	Os01t0878800-01	evm.model.FRAGSCAFF_129.1122	2e-166
0-472:	Os01t0879200-01	evm.model.FRAGSCAFF_129.1120	6e-94
0-473:	Os01t0879600-00	evm.model.FRAGSCAFF_129.1115	2e-122
0-474:	Os01t0880200-01	evm.model.FRAGSCAFF_129.1107	0
0-475:	Os01t0880300-02	evm.model.FRAGSCAFF_129.1106	0
0-476:	Os01t0880400-01	evm.model.FRAGSCAFF_129.1105	0
0-477:	Os01t0880800-01	evm.model.FRAGSCAFF_129.1103	0
0-478:	Os01t0881100-01	evm.model.FRAGSCAFF_129.1101	0
0-479:	Os01t0881300-02	evm.model.FRAGSCAFF_129.1100.2	2e-152
0-480:	Os01t0881400-00	evm.model.FRAGSCAFF_129.1099	8e-149
0-481:	Os01t0881500-02	evm.model.FRAGSCAFF_129.1098	0
0-482:	Os01t0881900-01	evm.model.FRAGSCAFF_129.1097	0
0-483:	Os01t0881966-01	evm.model.FRAGSCAFF_129.1096	0
0-484:	Os01t0882300-01	evm.model.FRAGSCAFF_129.1092	0
0-485:	Os01t0882400-01	evm.model.FRAGSCAFF_129.1091	6e-125
0-486:	Os01t0882500-00	evm.model.FRAGSCAFF_129.1090.1	2e-85
0-487:	Os01t0883000-00	evm.model.FRAGSCAFF_129.1088	0
0-488:	Os01t0883100-01	evm.model.FRAGSCAFF_129.1087	1e-134
0-489:	Os01t0883200-01	evm.model.FRAGSCAFF_129.1086	0
0-490:	Os01t0883800-02	evm.model.FRAGSCAFF_129.1081	0
0-491:	Os01t0883900-01	evm.model.FRAGSCAFF_129.1080	0
0-492:	Os01t0884300-01	evm.model.FRAGSCAFF_129.1078	1e-175
0-493:	Os01t0884700-00	evm.model.FRAGSCAFF_129.1074	1e-78
0-494:	Os01t0884900-01	evm.model.FRAGSCAFF_129.1072	9e-93
0-495:	Os01t0885200-01	evm.model.FRAGSCAFF_129.1071	0
0-496:	Os01t0885300-03	evm.model.FRAGSCAFF_129.1070	0
0-497:	Os01t0885600-01	evm.model.FRAGSCAFF_129.1067	0
0-498:	Os01t0885900-00	evm.model.FRAGSCAFF_129.1066	5e-65
0-499:	Os01t0886000-01	evm.model.FRAGSCAFF_129.1065	2e-161
0-500:	Os01t0886200-01	evm.model.FRAGSCAFF_129.1060	2e-142
0-501:	Os01t0886300-01	evm.model.FRAGSCAFF_129.1059	0
0-502:	Os01t0886600-01	evm.model.FRAGSCAFF_129.1058	0
0-503:	Os01t0886900-00	evm.model.FRAGSCAFF_129.1055.1	0
0-504:	Os01t0887100-01	evm.model.FRAGSCAFF_129.1054	3e-116
0-505:	Os01t0887700-01	evm.model.FRAGSCAFF_129.1053	1e-153
0-506:	Os01t0888300-01	evm.model.FRAGSCAFF_129.1052	0
0-507:	Os01t0888500-01	evm.model.FRAGSCAFF_129.1051	5e-155
0-508:	Os01t0888600-01	evm.model.FRAGSCAFF_129.1047	0
0-509:	Os01t0888800-01	evm.model.FRAGSCAFF_129.1044	2e-25
0-510:	Os01t0888900-01	evm.model.FRAGSCAFF_129.1040	2e-32
0-511:	Os01t0889000-01	evm.model.FRAGSCAFF_129.1038	0
0-512:	Os01t0889400-01	evm.model.FRAGSCAFF_129.1032	6e-142
0-513:	Os01t0889800-01	evm.model.FRAGSCAFF_129.1029	1e-175
0-514:	Os01t0890900-01	evm.model.FRAGSCAFF_129.1026.1	0
0-515:	Os01t0892800-02	evm.model.FRAGSCAFF_129.1024	0
0-516:	Os01t0893400-01	evm.model.FRAGSCAFF_129.1023	0
0-517:	Os01t0894000-01	evm.model.FRAGSCAFF_129.1022	0
0-518:	Os01t0894300-01	evm.model.FRAGSCAFF_129.1021	0
0-519:	Os01t0894600-01	evm.model.FRAGSCAFF_129.1020	2e-126
0-520:	Os01t0894700-01	evm.model.FRAGSCAFF_129.1019	3e-122
0-521:	Os01t0895100-02	evm.model.FRAGSCAFF_129.1016	0
0-522:	Os01t0895200-01	evm.model.FRAGSCAFF_129.1015	1e-86
0-523:	Os01t0895500-01	evm.model.FRAGSCAFF_129.1013	0
0-524:	Os01t0895600-01	evm.model.FRAGSCAFF_129.1012.2	2e-179
0-525:	Os01t0896200-01	evm.model.FRAGSCAFF_129.1010.1	2e-144
0-526:	Os01t0896300-01	evm.model.FRAGSCAFF_129.1008	2e-139
0-527:	Os01t0896700-00	evm.model.FRAGSCAFF_129.1004.2	0
0-528:	Os01t0897200-01	evm.model.FRAGSCAFF_129.1003	6e-97
0-529:	Os01t0897500-01	evm.model.FRAGSCAFF_129.1001	1e-58
0-530:	Os01t0897600-01	evm.model.FRAGSCAFF_129.1000	0
0-531:	Os01t0897700-01	evm.model.FRAGSCAFF_129.999	0
0-532:	Os01t0897800-01	evm.model.FRAGSCAFF_129.998	0
0-533:	Os01t0898300-01	evm.model.FRAGSCAFF_129.997	0
0-534:	Os01t0898400-01	evm.model.FRAGSCAFF_129.996	2e-100
0-535:	Os01t0898500-01	evm.model.FRAGSCAFF_129.994	0
0-536:	Os01t0898800-00	evm.model.FRAGSCAFF_129.993	2e-90
0-537:	Os01t0898900-01	evm.model.FRAGSCAFF_129.991	0
0-538:	Os01t0899500-02	evm.model.FRAGSCAFF_129.990	0
0-539:	Os01t0899800-01	evm.model.FRAGSCAFF_129.988	0
0-540:	Os01t0900400-01	evm.model.FRAGSCAFF_129.986	0
0-541:	Os01t0900800-01	DlbHLH2	5e-156
0-542:	Os01t0900900-01	evm.model.FRAGSCAFF_129.984.1	2e-100
0-543:	Os01t0901000-01	evm.model.FRAGSCAFF_129.982	0
0-544:	Os01t0901500-01	evm.model.FRAGSCAFF_129.980	0
0-545:	Os01t0901800-02	evm.model.FRAGSCAFF_129.979	6e-102
0-546:	Os01t0901900-01	evm.model.FRAGSCAFF_129.978	4e-68
0-547:	Os01t0902100-00	evm.model.FRAGSCAFF_129.977	0
0-548:	Os01t0902200-01	evm.model.FRAGSCAFF_129.976	0
0-549:	Os01t0902300-01	evm.model.FRAGSCAFF_129.975	0
0-550:	Os01t0904400-01	evm.model.FRAGSCAFF_129.972	0
0-551:	Os01t0904700-01	evm.model.FRAGSCAFF_129.971.2	0
0-552:	Os01t0905200-01	evm.model.FRAGSCAFF_129.969	0
0-553:	Os01t0905400-01	evm.model.FRAGSCAFF_129.964	0
0-554:	Os01t0905700-01	evm.model.FRAGSCAFF_129.962	2e-179
0-555:	Os01t0905800-01	evm.model.FRAGSCAFF_129.961	0
0-556:	Os01t0906000-01	evm.model.FRAGSCAFF_129.960	6e-49
0-557:	Os01t0906200-01	evm.model.FRAGSCAFF_129.958.1	0
0-558:	Os01t0906600-01	evm.model.FRAGSCAFF_129.956	1e-112
0-559:	Os01t0907200-00	evm.model.FRAGSCAFF_129.955	4e-96
0-560:	Os01t0907900-01	evm.model.FRAGSCAFF_129.951	0
0-561:	Os01t0908100-01	evm.model.FRAGSCAFF_129.950	0
0-562:	Os01t0908200-01	evm.model.FRAGSCAFF_129.947	0
0-563:	Os01t0908600-01	evm.model.FRAGSCAFF_129.944	0
0-564:	Os01t0909000-00	evm.model.FRAGSCAFF_129.939	5e-55
0-565:	Os01t0909100-01	evm.model.FRAGSCAFF_129.937	8e-24
0-566:	Os01t0909200-01	evm.model.FRAGSCAFF_129.935	0
0-567:	Os01t0909400-01	evm.model.FRAGSCAFF_129.933	0
0-568:	Os01t0911000-01	evm.model.FRAGSCAFF_129.925	2e-177
0-569:	Os01t0911100-01	evm.model.FRAGSCAFF_129.918	0
0-570:	Os01t0911200-01	evm.model.FRAGSCAFF_129.917	0
0-571:	Os01t0911700-02	evm.model.FRAGSCAFF_129.914	0
0-572:	Os01t0911800-01	evm.model.FRAGSCAFF_129.913	0
0-573:	Os01t0913000-01	evm.model.FRAGSCAFF_129.911	4e-106
0-574:	Os01t0913100-01	evm.model.FRAGSCAFF_129.908	8e-82
0-575:	Os01t0913400-01	evm.model.FRAGSCAFF_129.906	0
0-576:	Os01t0913800-01	evm.model.FRAGSCAFF_129.904	8e-128
0-577:	Os01t0914000-01	evm.model.FRAGSCAFF_129.902	5e-72
0-578:	Os01t0914100-00	evm.model.FRAGSCAFF_129.899	5e-22
0-579:	Os01t0914600-01	evm.model.FRAGSCAFF_129.897	0
0-580:	Os01t0914700-01	evm.model.FRAGSCAFF_129.896	2e-91
0-581:	Os01t0915000-01	evm.model.FRAGSCAFF_129.894	4e-122
0-582:	Os01t0915400-00	evm.model.FRAGSCAFF_129.891	1e-93
0-583:	Os01t0915600-01	DlbHLH5	0
0-584:	Os01t0915800-01	evm.model.FRAGSCAFF_129.886	3e-86
0-585:	Os01t0916200-02	evm.model.FRAGSCAFF_129.883	0
0-586:	Os01t0916300-03	evm.model.FRAGSCAFF_129.880	0
0-587:	Os01t0916800-00	evm.model.FRAGSCAFF_129.879	0
0-588:	Os01t0917200-01	evm.model.FRAGSCAFF_129.876	0
0-589:	Os01t0917300-01	evm.model.FRAGSCAFF_129.875	3e-45
0-590:	Os01t0917400-01	evm.model.FRAGSCAFF_129.874	0
0-591:	Os01t0917900-01	evm.model.FRAGSCAFF_129.869	3e-59
0-592:	Os01t0918100-01	evm.model.FRAGSCAFF_129.868	6e-180
0-593:	Os01t0918200-01	evm.model.FRAGSCAFF_129.867	3e-59
0-594:	Os01t0919500-01	evm.model.FRAGSCAFF_129.859	1e-84
0-595:	Os01t0919600-01	evm.model.FRAGSCAFF_129.857	0
0-596:	Os01t0919700-01	evm.model.FRAGSCAFF_129.856	0
0-597:	Os01t0919800-01	evm.model.FRAGSCAFF_129.855	0
0-598:	Os01t0919900-01	evm.model.FRAGSCAFF_129.853	0
0-599:	Os01t0920000-01	evm.model.FRAGSCAFF_129.852	0
0-600:	Os01t0920400-01	evm.model.FRAGSCAFF_129.851	0
0-601:	Os01t0920700-00	evm.model.FRAGSCAFF_129.850	4e-109
0-602:	Os01t0921200-01	evm.model.FRAGSCAFF_129.849	0
0-603:	Os01t0921300-01	evm.model.FRAGSCAFF_129.848	0
0-604:	Os01t0921400-01	evm.model.FRAGSCAFF_129.847	5e-41
0-605:	Os01t0921500-01	evm.model.FRAGSCAFF_129.846	0
0-606:	Os01t0921600-01	evm.model.FRAGSCAFF_129.845	3e-120
0-607:	Os01t0921800-01	evm.model.FRAGSCAFF_129.844	0
0-608:	Os01t0922100-01	evm.model.FRAGSCAFF_129.841	3e-129
0-609:	Os01t0922800-01	evm.model.FRAGSCAFF_129.838	8e-75
0-610:	Os01t0923200-01	evm.model.FRAGSCAFF_129.836	6e-41
0-611:	Os01t0923700-04	evm.model.FRAGSCAFF_129.835.1	0
0-612:	Os01t0923800-01	evm.model.FRAGSCAFF_129.830	0
0-613:	Os01t0923900-01	evm.model.FRAGSCAFF_129.829	0
0-614:	Os01t0924200-01	evm.model.FRAGSCAFF_129.828	2e-62
0-615:	Os01t0924300-01	evm.model.FRAGSCAFF_129.827	2e-57
0-616:	Os01t0924600-01	evm.model.FRAGSCAFF_129.468	0
0-617:	Os01t0924900-01	evm.model.FRAGSCAFF_129.466	0
0-618:	Os01t0924933-01	evm.model.FRAGSCAFF_129.465	2e-161
0-619:	Os01t0924966-00	evm.model.FRAGSCAFF_129.463	3e-61
0-620:	Os01t0925000-02	evm.model.FRAGSCAFF_129.461.1	0
0-621:	Os01t0925100-01	evm.model.FRAGSCAFF_129.460	2e-57
0-622:	Os01t0925300-01	evm.model.FRAGSCAFF_129.459	0
0-623:	Os01t0925400-01	evm.model.FRAGSCAFF_129.458	6e-84
0-624:	Os01t0925700-01	evm.model.FRAGSCAFF_129.455	0
0-625:	Os01t0925800-01	evm.model.FRAGSCAFF_129.454	1e-130
0-626:	Os01t0926200-01	evm.model.FRAGSCAFF_129.453	1e-127
0-627:	Os01t0926300-01	evm.model.FRAGSCAFF_129.451	0
0-628:	Os01t0926400-03	evm.model.FRAGSCAFF_129.449	0
0-629:	Os01t0926600-01	evm.model.FRAGSCAFF_129.448	0
0-630:	Os01t0926800-01	evm.model.FRAGSCAFF_129.445	2e-138
0-631:	Os01t0927300-01	evm.model.FRAGSCAFF_129.443	6e-58
0-632:	Os01t0927400-01	evm.model.FRAGSCAFF_129.441	0
0-633:	Os01t0927500-01	evm.model.FRAGSCAFF_129.440	0
0-634:	Os01t0927600-01	evm.model.FRAGSCAFF_129.439	0
0-635:	Os01t0928000-01	DlbHLH10	1e-177
0-636:	Os01t0928100-01	evm.model.FRAGSCAFF_129.436	4e-152
0-637:	Os01t0928400-01	evm.model.FRAGSCAFF_129.431	2e-62
0-638:	Os01t0928600-01	evm.model.FRAGSCAFF_129.430	0
0-639:	Os01t0929100-02	evm.model.FRAGSCAFF_129.429	7e-92
0-640:	Os01t0929200-01	evm.model.FRAGSCAFF_129.428	0
0-641:	Os01t0929500-01	evm.model.FRAGSCAFF_129.426	0
0-642:	Os01t0930200-01	evm.model.FRAGSCAFF_129.423	5e-66
0-643:	Os01t0930500-01	evm.model.FRAGSCAFF_129.418	2e-87
0-644:	Os01t0931200-01	evm.model.FRAGSCAFF_129.417	3e-157
0-645:	Os01t0931300-01	evm.model.FRAGSCAFF_129.416	0
0-646:	Os01t0931400-02	evm.model.FRAGSCAFF_129.415	4e-160
0-647:	Os01t0931600-00	evm.model.FRAGSCAFF_129.414	5e-87
0-648:	Os01t0932500-01	evm.model.FRAGSCAFF_129.412	0
0-649:	Os01t0932950-00	evm.model.FRAGSCAFF_129.410	2e-27
0-650:	Os01t0933200-00	evm.model.FRAGSCAFF_129.409	7e-132
0-651:	Os01t0933500-00	evm.model.FRAGSCAFF_129.408	9e-58
0-652:	Os01t0933900-01	evm.model.FRAGSCAFF_129.404	4e-123
0-653:	Os01t0934000-01	evm.model.FRAGSCAFF_129.403	0
0-654:	Os01t0934100-01	evm.model.FRAGSCAFF_129.402	3e-82
0-655:	Os01t0934200-01	evm.model.FRAGSCAFF_129.401	5e-178
0-656:	Os01t0934300-02	evm.model.FRAGSCAFF_129.400	0
0-657:	Os01t0934350-00	evm.model.FRAGSCAFF_129.399	8e-34
0-658:	Os01t0934600-00	evm.model.FRAGSCAFF_129.398	2e-49
0-659:	Os01t0935000-01	evm.model.FRAGSCAFF_129.397	2e-180
0-660:	Os01t0935200-01	evm.model.FRAGSCAFF_129.393	5e-88
0-661:	Os01t0935400-00	evm.model.FRAGSCAFF_129.387	0
0-662:	Os01t0935500-01	evm.model.FRAGSCAFF_129.386	0
0-663:	Os01t0935900-01	evm.model.FRAGSCAFF_129.383	8e-104
0-664:	Os01t0936000-00	evm.model.FRAGSCAFF_129.381	1e-62
0-665:	Os01t0936100-01	evm.model.FRAGSCAFF_129.380	0
0-666:	Os01t0936200-01	evm.model.FRAGSCAFF_129.379	1e-128
0-667:	Os01t0936800-01	evm.model.FRAGSCAFF_129.377	0
0-668:	Os01t0936900-00	evm.model.FRAGSCAFF_129.376	1e-167
0-669:	Os01t0938100-01	evm.model.FRAGSCAFF_129.366	2e-103
0-670:	Os01t0938200-01	evm.model.FRAGSCAFF_129.364	0
0-671:	Os01t0938400-01	evm.model.ORIGINAL_4665.2	2e-28
0-672:	Os01t0938900-01	evm.model.ORIGINAL_4665.3	4e-37
0-673:	Os01t0939000-01	evm.model.ORIGINAL_4665.4	4e-46
0-674:	Os01t0939300-01	evm.model.ORIGINAL_4665.8	0
0-675:	Os01t0939400-01	evm.model.ORIGINAL_4665.10	1e-73
0-676:	Os01t0939500-00	evm.model.ORIGINAL_4665.13	0
0-677:	Os01t0939600-01	evm.model.ORIGINAL_4665.14	0
0-678:	Os01t0939700-01	evm.model.ORIGINAL_4665.16	0
0-679:	Os01t0940000-01	evm.model.ORIGINAL_4665.18	0
0-680:	Os01t0940100-01	evm.model.ORIGINAL_4665.19	0
0-681:	Os01t0940600-01	evm.model.ORIGINAL_4665.22	1e-49
0-682:	Os01t0941800-01	evm.model.ORIGINAL_4665.25	0
0-683:	Os01t0944700-01	evm.model.ORIGINAL_4665.28	5e-120
0-684:	Os01t0944800-00	evm.model.ORIGINAL_4665.29	2e-118
0-685:	Os01t0945001-01	evm.model.ORIGINAL_4665.31	9e-56
0-686:	Os01t0945800-01	evm.model.ORIGINAL_4665.34	0
0-687:	Os01t0946100-02	evm.model.ORIGINAL_4665.35	0
0-688:	Os01t0946200-01	evm.model.ORIGINAL_4665.36	6e-33
0-689:	Os01t0946500-01	evm.model.ORIGINAL_4665.41	8e-163
0-690:	Os01t0946600-01	evm.model.ORIGINAL_4665.43	6e-25
0-691:	Os01t0948100-01	evm.model.ORIGINAL_4665.45.1	0
0-692:	Os01t0948200-00	evm.model.ORIGINAL_4665.46	0
0-693:	Os01t0948300-01	evm.model.ORIGINAL_4665.47	5e-162
0-694:	Os01t0948400-01	evm.model.ORIGINAL_4665.48	4e-180
0-695:	Os01t0948500-01	evm.model.ORIGINAL_4665.49	0
0-696:	Os01t0949060-01	evm.model.ORIGINAL_4665.53	2e-35
0-697:	Os01t0949300-01	evm.model.ORIGINAL_4665.58	8e-77
0-698:	Os01t0949400-01	evm.model.ORIGINAL_4665.59	0
0-699:	Os01t0949500-01	evm.model.ORIGINAL_4665.61	2e-103
0-700:	Os01t0949700-01	evm.model.ORIGINAL_4665.62	2e-115
0-701:	Os01t0950866-00	evm.model.ORIGINAL_4665.65	1e-161
0-702:	Os01t0951200-01	evm.model.ORIGINAL_4665.68	0
0-703:	Os01t0952000-02	evm.model.ORIGINAL_4665.78	9e-122
0-704:	Os01t0952300-00	evm.model.ORIGINAL_4665.82	0
0-705:	Os01t0952500-01	evm.model.ORIGINAL_4665.84	4e-110
0-706:	Os01t0952600-01	evm.model.ORIGINAL_4665.87	0
0-707:	Os01t0952700-01	evm.model.ORIGINAL_4665.88	0
0-708:	Os01t0952900-01	evm.model.ORIGINAL_4665.89	3e-106
0-709:	Os01t0953500-01	evm.model.ORIGINAL_4665.95	0
0-710:	Os01t0953801-00	evm.model.ORIGINAL_4665.97	1e-86
0-711:	Os01t0954400-01	evm.model.ORIGINAL_4665.100	3e-145
0-712:	Os01t0954500-01	evm.model.ORIGINAL_4665.101	3e-132
0-713:	Os01t0955100-01	evm.model.ORIGINAL_4665.104	3e-76
0-714:	Os01t0955600-00	evm.model.ORIGINAL_4665.106	2e-23
0-715:	Os01t0955700-01	evm.model.ORIGINAL_4665.108	0
0-716:	Os01t0956075-00	evm.model.ORIGINAL_4665.113	4e-129
0-717:	Os01t0959000-01	evm.model.ORIGINAL_4665.133	2e-100
0-718:	Os01t0962300-00	evm.model.ORIGINAL_4665.152	6e-100
0-719:	Os01t0962400-01	evm.model.ORIGINAL_4665.154	4e-63
0-720:	Os01t0962600-01	evm.model.ORIGINAL_4665.155	7e-125
0-721:	Os01t0963300-01	evm.model.ORIGINAL_4665.156	2e-155
0-722:	Os01t0963400-01	evm.model.ORIGINAL_4665.157	4e-81
0-723:	Os01t0963800-01	evm.model.ORIGINAL_4665.158	1e-46
0-724:	Os01t0964000-01	evm.model.ORIGINAL_4665.159	5e-92
0-725:	Os01t0964800-01	evm.model.ORIGINAL_4665.164	0
0-726:	Os01t0965000-00	evm.model.ORIGINAL_4665.165	2e-52
0-727:	Os01t0965900-01	evm.model.FRAGSCAFF_400.896	6e-107
0-728:	Os01t0966100-01	evm.model.FRAGSCAFF_400.895	0
0-729:	Os01t0966300-01	evm.model.FRAGSCAFF_400.893	0
0-730:	Os01t0966700-01	evm.model.FRAGSCAFF_400.890	0
0-731:	Os01t0967000-00	evm.model.FRAGSCAFF_400.889	7e-48
0-732:	Os01t0967100-01	evm.model.FRAGSCAFF_400.888.1	0
0-733:	Os01t0968000-00	evm.model.FRAGSCAFF_400.887	1e-178
0-734:	Os01t0968300-01	evm.model.FRAGSCAFF_400.885	2e-133
0-735:	Os01t0969100-01	evm.model.FRAGSCAFF_400.884.1	0
0-736:	Os01t0970600-01	evm.model.FRAGSCAFF_400.881	0
0-737:	Os01t0971100-01	evm.model.FRAGSCAFF_400.880.1	5e-104
0-738:	Os01t0971400-01	evm.model.FRAGSCAFF_400.878	0
0-739:	Os01t0971500-01	evm.model.FRAGSCAFF_400.877	9e-86
0-740:	Os01t0971600-01	evm.model.FRAGSCAFF_400.876	0
0-741:	Os01t0971700-01	evm.model.FRAGSCAFF_400.874.1	4e-117
0-742:	Os01t0971800-01	evm.model.FRAGSCAFF_400.873	2e-32
0-743:	Os01t0971900-01	evm.model.FRAGSCAFF_400.872	0
0-744:	Os01t0972000-01	evm.model.FRAGSCAFF_400.868	7e-93
0-745:	Os01t0972200-01	evm.model.FRAGSCAFF_400.866	1e-27
0-746:	Os01t0973000-01	evm.model.FRAGSCAFF_400.860	9e-180
0-747:	Os01t0973300-01	evm.model.FRAGSCAFF_400.857	0
0-748:	Os01t0973500-01	evm.model.FRAGSCAFF_400.855	0
0-749:	Os01t0974000-01	evm.model.FRAGSCAFF_400.853	0
0-750:	Os01t0974300-01	evm.model.FRAGSCAFF_400.851	2e-108
0-751:	Os01t0974400-01	evm.model.FRAGSCAFF_400.849	1e-77
0-752:	Os01t0974500-01	evm.model.FRAGSCAFF_400.847	0
0-753:	Os01t0974800-01	evm.model.FRAGSCAFF_400.846	9e-147
0-754:	Os01t0975300-01	evm.model.FRAGSCAFF_400.844	1e-39
0-755:	Os01t0976000-01	evm.model.FRAGSCAFF_400.842	0
0-756:	Os01t0976100-01	evm.model.FRAGSCAFF_400.841	0
0-757:	Os01t0976300-01	evm.model.FRAGSCAFF_400.840	1e-44
0-758:	Os01t0976500-01	evm.model.FRAGSCAFF_400.838	0
0-759:	Os01t0976600-01	evm.model.FRAGSCAFF_400.837	0
0-760:	Os01t0976800-01	evm.model.FRAGSCAFF_400.833	2e-51
0-761:	Os01t0977200-00	evm.model.FRAGSCAFF_400.829	0
0-762:	Os01t0977600-02	evm.model.FRAGSCAFF_400.826	0
0-763:	Os01t0978000-03	evm.model.FRAGSCAFF_400.824.2	5e-180
## Alignment 1: score=34549.0 e_value=0 N=724 1&chr1.1 plus
1- 0:	Os01t0100100-01	evm.model.ORIGINAL_5305.7	0
1- 1:	Os01t0100500-01	evm.model.ORIGINAL_5305.10	0
1- 2:	Os01t0100600-01	evm.model.ORIGINAL_5305.11	9e-132
1- 3:	Os01t0100700-01	evm.model.ORIGINAL_5305.12	7e-28
1- 4:	Os01t0100900-01	evm.model.ORIGINAL_5305.13	0
1- 5:	Os01t0101150-00	evm.model.ORIGINAL_5305.14	0
1- 6:	Os01t0101200-01	evm.model.ORIGINAL_5305.15	2e-125
1- 7:	Os01t0101600-01	evm.model.ORIGINAL_5305.16	0
1- 8:	Os01t0101700-00	evm.model.ORIGINAL_5305.17	6e-80
1- 9:	Os01t0101800-01	evm.model.ORIGINAL_5305.18	0
1- 10:	Os01t0101900-00	evm.model.ORIGINAL_5305.19	1e-39
1- 11:	Os01t0102000-01	evm.model.ORIGINAL_5305.21	3e-43
1- 12:	Os01t0102500-01	evm.model.ORIGINAL_5305.23	0
1- 13:	Os01t0102700-01	evm.model.ORIGINAL_5305.24	5e-84
1- 14:	Os01t0103000-01	evm.model.ORIGINAL_5305.26	1e-153
1- 15:	Os01t0103100-01	evm.model.ORIGINAL_5305.28	0
1- 16:	Os01t0104200-01	evm.model.ORIGINAL_5305.29	1e-90
1- 17:	Os01t0104900-01	evm.model.ORIGINAL_5305.30	0
1- 18:	Os01t0105700-01	evm.model.ORIGINAL_5305.34	1e-100
1- 19:	Os01t0105800-01	evm.model.ORIGINAL_5305.35	4e-43
1- 20:	Os01t0105900-01	evm.model.ORIGINAL_5305.36	0
1- 21:	Os01t0106200-01	evm.model.ORIGINAL_5305.38	1e-113
1- 22:	Os01t0106300-01	evm.model.ORIGINAL_5305.39	2e-143
1- 23:	Os01t0106700-01	evm.model.ORIGINAL_5305.46	2e-24
1- 24:	Os01t0106800-01	evm.model.ORIGINAL_5305.47	2e-78
1- 25:	Os01t0106900-01	evm.model.ORIGINAL_5305.48	0
1- 26:	Os01t0107700-01	evm.model.ORIGINAL_5305.54	0
1- 27:	Os01t0107900-01	evm.model.ORIGINAL_5305.56	0
1- 28:	Os01t0108000-01	evm.model.ORIGINAL_5305.57	0
1- 29:	Os01t0108400-00	evm.model.ORIGINAL_5305.58	3e-43
1- 30:	Os01t0108800-01	evm.model.ORIGINAL_5305.59	2e-116
1- 31:	Os01t0109300-02	evm.model.ORIGINAL_5305.60	0
1- 32:	Os01t0109700-01	evm.model.ORIGINAL_5305.61	0
1- 33:	Os01t0109750-01	evm.model.ORIGINAL_5305.62	1e-80
1- 34:	Os01t0110100-01	evm.model.ORIGINAL_5305.63	0
1- 35:	Os01t0110400-01	evm.model.ORIGINAL_5305.65	0
1- 36:	Os01t0110500-01	evm.model.ORIGINAL_5305.66	0
1- 37:	Os01t0110700-01	evm.model.ORIGINAL_5305.67	0
1- 38:	Os01t0110800-01	evm.model.ORIGINAL_5305.69.2	0
1- 39:	Os01t0111100-01	evm.model.ORIGINAL_5305.71	1e-133
1- 40:	Os01t0111200-01	evm.model.ORIGINAL_5305.72	0
1- 41:	Os01t0111500-01	DlbHLH13	2e-92
1- 42:	Os01t0111700-01	evm.model.ORIGINAL_5305.76	3e-50
1- 43:	Os01t0111900-01	evm.model.ORIGINAL_5305.81	7e-21
1- 44:	Os01t0112100-01	evm.model.ORIGINAL_5305.84	2e-176
1- 45:	Os01t0112400-01	evm.model.ORIGINAL_5305.85	4e-117
1- 46:	Os01t0112500-01	evm.model.ORIGINAL_5305.87	0
1- 47:	Os01t0113300-01	evm.model.ORIGINAL_5305.91	2e-113
1- 48:	Os01t0113500-01	evm.model.ORIGINAL_5305.93	0
1- 49:	Os01t0113900-01	evm.model.ORIGINAL_5305.97	3e-96
1- 50:	Os01t0115500-00	evm.model.ORIGINAL_5305.104	7e-170
1- 51:	Os01t0117266-00	evm.model.ORIGINAL_5305.101	1e-22
1- 52:	Os01t0117900-02	evm.model.ORIGINAL_4745.15	0
1- 53:	Os01t0118000-01	evm.model.ORIGINAL_4745.17	0
1- 54:	Os01t0118100-01	evm.model.ORIGINAL_4745.18	0
1- 55:	Os01t0118400-01	evm.model.ORIGINAL_4745.19	0
1- 56:	Os01t0118600-00	evm.model.ORIGINAL_4745.20	0
1- 57:	Os01t0118700-01	evm.model.ORIGINAL_4745.21	0
1- 58:	Os01t0119100-00	evm.model.ORIGINAL_4745.22	7e-117
1- 59:	Os01t0120400-02	evm.model.ORIGINAL_4745.31	1e-39
1- 60:	Os01t0120500-01	evm.model.ORIGINAL_4745.32	2e-131
1- 61:	Os01t0120600-01	evm.model.ORIGINAL_4745.33	6e-122
1- 62:	Os01t0120700-01	evm.model.ORIGINAL_4745.34	3e-57
1- 63:	Os01t0120800-01	evm.model.ORIGINAL_4745.36	0
1- 64:	Os01t0121000-01	evm.model.ORIGINAL_4745.37	6e-86
1- 65:	Os01t0121100-02	evm.model.ORIGINAL_4745.38	0
1- 66:	Os01t0121200-01	evm.model.ORIGINAL_4745.39	2e-154
1- 67:	Os01t0121300-01	evm.model.ORIGINAL_4745.40	0
1- 68:	Os01t0121500-01	evm.model.ORIGINAL_4745.41	8e-46
1- 69:	Os01t0121800-01	evm.model.ORIGINAL_4745.44	0
1- 70:	Os01t0121950-00	evm.model.ORIGINAL_4745.45	1e-104
1- 71:	Os01t0125600-01	evm.model.ORIGINAL_4745.49	1e-165
1- 72:	Os01t0125700-01	evm.model.ORIGINAL_4745.50	0
1- 73:	Os01t0125800-01	evm.model.ORIGINAL_4745.51	0
1- 74:	Os01t0125900-01	evm.model.ORIGINAL_4745.53	0
1- 75:	Os01t0126100-01	evm.model.ORIGINAL_4745.54	0
1- 76:	Os01t0126600-01	evm.model.ORIGINAL_4745.56	0
1- 77:	Os01t0127300-01	evm.model.ORIGINAL_4745.60	0
1- 78:	Os01t0127450-00	evm.model.ORIGINAL_4745.61	2e-34
1- 79:	Os01t0127500-01	evm.model.ORIGINAL_4745.62	0
1- 80:	Os01t0127900-01	evm.model.ORIGINAL_4745.66	0
1- 81:	Os01t0128000-01	evm.model.ORIGINAL_4745.67	1e-142
1- 82:	Os01t0128100-01	evm.model.ORIGINAL_4745.70	3e-107
1- 83:	Os01t0128400-01	evm.model.ORIGINAL_4745.71	0
1- 84:	Os01t0128800-01	evm.model.ORIGINAL_4745.74	8e-134
1- 85:	Os01t0129200-01	evm.model.ORIGINAL_4745.76	3e-109
1- 86:	Os01t0129500-02	evm.model.ORIGINAL_4745.77	0
1- 87:	Os01t0129600-00	evm.model.ORIGINAL_4745.82	5e-87
1- 88:	Os01t0130000-01	evm.model.ORIGINAL_4745.84	0
1- 89:	Os01t0130400-01	evm.model.ORIGINAL_4745.86	0
1- 90:	Os01t0131300-01	evm.model.FRAGSCAFF_136.160	4e-44
1- 91:	Os01t0131600-02	evm.model.FRAGSCAFF_136.155	1e-96
1- 92:	Os01t0132500-01	evm.model.FRAGSCAFF_136.150	5e-75
1- 93:	Os01t0132700-01	evm.model.FRAGSCAFF_136.148	7e-79
1- 94:	Os01t0132766-01	evm.model.FRAGSCAFF_136.147	1e-97
1- 95:	Os01t0133100-02	evm.model.FRAGSCAFF_136.145	0
1- 96:	Os01t0133200-01	evm.model.FRAGSCAFF_136.144	3e-88
1- 97:	Os01t0133400-01	evm.model.FRAGSCAFF_136.143	0
1- 98:	Os01t0133600-00	evm.model.FRAGSCAFF_136.142	6e-175
1- 99:	Os01t0134500-01	evm.model.FRAGSCAFF_136.140	0
1-100:	Os01t0134700-01	evm.model.FRAGSCAFF_136.139	0
1-101:	Os01t0134800-01	evm.model.FRAGSCAFF_136.137	0
1-102:	Os01t0135700-01	evm.model.FRAGSCAFF_136.136	2e-97
1-103:	Os01t0135900-02	evm.model.FRAGSCAFF_136.135	2e-89
1-104:	Os01t0136300-01	evm.model.FRAGSCAFF_136.131	2e-45
1-105:	Os01t0137282-00	evm.model.FRAGSCAFF_136.126	4e-27
1-106:	Os01t0139200-01	evm.model.FRAGSCAFF_136.123	0
1-107:	Os01t0140100-01	evm.model.FRAGSCAFF_136.118	0
1-108:	Os01t0140400-02	evm.model.FRAGSCAFF_136.117	0
1-109:	Os01t0140700-01	evm.model.FRAGSCAFF_136.115	4e-146
1-110:	Os01t0141100-02	evm.model.FRAGSCAFF_136.110	0
1-111:	Os01t0141600-01	evm.model.FRAGSCAFF_136.107	5e-173
1-112:	Os01t0141900-01	evm.model.FRAGSCAFF_136.105	0
1-113:	Os01t0142200-01	evm.model.FRAGSCAFF_136.104	2e-111
1-114:	Os01t0142300-03	evm.model.FRAGSCAFF_136.103	0
1-115:	Os01t0142500-01	evm.model.FRAGSCAFF_136.101	3e-159
1-116:	Os01t0142800-02	evm.model.FRAGSCAFF_136.99	9e-42
1-117:	Os01t0143100-01	evm.model.FRAGSCAFF_136.96	0
1-118:	Os01t0143900-01	evm.model.FRAGSCAFF_136.94	4e-38
1-119:	Os01t0144200-01	evm.model.FRAGSCAFF_136.93	3e-135
1-120:	Os01t0144300-01	evm.model.FRAGSCAFF_136.91	2e-175
1-121:	Os01t0144500-00	evm.model.FRAGSCAFF_136.89	2e-30
1-122:	Os01t0144600-01	evm.model.FRAGSCAFF_136.86	5e-65
1-123:	Os01t0147300-01	evm.model.FRAGSCAFF_136.75	2e-129
1-124:	Os01t0147800-01	evm.model.FRAGSCAFF_136.72	0
1-125:	Os01t0147900-01	evm.model.FRAGSCAFF_136.71	7e-167
1-126:	Os01t0148000-00	evm.model.FRAGSCAFF_136.70	0
1-127:	Os01t0149350-00	evm.model.FRAGSCAFF_136.67	0
1-128:	Os01t0149900-01	evm.model.FRAGSCAFF_136.65	0
1-129:	Os01t0151100-01	evm.model.FRAGSCAFF_136.63	0
1-130:	Os01t0151200-01	evm.model.FRAGSCAFF_136.62	0
1-131:	Os01t0151700-01	evm.model.FRAGSCAFF_136.61	0
1-132:	Os01t0152000-01	evm.model.FRAGSCAFF_136.57	0
1-133:	Os01t0152300-00	evm.model.FRAGSCAFF_136.56	4e-66
1-134:	Os01t0153250-00	evm.model.FRAGSCAFF_136.54	0
1-135:	Os01t0153400-01	evm.model.FRAGSCAFF_136.52	0
1-136:	Os01t0153500-00	evm.model.FRAGSCAFF_136.50	5e-109
1-137:	Os01t0155000-02	evm.model.FRAGSCAFF_136.39	2e-155
1-138:	Os01t0155300-00	evm.model.FRAGSCAFF_136.37	3e-135
1-139:	Os01t0155400-01	evm.model.FRAGSCAFF_136.36	0
1-140:	Os01t0155500-01	evm.model.FRAGSCAFF_136.33	0
1-141:	Os01t0155600-02	evm.model.FRAGSCAFF_136.32	2e-124
1-142:	Os01t0156300-01	evm.model.FRAGSCAFF_136.31	4e-46
1-143:	Os01t0157200-01	evm.model.FRAGSCAFF_136.30	9e-49
1-144:	Os01t0157700-00	evm.model.FRAGSCAFF_136.28	4e-83
1-145:	Os01t0158000-01	evm.model.FRAGSCAFF_136.24	0
1-146:	Os01t0158100-01	evm.model.FRAGSCAFF_136.22	7e-125
1-147:	Os01t0158200-01	evm.model.FRAGSCAFF_136.20	0
1-148:	Os01t0158800-00	evm.model.FRAGSCAFF_136.18	4e-51
1-149:	Os01t0159000-01	evm.model.FRAGSCAFF_136.17	3e-64
1-150:	Os01t0159300-01	evm.model.FRAGSCAFF_136.15	0
1-151:	Os01t0159400-01	evm.model.FRAGSCAFF_136.14	0
1-152:	Os01t0159600-01	evm.model.FRAGSCAFF_136.13	3e-46
1-153:	Os01t0159800-02	DlbHLH6	2e-134
1-154:	Os01t0160100-01	evm.model.FRAGSCAFF_136.11	0
1-155:	Os01t0160200-02	evm.model.FRAGSCAFF_136.5	1e-155
1-156:	Os01t0164500-01	evm.model.FRAGSCAFF_226.393	0
1-157:	Os01t0164600-01	evm.model.FRAGSCAFF_226.392	0
1-158:	Os01t0164700-01	evm.model.FRAGSCAFF_226.391	8e-32
1-159:	Os01t0164800-01	evm.model.FRAGSCAFF_226.390	0
1-160:	Os01t0165000-01	evm.model.FRAGSCAFF_226.389	1e-155
1-161:	Os01t0165100-02	evm.model.FRAGSCAFF_226.388	0
1-162:	Os01t0165200-01	evm.model.FRAGSCAFF_226.387	0
1-163:	Os01t0165600-00	evm.model.FRAGSCAFF_226.386	2e-85
1-164:	Os01t0166100-01	evm.model.FRAGSCAFF_226.382	0
1-165:	Os01t0166500-02	evm.model.FRAGSCAFF_226.378	5e-50
1-166:	Os01t0166800-01	evm.model.FRAGSCAFF_226.377	0
1-167:	Os01t0167600-00	evm.model.FRAGSCAFF_226.375	1e-30
1-168:	Os01t0167750-00	evm.model.FRAGSCAFF_226.373	0
1-169:	Os01t0167900-01	evm.model.FRAGSCAFF_226.371.2	7e-113
1-170:	Os01t0168200-01	evm.model.FRAGSCAFF_226.368	1e-83
1-171:	Os01t0168300-01	evm.model.FRAGSCAFF_226.367	3e-164
1-172:	Os01t0168400-01	evm.model.FRAGSCAFF_226.366	0
1-173:	Os01t0168500-01	evm.model.FRAGSCAFF_226.364	0
1-174:	Os01t0168600-01	evm.model.FRAGSCAFF_226.363	2e-178
1-175:	Os01t0168800-01	evm.model.FRAGSCAFF_226.362	3e-162
1-176:	Os01t0169400-01	evm.model.FRAGSCAFF_226.358	5e-136
1-177:	Os01t0169500-01	evm.model.FRAGSCAFF_226.357	0
1-178:	Os01t0169800-01	evm.model.FRAGSCAFF_226.355	0
1-179:	Os01t0169900-01	evm.model.FRAGSCAFF_226.353	0
1-180:	Os01t0170000-01	evm.model.FRAGSCAFF_226.351	0
1-181:	Os01t0170500-01	evm.model.FRAGSCAFF_226.347	0
1-182:	Os01t0170800-01	evm.model.FRAGSCAFF_226.344	0
1-183:	Os01t0171000-01	evm.model.FRAGSCAFF_226.341	0
1-184:	Os01t0171100-00	evm.model.FRAGSCAFF_226.340.1	1e-57
1-185:	Os01t0172300-01	evm.model.FRAGSCAFF_226.338.2	8e-71
1-186:	Os01t0172900-00	evm.model.FRAGSCAFF_226.337	2e-45
1-187:	Os01t0173000-01	evm.model.FRAGSCAFF_226.336	5e-75
1-188:	Os01t0173100-01	evm.model.FRAGSCAFF_226.335	2e-57
1-189:	Os01t0173600-00	evm.model.FRAGSCAFF_226.334	1e-97
1-190:	Os01t0173900-01	evm.model.FRAGSCAFF_226.331	0
1-191:	Os01t0174000-01	evm.model.FRAGSCAFF_226.328	2e-72
1-192:	Os01t0174300-01	evm.model.FRAGSCAFF_226.326	0
1-193:	Os01t0174700-01	evm.model.FRAGSCAFF_226.324	0
1-194:	Os01t0174900-01	evm.model.FRAGSCAFF_226.322	4e-23
1-195:	Os01t0175000-03	evm.model.FRAGSCAFF_226.321	2e-168
1-196:	Os01t0175100-01	evm.model.FRAGSCAFF_226.315	3e-47
1-197:	Os01t0175600-01	evm.model.FRAGSCAFF_226.313	3e-70
1-198:	Os01t0175850-00	evm.model.FRAGSCAFF_226.308	1e-137
1-199:	Os01t0176700-01	evm.model.FRAGSCAFF_226.307	3e-149
1-200:	Os01t0176800-01	evm.model.FRAGSCAFF_226.306	4e-153
1-201:	Os01t0176900-00	evm.model.FRAGSCAFF_226.305	2e-35
1-202:	Os01t0177400-01	evm.model.FRAGSCAFF_226.300	0
1-203:	Os01t0177900-01	evm.model.FRAGSCAFF_226.298	0
1-204:	Os01t0178100-01	evm.model.FRAGSCAFF_226.296	5e-142
1-205:	Os01t0178200-00	evm.model.FRAGSCAFF_226.295	1e-170
1-206:	Os01t0178400-01	evm.model.FRAGSCAFF_226.292	8e-115
1-207:	Os01t0178500-02	evm.model.FRAGSCAFF_226.291	8e-110
1-208:	Os01t0178700-01	evm.model.FRAGSCAFF_226.289	0
1-209:	Os01t0178850-00	evm.model.FRAGSCAFF_226.288	7e-22
1-210:	Os01t0179000-01	evm.model.FRAGSCAFF_226.287	0
1-211:	Os01t0179200-01	evm.model.FRAGSCAFF_226.286	0
1-212:	Os01t0179300-01	evm.model.FRAGSCAFF_226.285	8e-102
1-213:	Os01t0179500-01	evm.model.FRAGSCAFF_226.284	0
1-214:	Os01t0179600-01	evm.model.FRAGSCAFF_226.283	0
1-215:	Os01t0179800-01	evm.model.FRAGSCAFF_226.282	0
1-216:	Os01t0180000-01	evm.model.FRAGSCAFF_226.280	0
1-217:	Os01t0180300-01	evm.model.FRAGSCAFF_226.278	0
1-218:	Os01t0180400-01	evm.model.FRAGSCAFF_226.277	7e-71
1-219:	Os01t0180700-01	evm.model.FRAGSCAFF_226.272	0
1-220:	Os01t0180800-01	evm.model.FRAGSCAFF_226.270	0
1-221:	Os01t0181000-00	evm.model.FRAGSCAFF_226.268	0
1-222:	Os01t0182300-01	evm.model.FRAGSCAFF_226.267	8e-66
1-223:	Os01t0182600-03	evm.model.FRAGSCAFF_226.266	0
1-224:	Os01t0182700-01	evm.model.FRAGSCAFF_226.263	1e-85
1-225:	Os01t0182832-00	evm.model.FRAGSCAFF_226.262	0
1-226:	Os01t0183400-01	evm.model.FRAGSCAFF_226.261	9e-34
1-227:	Os01t0183500-01	evm.model.FRAGSCAFF_226.259	2e-66
1-228:	Os01t0183800-01	evm.model.FRAGSCAFF_226.258	0
1-229:	Os01t0184000-01	evm.model.FRAGSCAFF_226.255	4e-36
1-230:	Os01t0184100-01	evm.model.FRAGSCAFF_226.253	7e-75
1-231:	Os01t0184500-01	evm.model.FRAGSCAFF_226.252	0
1-232:	Os01t0184800-01	evm.model.FRAGSCAFF_226.250	5e-143
1-233:	Os01t0184900-01	evm.model.FRAGSCAFF_226.249	0
1-234:	Os01t0185300-01	evm.model.FRAGSCAFF_226.247	0
1-235:	Os01t0185900-01	evm.model.FRAGSCAFF_226.246	0
1-236:	Os01t0186000-01	evm.model.FRAGSCAFF_226.244	2e-57
1-237:	Os01t0186200-01	evm.model.FRAGSCAFF_226.242_evm.model.FRAGSCAFF_226.243	0
1-238:	Os01t0186600-01	evm.model.FRAGSCAFF_226.238	3e-51
1-239:	Os01t0186700-01	evm.model.FRAGSCAFF_226.237	0
1-240:	Os01t0186900-02	evm.model.FRAGSCAFF_226.234	0
1-241:	Os01t0187400-01	evm.model.FRAGSCAFF_226.231	0
1-242:	Os01t0187500-01	evm.model.FRAGSCAFF_226.230	7e-50
1-243:	Os01t0187600-01	evm.model.FRAGSCAFF_226.229	8e-112
1-244:	Os01t0187900-01	evm.model.FRAGSCAFF_226.228	1e-160
1-245:	Os01t0188400-01	evm.model.FRAGSCAFF_226.226.2	0
1-246:	Os01t0190000-01	evm.model.FRAGSCAFF_226.225	5e-170
1-247:	Os01t0190300-01	evm.model.FRAGSCAFF_226.224	5e-82
1-248:	Os01t0190400-01	evm.model.FRAGSCAFF_226.223.2	0
1-249:	Os01t0190500-01	evm.model.FRAGSCAFF_226.221	0
1-250:	Os01t0191300-01	evm.model.FRAGSCAFF_226.217.1	0
1-251:	Os01t0191500-01	evm.model.FRAGSCAFF_226.216	0
1-252:	Os01t0191700-01	evm.model.FRAGSCAFF_226.213	0
1-253:	Os01t0191800-02	evm.model.FRAGSCAFF_226.212	0
1-254:	Os01t0191900-01	evm.model.FRAGSCAFF_226.209	1e-97
1-255:	Os01t0192000-01	evm.model.FRAGSCAFF_226.207	0
1-256:	Os01t0192300-01	evm.model.FRAGSCAFF_226.206	4e-127
1-257:	Os01t0192600-01	evm.model.FRAGSCAFF_226.204	0
1-258:	Os01t0192900-01	evm.model.FRAGSCAFF_226.202	0
1-259:	Os01t0193600-01	evm.model.FRAGSCAFF_226.197	0
1-260:	Os01t0193900-02	evm.model.FRAGSCAFF_226.196	4e-142
1-261:	Os01t0194000-01	evm.model.FRAGSCAFF_226.195	0
1-262:	Os01t0194200-01	evm.model.FRAGSCAFF_226.194	0
1-263:	Os01t0194300-01	evm.model.FRAGSCAFF_226.193	0
1-264:	Os01t0194600-02	evm.model.FRAGSCAFF_226.189	9e-52
1-265:	Os01t0195000-01	evm.model.FRAGSCAFF_226.184	0
1-266:	Os01t0195200-01	evm.model.FRAGSCAFF_226.183	0
1-267:	Os01t0195300-00	evm.model.FRAGSCAFF_226.181	8e-26
1-268:	Os01t0195400-00	evm.model.FRAGSCAFF_226.180	7e-114
1-269:	Os01t0195500-01	evm.model.FRAGSCAFF_226.178	1e-131
1-270:	Os01t0195801-00	DlbHLH4	2e-58
1-271:	Os01t0196500-01	evm.model.FRAGSCAFF_226.175	3e-86
1-272:	Os01t0196600-01	evm.model.FRAGSCAFF_226.174	0
1-273:	Os01t0197100-01	evm.model.FRAGSCAFF_226.172	0
1-274:	Os01t0197200-01	evm.model.FRAGSCAFF_226.171	0
1-275:	Os01t0197400-01	evm.model.FRAGSCAFF_226.170	8e-69
1-276:	Os01t0197500-00	evm.model.FRAGSCAFF_226.166	7e-84
1-277:	Os01t0197700-01	evm.model.FRAGSCAFF_226.164	0
1-278:	Os01t0197900-01	evm.model.FRAGSCAFF_226.163	3e-75
1-279:	Os01t0198200-01	evm.model.FRAGSCAFF_226.160	0
1-280:	Os01t0198500-01	evm.model.FRAGSCAFF_226.159	5e-88
1-281:	Os01t0198900-01	evm.model.FRAGSCAFF_226.158	2e-86
1-282:	Os01t0199400-01	evm.model.FRAGSCAFF_226.156	0
1-283:	Os01t0200200-00	evm.model.FRAGSCAFF_226.153	1e-63
1-284:	Os01t0200300-01	evm.model.FRAGSCAFF_226.152	0
1-285:	Os01t0200400-01	evm.model.FRAGSCAFF_226.151	1e-45
1-286:	Os01t0200500-01	evm.model.FRAGSCAFF_226.150	3e-176
1-287:	Os01t0200600-01	evm.model.FRAGSCAFF_226.149	3e-90
1-288:	Os01t0200700-01	evm.model.FRAGSCAFF_226.147	6e-27
1-289:	Os01t0201000-01	evm.model.FRAGSCAFF_226.144	9e-60
1-290:	Os01t0201200-01	evm.model.FRAGSCAFF_226.142	0
1-291:	Os01t0201250-00	evm.model.FRAGSCAFF_226.139	4e-63
1-292:	Os01t0201400-01	evm.model.FRAGSCAFF_226.138	2e-41
1-293:	Os01t0201500-00	evm.model.FRAGSCAFF_226.137	2e-21
1-294:	Os01t0201600-01	evm.model.FRAGSCAFF_226.136	6e-81
1-295:	Os01t0201700-02	evm.model.FRAGSCAFF_226.135	7e-152
1-296:	Os01t0201800-00	evm.model.FRAGSCAFF_226.129	0
1-297:	Os01t0202500-01	evm.model.FRAGSCAFF_226.126	2e-141
1-298:	Os01t0202700-00	evm.model.FRAGSCAFF_226.124	1e-88
1-299:	Os01t0202800-00	evm.model.FRAGSCAFF_226.123	8e-128
1-300:	Os01t0203000-01	evm.model.FRAGSCAFF_226.121	0
1-301:	Os01t0203300-01	evm.model.FRAGSCAFF_390.175	7e-108
1-302:	Os01t0203800-01	evm.model.FRAGSCAFF_390.178	0
1-303:	Os01t0204000-01	evm.model.FRAGSCAFF_390.179	0
1-304:	Os01t0205100-01	evm.model.FRAGSCAFF_390.180	4e-41
1-305:	Os01t0205200-01	evm.model.FRAGSCAFF_390.181	0
1-306:	Os01t0205300-00	evm.model.FRAGSCAFF_390.182	9e-78
1-307:	Os01t0205500-01	evm.model.FRAGSCAFF_390.183	2e-134
1-308:	Os01t0205700-01	evm.model.FRAGSCAFF_390.185	0
1-309:	Os01t0206300-00	evm.model.FRAGSCAFF_390.188	0
1-310:	Os01t0206650-00	evm.model.FRAGSCAFF_390.191	6e-126
1-311:	Os01t0207200-01	evm.model.FRAGSCAFF_390.192	0
1-312:	Os01t0208600-01	evm.model.FRAGSCAFF_390.196	0
1-313:	Os01t0209000-01	evm.model.FRAGSCAFF_390.201	0
1-314:	Os01t0209200-01	evm.model.FRAGSCAFF_390.203	1e-147
1-315:	Os01t0209400-01	evm.model.FRAGSCAFF_390.205	3e-155
1-316:	Os01t0209500-01	evm.model.FRAGSCAFF_390.207	6e-45
1-317:	Os01t0209700-01	evm.model.FRAGSCAFF_390.211	1e-180
1-318:	Os01t0209800-02	evm.model.FRAGSCAFF_390.212.1	0
1-319:	Os01t0210300-01	evm.model.FRAGSCAFF_390.214	1e-150
1-320:	Os01t0210900-01	evm.model.FRAGSCAFF_390.217	0
1-321:	Os01t0211800-01	evm.model.FRAGSCAFF_390.219	2e-141
1-322:	Os01t0212400-01	evm.model.FRAGSCAFF_390.222	0
1-323:	Os01t0212500-01	evm.model.FRAGSCAFF_390.223	2e-126
1-324:	Os01t0212700-01	evm.model.FRAGSCAFF_390.225	8e-62
1-325:	Os01t0213100-00	evm.model.FRAGSCAFF_390.229	4e-85
1-326:	Os01t0213800-01	evm.model.FRAGSCAFF_390.234	0
1-327:	Os01t0214300-01	evm.model.FRAGSCAFF_390.235	4e-68
1-328:	Os01t0214400-01	evm.model.FRAGSCAFF_390.237	2e-90
1-329:	Os01t0214800-01	evm.model.FRAGSCAFF_390.240	0
1-330:	Os01t0215000-01	evm.model.FRAGSCAFF_390.244	3e-110
1-331:	Os01t0216900-00	evm.model.FRAGSCAFF_390.245	0
1-332:	Os01t0217000-01	evm.model.FRAGSCAFF_390.246	0
1-333:	Os01t0217500-01	evm.model.FRAGSCAFF_390.250	8e-32
1-334:	Os01t0218100-01	DlbHLH15	3e-81
1-335:	Os01t0218200-00	evm.model.FRAGSCAFF_390.253	0
1-336:	Os01t0218500-02	evm.model.FRAGSCAFF_390.257	1e-117
1-337:	Os01t0218800-01	evm.model.FRAGSCAFF_390.259	0
1-338:	Os01t0219000-00	evm.model.FRAGSCAFF_390.260	1e-126
1-339:	Os01t0219300-01	evm.model.FRAGSCAFF_390.262	5e-34
1-340:	Os01t0219500-01	evm.model.FRAGSCAFF_390.263	2e-50
1-341:	Os01t0219600-00	evm.model.FRAGSCAFF_390.264	0
1-342:	Os01t0220200-01	evm.model.FRAGSCAFF_390.265	3e-55
1-343:	Os01t0221100-01	evm.model.FRAGSCAFF_390.275	0
1-344:	Os01t0221300-01	evm.model.FRAGSCAFF_390.277	0
1-345:	Os01t0221400-00	evm.model.FRAGSCAFF_390.281	8e-33
1-346:	Os01t0221500-01	evm.model.FRAGSCAFF_390.282	3e-39
1-347:	Os01t0222300-01	evm.model.FRAGSCAFF_390.285	5e-165
1-348:	Os01t0222600-01	evm.model.FRAGSCAFF_390.286	2e-34
1-349:	Os01t0222700-01	evm.model.FRAGSCAFF_390.287	0
1-350:	Os01t0223600-01	evm.model.FRAGSCAFF_390.290	0
1-351:	Os01t0224100-01	evm.model.FRAGSCAFF_390.291	5e-132
1-352:	Os01t0224200-00	evm.model.FRAGSCAFF_390.293	1e-104
1-353:	Os01t0224300-01	evm.model.FRAGSCAFF_390.294	2e-29
1-354:	Os01t0224700-01	evm.model.FRAGSCAFF_390.295	0
1-355:	Os01t0225000-00	evm.model.FRAGSCAFF_390.296	0
1-356:	Os01t0225300-01	evm.model.FRAGSCAFF_390.299.1	1e-170
1-357:	Os01t0225600-01	evm.model.FRAGSCAFF_390.300	4e-94
1-358:	Os01t0226200-00	evm.model.FRAGSCAFF_390.304	8e-138
1-359:	Os01t0226300-01	evm.model.FRAGSCAFF_390.306	1e-121
1-360:	Os01t0226500-01	evm.model.FRAGSCAFF_390.307	0
1-361:	Os01t0226600-02	evm.model.FRAGSCAFF_390.308	0
1-362:	Os01t0226700-01	evm.model.FRAGSCAFF_390.309	7e-59
1-363:	Os01t0227100-01	evm.model.FRAGSCAFF_390.312	0
1-364:	Os01t0227200-01	evm.model.FRAGSCAFF_390.313	0
1-365:	Os01t0227300-01	evm.model.FRAGSCAFF_390.314	2e-151
1-366:	Os01t0227400-01	evm.model.FRAGSCAFF_390.315	2e-83
1-367:	Os01t0228600-03	evm.model.FRAGSCAFF_390.318	0
1-368:	Os01t0228800-01	evm.model.FRAGSCAFF_390.319	0
1-369:	Os01t0229000-00	evm.model.FRAGSCAFF_390.320	3e-30
1-370:	Os01t0229100-02	evm.model.FRAGSCAFF_390.321	0
1-371:	Os01t0229200-01	evm.model.FRAGSCAFF_390.324	0
1-372:	Os01t0229300-01	evm.model.FRAGSCAFF_390.325	0
1-373:	Os01t0231000-01	evm.model.FRAGSCAFF_390.329.3	4e-123
1-374:	Os01t0231500-01	evm.model.FRAGSCAFF_390.334	0
1-375:	Os01t0231600-00	evm.model.FRAGSCAFF_390.335	6e-40
1-376:	Os01t0232000-00	evm.model.FRAGSCAFF_390.338	7e-93
1-377:	Os01t0232200-00	evm.model.FRAGSCAFF_390.339	0
1-378:	Os01t0232300-01	evm.model.FRAGSCAFF_390.340	4e-169
1-379:	Os01t0232400-01	evm.model.FRAGSCAFF_390.341.1	0
1-380:	Os01t0232800-01	evm.model.FRAGSCAFF_390.346	0
1-381:	Os01t0233000-01	evm.model.FRAGSCAFF_390.347	2e-60
1-382:	Os01t0233100-00	evm.model.FRAGSCAFF_390.348	0
1-383:	Os01t0233900-01	evm.model.FRAGSCAFF_390.351.2	0
1-384:	Os01t0234700-01	evm.model.FRAGSCAFF_390.361	1e-87
1-385:	Os01t0234800-01	evm.model.FRAGSCAFF_390.362	1e-101
1-386:	Os01t0234900-01	evm.model.FRAGSCAFF_390.368	0
1-387:	Os01t0235100-01	evm.model.FRAGSCAFF_390.369.1	8e-70
1-388:	Os01t0235200-02	evm.model.FRAGSCAFF_390.370	2e-63
1-389:	Os01t0235300-01	evm.model.FRAGSCAFF_390.371	2e-132
1-390:	Os01t0235350-00	evm.model.FRAGSCAFF_390.372	5e-39
1-391:	Os01t0235400-02	evm.model.FRAGSCAFF_390.373	0
1-392:	Os01t0235700-02	DlbHLH14	0
1-393:	Os01t0235800-01	evm.model.FRAGSCAFF_390.378	0
1-394:	Os01t0235900-00	evm.model.FRAGSCAFF_390.380	4e-159
1-395:	Os01t0236000-01	evm.model.FRAGSCAFF_390.381	6e-65
1-396:	Os01t0236300-01	evm.model.FRAGSCAFF_390.387	5e-173
1-397:	Os01t0236400-01	evm.model.FRAGSCAFF_390.389	0
1-398:	Os01t0236700-01	evm.model.FRAGSCAFF_390.391	0
1-399:	Os01t0236800-01	evm.model.FRAGSCAFF_390.392	0
1-400:	Os01t0237100-01	evm.model.FRAGSCAFF_390.393	5e-79
1-401:	Os01t0238200-02	evm.model.FRAGSCAFF_390.395	8e-69
1-402:	Os01t0238500-01	evm.model.FRAGSCAFF_390.398	1e-93
1-403:	Os01t0238600-01	evm.model.FRAGSCAFF_390.400	4e-70
1-404:	Os01t0238800-01	evm.model.FRAGSCAFF_390.402	4e-27
1-405:	Os01t0239000-02	evm.model.FRAGSCAFF_390.405	0
1-406:	Os01t0239100-01	evm.model.FRAGSCAFF_390.411	0
1-407:	Os01t0239200-01	evm.model.FRAGSCAFF_390.412	0
1-408:	Os01t0239700-01	evm.model.FRAGSCAFF_390.415	0
1-409:	Os01t0241000-01	evm.model.FRAGSCAFF_390.420	3e-156
1-410:	Os01t0241100-01	evm.model.FRAGSCAFF_390.421	0
1-411:	Os01t0242300-01	evm.model.FRAGSCAFF_390.424	2e-105
1-412:	Os01t0242400-01	evm.model.FRAGSCAFF_390.425	6e-110
1-413:	Os01t0242500-01	evm.model.FRAGSCAFF_390.426	1e-115
1-414:	Os01t0242600-01	evm.model.FRAGSCAFF_390.427	0
1-415:	Os01t0242900-01	evm.model.FRAGSCAFF_390.428	2e-62
1-416:	Os01t0243000-01	evm.model.FRAGSCAFF_390.429	0
1-417:	Os01t0243600-00	evm.model.FRAGSCAFF_390.434	8e-79
1-418:	Os01t0243700-02	evm.model.FRAGSCAFF_390.435	7e-68
1-419:	Os01t0244150-00	evm.model.FRAGSCAFF_390.439	6e-49
1-420:	Os01t0246500-01	evm.model.FRAGSCAFF_390.444	2e-68
1-421:	Os01t0246601-00	evm.model.FRAGSCAFF_390.448	5e-74
1-422:	Os01t0246700-01	evm.model.FRAGSCAFF_390.451	2e-102
1-423:	Os01t0247500-01	evm.model.FRAGSCAFF_390.454	0
1-424:	Os01t0248000-01	evm.model.FRAGSCAFF_390.455	2e-55
1-425:	Os01t0248900-01	evm.model.FRAGSCAFF_390.460	4e-131
1-426:	Os01t0249200-01	evm.model.FRAGSCAFF_390.461	4e-125
1-427:	Os01t0249900-01	evm.model.FRAGSCAFF_390.465	4e-95
1-428:	Os01t0250600-01	evm.model.FRAGSCAFF_390.467	3e-62
1-429:	Os01t0251100-01	evm.model.FRAGSCAFF_390.468	0
1-430:	Os01t0251200-01	evm.model.FRAGSCAFF_390.470	0
1-431:	Os01t0252100-01	evm.model.FRAGSCAFF_390.472	0
1-432:	Os01t0252200-01	evm.model.FRAGSCAFF_390.473	2e-87
1-433:	Os01t0252600-00	evm.model.FRAGSCAFF_390.475_evm.model.FRAGSCAFF_390.476	5e-103
1-434:	Os01t0252900-01	evm.model.FRAGSCAFF_390.479	1e-166
1-435:	Os01t0253000-01	evm.model.FRAGSCAFF_390.481	0
1-436:	Os01t0253100-01	evm.model.FRAGSCAFF_390.482	0
1-437:	Os01t0253300-01	evm.model.FRAGSCAFF_390.485	0
1-438:	Os01t0253400-01	evm.model.FRAGSCAFF_390.486	2e-135
1-439:	Os01t0253500-01	evm.model.FRAGSCAFF_390.487	7e-68
1-440:	Os01t0253600-01	evm.model.FRAGSCAFF_390.488	1e-64
1-441:	Os01t0253800-00	evm.model.FRAGSCAFF_390.490	9e-63
1-442:	Os01t0254000-01	evm.model.FRAGSCAFF_390.494	1e-142
1-443:	Os01t0254100-01	evm.model.FRAGSCAFF_390.495	0
1-444:	Os01t0254900-01	evm.model.FRAGSCAFF_390.505	1e-120
1-445:	Os01t0255000-01	evm.model.FRAGSCAFF_390.507	0
1-446:	Os01t0256400-01	evm.model.FRAGSCAFF_390.508	8e-67
1-447:	Os01t0256600-01	evm.model.FRAGSCAFF_390.510	4e-77
1-448:	Os01t0257100-01	evm.model.FRAGSCAFF_390.516	2e-56
1-449:	Os01t0257300-01	evm.model.FRAGSCAFF_390.517	1e-48
1-450:	Os01t0257400-01	evm.model.FRAGSCAFF_390.519	6e-173
1-451:	Os01t0259200-02	evm.model.FRAGSCAFF_390.527.1	0
1-452:	Os01t0259400-01	evm.model.FRAGSCAFF_390.528	0
1-453:	Os01t0259600-01	evm.model.FRAGSCAFF_390.530	3e-79
1-454:	Os01t0259900-00	evm.model.FRAGSCAFF_390.533	4e-113
1-455:	Os01t0260000-01	evm.model.FRAGSCAFF_390.537	2e-120
1-456:	Os01t0260100-01	evm.model.FRAGSCAFF_390.538	2e-114
1-457:	Os01t0260700-01	evm.model.FRAGSCAFF_390.542	0
1-458:	Os01t0260800-01	evm.model.FRAGSCAFF_390.545	1e-33
1-459:	Os01t0260950-00	evm.model.FRAGSCAFF_390.549_evm.model.FRAGSCAFF_390.550	1e-35
1-460:	Os01t0261200-01	evm.model.FRAGSCAFF_390.552	0
1-461:	Os01t0261500-02	evm.model.FRAGSCAFF_390.556	5e-26
1-462:	Os01t0262500-01	evm.model.FRAGSCAFF_390.565	3e-125
1-463:	Os01t0262600-01	evm.model.FRAGSCAFF_390.571	0
1-464:	Os01t0262700-01	evm.model.FRAGSCAFF_390.572	1e-36
1-465:	Os01t0263000-00	evm.model.FRAGSCAFF_390.573	0
1-466:	Os01t0263500-01	evm.model.FRAGSCAFF_390.578	1e-31
1-467:	Os01t0264000-01	evm.model.FRAGSCAFF_390.579	0
1-468:	Os01t0264700-01	evm.model.FRAGSCAFF_390.581	0
1-469:	Os01t0265000-01	evm.model.FRAGSCAFF_390.583	0
1-470:	Os01t0265200-01	evm.model.FRAGSCAFF_390.584.1	0
1-471:	Os01t0265700-01	evm.model.FRAGSCAFF_390.585	5e-21
1-472:	Os01t0265800-01	evm.model.FRAGSCAFF_390.586	0
1-473:	Os01t0266000-01	evm.model.FRAGSCAFF_390.588.1	0
1-474:	Os01t0266100-01	evm.model.FRAGSCAFF_390.589	7e-49
1-475:	Os01t0266400-01	evm.model.FRAGSCAFF_390.590	1e-29
1-476:	Os01t0266500-01	evm.model.FRAGSCAFF_390.591	5e-168
1-477:	Os01t0266600-02	evm.model.FRAGSCAFF_390.593	1e-118
1-478:	Os01t0266800-01	evm.model.FRAGSCAFF_390.594.1	0
1-479:	Os01t0267200-01	evm.model.FRAGSCAFF_390.595	0
1-480:	Os01t0267300-00	evm.model.FRAGSCAFF_390.597	3e-166
1-481:	Os01t0267400-01	evm.model.FRAGSCAFF_390.598	6e-46
1-482:	Os01t0267600-01	evm.model.FRAGSCAFF_390.599	1e-46
1-483:	Os01t0267800-00	evm.model.FRAGSCAFF_390.602	4e-144
1-484:	Os01t0267900-01	evm.model.FRAGSCAFF_390.603	1e-105
1-485:	Os01t0268300-01	evm.model.FRAGSCAFF_390.605	0
1-486:	Os01t0268600-01	evm.model.FRAGSCAFF_390.606	0
1-487:	Os01t0268700-00	evm.model.FRAGSCAFF_390.607	7e-104
1-488:	Os01t0268800-01	evm.model.FRAGSCAFF_390.610	4e-154
1-489:	Os01t0269500-01	evm.model.FRAGSCAFF_390.612	2e-34
1-490:	Os01t0269800-00	evm.model.FRAGSCAFF_390.613	0
1-491:	Os01t0269900-01	evm.model.FRAGSCAFF_390.614	0
1-492:	Os01t0270100-01	evm.model.FRAGSCAFF_390.618	1e-143
1-493:	Os01t0270300-01	evm.model.FRAGSCAFF_390.622	0
1-494:	Os01t0270700-00	evm.model.FRAGSCAFF_390.624	0
1-495:	Os01t0271200-01	evm.model.FRAGSCAFF_390.625	0
1-496:	Os01t0272800-01	evm.model.FRAGSCAFF_255.48	1e-127
1-497:	Os01t0273800-01	evm.model.FRAGSCAFF_255.35	0
1-498:	Os01t0274500-00	evm.model.FRAGSCAFF_255.32	1e-142
1-499:	Os01t0274800-01	evm.model.FRAGSCAFF_255.27	3e-96
1-500:	Os01t0275200-00	evm.model.FRAGSCAFF_255.24	0
1-501:	Os01t0275900-00	evm.model.FRAGSCAFF_255.22.2	0
1-502:	Os01t0276000-01	evm.model.FRAGSCAFF_255.17.1	2e-69
1-503:	Os01t0276200-00	evm.model.FRAGSCAFF_255.16	2e-165
1-504:	Os01t0276300-01	evm.model.FRAGSCAFF_255.15	3e-56
1-505:	Os01t0276600-01	evm.model.FRAGSCAFF_255.12	9e-94
1-506:	Os01t0276700-02	evm.model.FRAGSCAFF_255.10	0
1-507:	Os01t0278000-01	evm.model.ORIGINAL_1958.154	4e-43
1-508:	Os01t0278200-01	evm.model.ORIGINAL_1958.142	5e-24
1-509:	Os01t0280400-00	evm.model.ORIGINAL_1958.116	0
1-510:	Os01t0283500-02	evm.model.ORIGINAL_1958.95	4e-63
1-511:	Os01t0284500-01	evm.model.ORIGINAL_1958.93	1e-130
1-512:	Os01t0284700-01	evm.model.ORIGINAL_1958.91	8e-75
1-513:	Os01t0284900-01	evm.model.ORIGINAL_1958.90	3e-106
1-514:	Os01t0285300-01	evm.model.ORIGINAL_1958.86	0
1-515:	Os01t0286000-01	evm.model.ORIGINAL_1958.82	1e-96
1-516:	Os01t0286100-01	DlbHLH7	0
1-517:	Os01t0286900-01	evm.model.ORIGINAL_1958.77	3e-55
1-518:	Os01t0289600-00	evm.model.ORIGINAL_1958.68	3e-118
1-519:	Os01t0290100-01	evm.model.ORIGINAL_1958.64	0
1-520:	Os01t0290700-01	evm.model.ORIGINAL_1958.60	1e-85
1-521:	Os01t0291500-02	evm.model.ORIGINAL_1958.59	0
1-522:	Os01t0292200-01	evm.model.ORIGINAL_1958.52	0
1-523:	Os01t0292700-01	evm.model.ORIGINAL_1958.48	1e-73
1-524:	Os01t0292900-01	evm.model.ORIGINAL_1958.46	0
1-525:	Os01t0293900-00	evm.model.ORIGINAL_1958.44	6e-48
1-526:	Os01t0295600-01	evm.model.ORIGINAL_1958.42	2e-35
1-527:	Os01t0295700-01	evm.model.ORIGINAL_1958.41	0
1-528:	Os01t0296100-01	evm.model.ORIGINAL_1958.40	0
1-529:	Os01t0296200-01	evm.model.ORIGINAL_1958.39	0
1-530:	Os01t0296700-01	evm.model.ORIGINAL_1958.38	0
1-531:	Os01t0297700-01	evm.model.ORIGINAL_1958.35	0
1-532:	Os01t0298400-01	evm.model.ORIGINAL_1958.34	5e-114
1-533:	Os01t0299500-01	evm.model.ORIGINAL_1958.31.6	2e-74
1-534:	Os01t0300600-01	evm.model.ORIGINAL_1958.27	0
1-535:	Os01t0300900-01	evm.model.ORIGINAL_1958.25	0
1-536:	Os01t0302500-01	evm.model.ORIGINAL_1958.17	3e-180
1-537:	Os01t0303000-02	evm.model.ORIGINAL_1958.15	2e-50
1-538:	Os01t0303200-01	evm.model.ORIGINAL_1958.14	0
1-539:	Os01t0303600-01	evm.model.ORIGINAL_1958.11	3e-128
1-540:	Os01t0304000-01	evm.model.ORIGINAL_1958.7	1e-35
1-541:	Os01t0304100-00	evm.model.ORIGINAL_1958.6	0
1-542:	Os01t0305200-01	evm.model.ORIGINAL_1958.5	9e-52
1-543:	Os01t0305900-01	evm.model.ORIGINAL_1958.4	3e-77
1-544:	Os01t0306200-01	evm.model.ORIGINAL_1958.3	6e-22
1-545:	Os01t0307500-01	evm.model.FRAGSCAFF_147.1	0
1-546:	Os01t0308600-00	evm.model.FRAGSCAFF_442.177	2e-55
1-547:	Os01t0309800-01	evm.model.FRAGSCAFF_442.175	1e-80
1-548:	Os01t0309900-01	evm.model.FRAGSCAFF_442.169	0
1-549:	Os01t0311100-00	evm.model.FRAGSCAFF_442.166	1e-81
1-550:	Os01t0311400-00	evm.model.FRAGSCAFF_442.162	4e-59
1-551:	Os01t0311500-01	evm.model.FRAGSCAFF_442.157	0
1-552:	Os01t0311700-01	evm.model.FRAGSCAFF_442.155	5e-30
1-553:	Os01t0311800-01	evm.model.FRAGSCAFF_442.154	0
1-554:	Os01t0312500-01	evm.model.FRAGSCAFF_442.152	0
1-555:	Os01t0312800-01	evm.model.FRAGSCAFF_442.151	0
1-556:	Os01t0313300-01	evm.model.FRAGSCAFF_442.147	9e-84
1-557:	Os01t0314100-01	evm.model.FRAGSCAFF_442.146	0
1-558:	Os01t0314300-01	evm.model.FRAGSCAFF_442.145	7e-132
1-559:	Os01t0314600-00	evm.model.FRAGSCAFF_442.144	3e-37
1-560:	Os01t0314800-01	evm.model.FRAGSCAFF_442.141	1e-35
1-561:	Os01t0315600-01	evm.model.FRAGSCAFF_442.138	4e-64
1-562:	Os01t0315800-01	evm.model.FRAGSCAFF_442.137	0
1-563:	Os01t0316100-00	evm.model.FRAGSCAFF_442.135	5e-35
1-564:	Os01t0316500-01	evm.model.FRAGSCAFF_442.134	9e-103
1-565:	Os01t0316600-01	evm.model.FRAGSCAFF_442.133	2e-24
1-566:	Os01t0316900-01	evm.model.FRAGSCAFF_442.130	1e-99
1-567:	Os01t0317500-00	evm.model.FRAGSCAFF_442.129	1e-48
1-568:	Os01t0318400-00	evm.model.FRAGSCAFF_442.125	8e-72
1-569:	Os01t0318700-01	evm.model.FRAGSCAFF_442.124	1e-138
1-570:	Os01t0319000-01	evm.model.FRAGSCAFF_442.117	1e-131
1-571:	Os01t0321300-00	evm.model.FRAGSCAFF_442.113	0
1-572:	Os01t0321700-01	evm.model.FRAGSCAFF_442.112	0
1-573:	Os01t0321800-01	evm.model.FRAGSCAFF_442.106_evm.model.FRAGSCAFF_442.110	6e-102
1-574:	Os01t0322800-01	evm.model.FRAGSCAFF_442.108.1	0
1-575:	Os01t0323000-01	evm.model.FRAGSCAFF_442.100_evm.model.FRAGSCAFF_442.99	0
1-576:	Os01t0323600-01	evm.model.FRAGSCAFF_442.98	0
1-577:	Os01t0326000-01	evm.model.FRAGSCAFF_442.94	7e-165
1-578:	Os01t0326100-01	evm.model.FRAGSCAFF_442.91	2e-29
1-579:	Os01t0327500-01	evm.model.FRAGSCAFF_442.90	4e-41
1-580:	Os01t0328400-01	evm.model.FRAGSCAFF_442.88	1e-112
1-581:	Os01t0328500-01	evm.model.FRAGSCAFF_442.87	2e-140
1-582:	Os01t0328600-01	evm.model.FRAGSCAFF_442.86	4e-54
1-583:	Os01t0328700-01	evm.model.FRAGSCAFF_442.85	0
1-584:	Os01t0329300-01	evm.model.FRAGSCAFF_442.83	0
1-585:	Os01t0329400-01	evm.model.FRAGSCAFF_442.82	0
1-586:	Os01t0329800-01	evm.model.FRAGSCAFF_442.79	0
1-587:	Os01t0329900-01	evm.model.FRAGSCAFF_442.78	3e-140
1-588:	Os01t0331900-01	evm.model.FRAGSCAFF_442.75	4e-118
1-589:	Os01t0332100-01	evm.model.FRAGSCAFF_442.73	0
1-590:	Os01t0332500-01	evm.model.FRAGSCAFF_442.67.1	0
1-591:	Os01t0335700-01	evm.model.FRAGSCAFF_442.58	0
1-592:	Os01t0337100-00	evm.model.FRAGSCAFF_442.42	0
1-593:	Os01t0337600-02	evm.model.FRAGSCAFF_442.41	0
1-594:	Os01t0337900-01	evm.model.FRAGSCAFF_442.40	0
1-595:	Os01t0338000-01	evm.model.FRAGSCAFF_442.39	3e-140
1-596:	Os01t0338200-01	evm.model.FRAGSCAFF_442.36	0
1-597:	Os01t0339900-01	evm.model.FRAGSCAFF_442.23	0
1-598:	Os01t0340600-00	evm.model.FRAGSCAFF_442.19	2e-31
1-599:	Os01t0341300-01	evm.model.FRAGSCAFF_442.15	3e-73
1-600:	Os01t0342750-01	evm.model.ORIGINAL_916.4	0
1-601:	Os01t0343300-01	evm.model.ORIGINAL_916.7	3e-59
1-602:	Os01t0346250-00	evm.model.ORIGINAL_916.20	7e-127
1-603:	Os01t0346700-01	evm.model.ORIGINAL_916.31	2e-45
1-604:	Os01t0347000-01	evm.model.ORIGINAL_916.33	0
1-605:	Os01t0347100-01	evm.model.ORIGINAL_916.37	0
1-606:	Os01t0349400-01	evm.model.ORIGINAL_916.43	0
1-607:	Os01t0351300-01	evm.model.ORIGINAL_916.44	0
1-608:	Os01t0355500-02	evm.model.ORIGINAL_916.64	1e-138
1-609:	Os01t0355600-01	evm.model.ORIGINAL_916.65	0
1-610:	Os01t0355900-01	evm.model.ORIGINAL_916.71	0
1-611:	Os01t0356400-01	evm.model.ORIGINAL_916.73_evm.model.ORIGINAL_916.74	0
1-612:	Os01t0356500-01	evm.model.ORIGINAL_916.82	0
1-613:	Os01t0356800-00	evm.model.ORIGINAL_916.83	6e-113
1-614:	Os01t0356900-01	evm.model.ORIGINAL_916.86	1e-153
1-615:	Os01t0361500-01	evm.model.ORIGINAL_2084.185	0
1-616:	Os01t0362000-01	evm.model.ORIGINAL_2084.184	4e-57
1-617:	Os01t0366300-01	evm.model.ORIGINAL_2084.181	0
1-618:	Os01t0367700-01	evm.model.ORIGINAL_2084.174	0
1-619:	Os01t0368900-01	evm.model.ORIGINAL_2084.159	2e-65
1-620:	Os01t0369000-01	evm.model.ORIGINAL_2084.147	0
1-621:	Os01t0369300-02	evm.model.ORIGINAL_2084.140	0
1-622:	Os01t0369500-01	evm.model.ORIGINAL_2084.139	5e-107
1-623:	Os01t0369700-03	evm.model.ORIGINAL_2084.138	3e-133
1-624:	Os01t0370200-00	evm.model.ORIGINAL_2084.136	3e-109
1-625:	Os01t0371400-00	evm.model.ORIGINAL_2084.133	1e-81
1-626:	Os01t0374000-01	evm.model.ORIGINAL_2084.127	2e-88
1-627:	Os01t0374200-00	evm.model.ORIGINAL_2084.116	0
1-628:	Os01t0374900-01	evm.model.ORIGINAL_2084.115	7e-159
1-629:	Os01t0375000-01	evm.model.ORIGINAL_2084.114	0
1-630:	Os01t0375100-01	evm.model.ORIGINAL_2084.113	0
1-631:	Os01t0375200-01	evm.model.ORIGINAL_2084.110	0
1-632:	Os01t0376700-01	evm.model.ORIGINAL_2084.104	0
1-633:	Os01t0377500-01	evm.model.ORIGINAL_2084.103.1	0
1-634:	Os01t0377700-02	evm.model.ORIGINAL_2084.102	0
1-635:	Os01t0378100-01	evm.model.ORIGINAL_2084.100	3e-68
1-636:	Os01t0382500-01	evm.model.ORIGINAL_2084.97	2e-22
1-637:	Os01t0383700-01	evm.model.ORIGINAL_2084.91	4e-64
1-638:	Os01t0383900-01	evm.model.ORIGINAL_2084.90.1	2e-145
1-639:	Os01t0384300-00	evm.model.ORIGINAL_2084.89	0
1-640:	Os01t0384800-01	evm.model.ORIGINAL_2084.86	5e-36
1-641:	Os01t0388700-01	evm.model.ORIGINAL_2084.79	8e-82
1-642:	Os01t0390400-01	evm.model.ORIGINAL_2084.69	0
1-643:	Os01t0390900-01	evm.model.ORIGINAL_2084.60.1	2e-123
1-644:	Os01t0392100-01	evm.model.ORIGINAL_2084.53	2e-35
1-645:	Os01t0499300-01	evm.model.ORIGINAL_2084.22_evm.model.ORIGINAL_2084.23	0
1-646:	Os01t0502400-01	evm.model.ORIGINAL_6347.321	0
1-647:	Os01t0504500-02	evm.model.ORIGINAL_6347.302	0
1-648:	Os01t0505400-01	evm.model.ORIGINAL_6347.299	0
1-649:	Os01t0505700-01	evm.model.ORIGINAL_6347.298	1e-87
1-650:	Os01t0506100-01	evm.model.ORIGINAL_6347.297	0
1-651:	Os01t0506200-01	evm.model.ORIGINAL_6347.296	0
1-652:	Os01t0507500-01	evm.model.ORIGINAL_6347.290	2e-175
1-653:	Os01t0507700-01	evm.model.ORIGINAL_6347.289	4e-97
1-654:	Os01t0509400-01	evm.model.ORIGINAL_6347.279	5e-23
1-655:	Os01t0509900-01	evm.model.ORIGINAL_6347.277.1	0
1-656:	Os01t0510100-01	evm.model.ORIGINAL_6347.275	0
1-657:	Os01t0511000-01	evm.model.ORIGINAL_6347.273	2e-77
1-658:	Os01t0512100-01	evm.model.ORIGINAL_6347.271	0
1-659:	Os01t0512200-01	evm.model.ORIGINAL_6347.270	0
1-660:	Os01t0512700-00	evm.model.ORIGINAL_6347.269	2e-61
1-661:	Os01t0513400-01	evm.model.ORIGINAL_6347.268	0
1-662:	Os01t0513700-02	evm.model.ORIGINAL_6347.266	2e-100
1-663:	Os01t0513900-01	evm.model.ORIGINAL_6347.263	0
1-664:	Os01t0514000-01	evm.model.ORIGINAL_6347.262	2e-109
1-665:	Os01t0514600-01	evm.model.ORIGINAL_6347.257	0
1-666:	Os01t0514700-01	evm.model.ORIGINAL_6347.256	0
1-667:	Os01t0517500-01	evm.model.ORIGINAL_6347.255	0
1-668:	Os01t0518400-01	evm.model.ORIGINAL_6347.243	0
1-669:	Os01t0519100-01	evm.model.ORIGINAL_6347.236	1e-160
1-670:	Os01t0521400-01	evm.model.ORIGINAL_6347.229.1	0
1-671:	Os01t0521500-01	evm.model.ORIGINAL_6347.228	8e-58
1-672:	Os01t0524100-01	evm.model.ORIGINAL_6347.223	1e-100
1-673:	Os01t0524500-02	evm.model.ORIGINAL_6347.222	2e-137
1-674:	Os01t0524700-01	evm.model.ORIGINAL_6347.205	1e-90
1-675:	Os01t0527400-01	evm.model.ORIGINAL_6347.193	0
1-676:	Os01t0529800-01	evm.model.ORIGINAL_6347.181	0
1-677:	Os01t0532300-01	evm.model.ORIGINAL_6347.179	5e-49
1-678:	Os01t0532800-01	evm.model.ORIGINAL_6347.176.1	2e-165
1-679:	Os01t0533000-00	evm.model.ORIGINAL_6347.163	0
1-680:	Os01t0533100-00	evm.model.ORIGINAL_6347.162	0
1-681:	Os01t0533400-01	evm.model.ORIGINAL_6347.157	0
1-682:	Os01t0534800-01	evm.model.ORIGINAL_6347.155.2	0
1-683:	Os01t0534900-01	evm.model.ORIGINAL_6347.153.1	0
1-684:	Os01t0536400-01	evm.model.ORIGINAL_6347.152	0
1-685:	Os01t0542700-01	evm.model.ORIGINAL_6347.141	2e-45
1-686:	Os01t0544450-01	evm.model.ORIGINAL_6347.137	0
1-687:	Os01t0545100-01	evm.model.ORIGINAL_6347.135	1e-24
1-688:	Os01t0546000-01	evm.model.ORIGINAL_6347.131	1e-168
1-689:	Os01t0546100-01	evm.model.ORIGINAL_6347.130	0
1-690:	Os01t0547133-00	evm.model.ORIGINAL_6347.119	2e-172
1-691:	Os01t0547200-01	evm.model.ORIGINAL_6347.117	0
1-692:	Os01t0547600-01	evm.model.ORIGINAL_6347.116	0
1-693:	Os01t0548600-01	evm.model.ORIGINAL_6347.114	2e-98
1-694:	Os01t0549500-02	evm.model.ORIGINAL_6347.109	0
1-695:	Os01t0550100-01	evm.model.ORIGINAL_6347.107	0
1-696:	Os01t0550300-02	evm.model.ORIGINAL_6347.105.1	1e-145
1-697:	Os01t0550600-00	evm.model.ORIGINAL_6347.103	0
1-698:	Os01t0551000-01	evm.model.ORIGINAL_6347.99	1e-46
1-699:	Os01t0551800-01	evm.model.ORIGINAL_6347.96	5e-27
1-700:	Os01t0552300-01	evm.model.ORIGINAL_6347.94.1	0
1-701:	Os01t0555100-01	evm.model.ORIGINAL_6347.87	1e-75
1-702:	Os01t0555200-01	evm.model.ORIGINAL_6347.85	5e-101
1-703:	Os01t0555600-00	evm.model.ORIGINAL_6347.84	2e-101
1-704:	Os01t0556400-01	evm.model.ORIGINAL_6347.81	0
1-705:	Os01t0556800-00	evm.model.ORIGINAL_6347.80	1e-81
1-706:	Os01t0558200-01	evm.model.ORIGINAL_6347.76.1	0
1-707:	Os01t0558300-01	evm.model.ORIGINAL_6347.75	1e-119
1-708:	Os01t0558500-01	evm.model.ORIGINAL_6347.74	0
1-709:	Os01t0558600-01	evm.model.ORIGINAL_6347.73	2e-150
1-710:	Os01t0558800-01	evm.model.ORIGINAL_6347.72	5e-125
1-711:	Os01t0558850-00	evm.model.ORIGINAL_6347.71	0
1-712:	Os01t0558900-01	evm.model.ORIGINAL_6347.70	1e-31
1-713:	Os01t0559000-01	evm.model.ORIGINAL_6347.69	8e-150
1-714:	Os01t0559200-01	evm.model.ORIGINAL_6347.65	2e-120
1-715:	Os01t0559300-01	evm.model.ORIGINAL_6347.64	5e-107
1-716:	Os01t0559500-01	evm.model.ORIGINAL_6347.63	2e-167
1-717:	Os01t0559600-01	evm.model.ORIGINAL_6347.62	0
1-718:	Os01t0560000-01	evm.model.ORIGINAL_6347.58	0
1-719:	Os01t0565900-01	evm.model.ORIGINAL_6347.53	1e-26
1-720:	Os01t0566800-00	DlbHLH9	1e-146
1-721:	Os01t0566900-01	evm.model.ORIGINAL_6347.49	0
1-722:	Os01t0567400-00	evm.model.ORIGINAL_6347.45	1e-50
1-723:	Os01t0567500-01	evm.model.ORIGINAL_6347.43	0
## Alignment 2: score=16510.0 e_value=0 N=346 1&chr1.1 plus
2- 0:	Os01t0565600-03	evm.model.ORIGINAL_6061.5	2e-84
2- 1:	Os01t0570500-01	evm.model.ORIGINAL_6061.14	0
2- 2:	Os01t0570800-01	evm.model.ORIGINAL_6061.17.1	0
2- 3:	Os01t0571100-01	evm.model.ORIGINAL_6061.20	2e-42
2- 4:	Os01t0571300-01	evm.model.ORIGINAL_6061.24	0
2- 5:	Os01t0572100-01	evm.model.ORIGINAL_6061.25	8e-110
2- 6:	Os01t0572300-01	evm.model.ORIGINAL_6061.27_evm.model.ORIGINAL_6061.28	0
2- 7:	Os01t0574400-01	evm.model.ORIGINAL_6061.36	0
2- 8:	Os01t0574600-01	evm.model.ORIGINAL_6061.37	0
2- 9:	Os01t0574800-01	evm.model.ORIGINAL_6061.38	6e-137
2- 10:	Os01t0575000-01	evm.model.ORIGINAL_6061.45	0
2- 11:	Os01t0575200-01	evm.model.ORIGINAL_6061.47.1	4e-120
2- 12:	Os01t0577600-01	evm.model.ORIGINAL_6061.51	3e-79
2- 13:	Os01t0578000-01	evm.model.FRAGSCAFF_127.264	0
2- 14:	Os01t0579600-01	evm.model.FRAGSCAFF_127.254	5e-83
2- 15:	Os01t0579800-01	evm.model.FRAGSCAFF_127.253	1e-64
2- 16:	Os01t0579900-01	evm.model.FRAGSCAFF_127.249_evm.model.FRAGSCAFF_127.250	1e-151
2- 17:	Os01t0580200-01	evm.model.FRAGSCAFF_127.243	0
2- 18:	Os01t0580500-01	evm.model.FRAGSCAFF_127.241	6e-172
2- 19:	Os01t0580800-01	evm.model.FRAGSCAFF_127.239	0
2- 20:	Os01t0581300-01	evm.model.FRAGSCAFF_127.237	2e-24
2- 21:	Os01t0581800-01	evm.model.FRAGSCAFF_127.231	8e-120
2- 22:	Os01t0582400-01	evm.model.FRAGSCAFF_127.226	0
2- 23:	Os01t0582600-01	evm.model.FRAGSCAFF_127.223	0
2- 24:	Os01t0583100-01	evm.model.FRAGSCAFF_127.218.1	0
2- 25:	Os01t0583200-02	evm.model.FRAGSCAFF_127.214	1e-42
2- 26:	Os01t0584100-01	evm.model.FRAGSCAFF_127.212	2e-43
2- 27:	Os01t0584200-00	evm.model.FRAGSCAFF_127.210	0
2- 28:	Os01t0584900-01	evm.model.FRAGSCAFF_127.209	5e-63
2- 29:	Os01t0585300-01	evm.model.FRAGSCAFF_127.207	6e-76
2- 30:	Os01t0585600-01	evm.model.FRAGSCAFF_127.203	0
2- 31:	Os01t0586600-01	evm.model.FRAGSCAFF_127.202	8e-114
2- 32:	Os01t0587300-01	evm.model.FRAGSCAFF_127.198	0
2- 33:	Os01t0587500-00	evm.model.FRAGSCAFF_127.195	7e-70
2- 34:	Os01t0588500-01	evm.model.FRAGSCAFF_127.194	0
2- 35:	Os01t0588600-00	evm.model.FRAGSCAFF_127.191	3e-78
2- 36:	Os01t0588800-01	evm.model.FRAGSCAFF_127.190	0
2- 37:	Os01t0588900-01	evm.model.FRAGSCAFF_127.189	1e-158
2- 38:	Os01t0589200-00	evm.model.FRAGSCAFF_127.183	2e-62
2- 39:	Os01t0589300-01	evm.model.FRAGSCAFF_127.182	1e-148
2- 40:	Os01t0589700-01	evm.model.FRAGSCAFF_127.180	1e-126
2- 41:	Os01t0589900-00	evm.model.FRAGSCAFF_127.177	0
2- 42:	Os01t0590900-01	evm.model.FRAGSCAFF_127.174	0
2- 43:	Os01t0591000-01	evm.model.FRAGSCAFF_127.173	0
2- 44:	Os01t0593000-00	evm.model.FRAGSCAFF_127.159_evm.model.FRAGSCAFF_127.158	7e-173
2- 45:	Os01t0593200-01	evm.model.FRAGSCAFF_127.154	1e-132
2- 46:	Os01t0593600-01	evm.model.FRAGSCAFF_127.150	3e-91
2- 47:	Os01t0593700-01	evm.model.FRAGSCAFF_127.141	0
2- 48:	Os01t0595100-01	evm.model.FRAGSCAFF_127.136	0
2- 49:	Os01t0595600-01	evm.model.FRAGSCAFF_127.135	8e-144
2- 50:	Os01t0595700-01	evm.model.FRAGSCAFF_127.126	5e-80
2- 51:	Os01t0597400-00	evm.model.FRAGSCAFF_127.121	0
2- 52:	Os01t0598600-01	evm.model.FRAGSCAFF_127.119	0
2- 53:	Os01t0599900-00	evm.model.FRAGSCAFF_127.117	3e-43
2- 54:	Os01t0600000-01	evm.model.FRAGSCAFF_127.114	2e-73
2- 55:	Os01t0600200-01	evm.model.FRAGSCAFF_127.111	0
2- 56:	Os01t0600300-02	evm.model.FRAGSCAFF_127.108	0
2- 57:	Os01t0600400-01	evm.model.FRAGSCAFF_127.105	9e-135
2- 58:	Os01t0600500-01	evm.model.FRAGSCAFF_127.104.1	1e-87
2- 59:	Os01t0600900-02	evm.model.FRAGSCAFF_127.100	1e-180
2- 60:	Os01t0601675-01	evm.model.FRAGSCAFF_127.94	0
2- 61:	Os01t0602800-01	evm.model.FRAGSCAFF_127.69	0
2- 62:	Os01t0603000-01	evm.model.FRAGSCAFF_127.66	5e-145
2- 63:	Os01t0603300-01	evm.model.FRAGSCAFF_127.63	5e-121
2- 64:	Os01t0604500-01	evm.model.FRAGSCAFF_127.58	8e-104
2- 65:	Os01t0605300-01	evm.model.FRAGSCAFF_127.54	0
2- 66:	Os01t0605400-00	evm.model.FRAGSCAFF_127.50	1e-41
2- 67:	Os01t0605500-00	evm.model.FRAGSCAFF_127.47	0
2- 68:	Os01t0606900-01	evm.model.FRAGSCAFF_127.46	6e-80
2- 69:	Os01t0607200-01	evm.model.FRAGSCAFF_127.42	0
2- 70:	Os01t0607300-01	evm.model.FRAGSCAFF_127.41	4e-46
2- 71:	Os01t0607400-01	evm.model.FRAGSCAFF_127.36_evm.model.FRAGSCAFF_127.39	0
2- 72:	Os01t0607900-01	evm.model.FRAGSCAFF_127.33	0
2- 73:	Os01t0609000-00	evm.model.FRAGSCAFF_127.24.3	0
2- 74:	Os01t0610100-01	evm.model.FRAGSCAFF_157.562	2e-113
2- 75:	Os01t0610300-01	evm.model.FRAGSCAFF_157.563	0
2- 76:	Os01t0610400-01	evm.model.FRAGSCAFF_157.564	4e-115
2- 77:	Os01t0610500-01	evm.model.FRAGSCAFF_157.566	7e-146
2- 78:	Os01t0610600-01	evm.model.FRAGSCAFF_157.567	0
2- 79:	Os01t0610800-01	evm.model.ORIGINAL_1825.11	2e-72
2- 80:	Os01t0612000-01	evm.model.ORIGINAL_5515.8	2e-141
2- 81:	Os01t0612200-01	evm.model.ORIGINAL_5515.9	4e-79
2- 82:	Os01t0612500-01	evm.model.ORIGINAL_5515.10	5e-145
2- 83:	Os01t0612600-01	evm.model.ORIGINAL_5515.12	1e-180
2- 84:	Os01t0612700-01	evm.model.ORIGINAL_5515.13	2e-149
2- 85:	Os01t0612900-01	evm.model.ORIGINAL_5515.15_evm.model.ORIGINAL_5515.16	0
2- 86:	Os01t0613100-00	evm.model.ORIGINAL_5515.20	0
2- 87:	Os01t0613500-01	evm.model.ORIGINAL_5515.29	6e-168
2- 88:	Os01t0614300-01	evm.model.ORIGINAL_5515.40	1e-87
2- 89:	Os01t0614500-01	evm.model.ORIGINAL_5515.41	0
2- 90:	Os01t0614700-01	evm.model.ORIGINAL_5515.42	0
2- 91:	Os01t0615200-01	evm.model.ORIGINAL_5515.45	0
2- 92:	Os01t0615500-00	evm.model.ORIGINAL_5515.48	0
2- 93:	Os01t0616100-01	evm.model.ORIGINAL_5515.49	0
2- 94:	Os01t0616300-01	evm.model.ORIGINAL_5515.59	5e-32
2- 95:	Os01t0619000-02	evm.model.FRAGSCAFF_224.80	0
2- 96:	Os01t0620800-01	evm.model.FRAGSCAFF_224.85	0
2- 97:	Os01t0621300-01	evm.model.FRAGSCAFF_224.88	0
2- 98:	Os01t0621700-01	evm.model.FRAGSCAFF_224.97	2e-122
2- 99:	Os01t0621900-01	evm.model.FRAGSCAFF_224.100	0
2-100:	Os01t0622000-00	evm.model.FRAGSCAFF_224.101	4e-92
2-101:	Os01t0622300-01	evm.model.FRAGSCAFF_224.102	3e-40
2-102:	Os01t0623000-00	evm.model.FRAGSCAFF_224.104	0
2-103:	Os01t0623900-01	evm.model.FRAGSCAFF_224.105.1	4e-88
2-104:	Os01t0624000-02	evm.model.FRAGSCAFF_224.107	0
2-105:	Os01t0624500-01	evm.model.FRAGSCAFF_224.110	0
2-106:	Os01t0624700-01	evm.model.FRAGSCAFF_224.111	1e-140
2-107:	Os01t0625200-01	evm.model.FRAGSCAFF_224.112	0
2-108:	Os01t0625300-01	evm.model.FRAGSCAFF_224.115	2e-133
2-109:	Os01t0625900-01	evm.model.FRAGSCAFF_224.117	3e-132
2-110:	Os01t0626100-01	evm.model.FRAGSCAFF_224.118	1e-114
2-111:	Os01t0626300-01	evm.model.FRAGSCAFF_224.119	2e-32
2-112:	Os01t0626400-01	evm.model.FRAGSCAFF_224.120	1e-148
2-113:	Os01t0627400-01	evm.model.FRAGSCAFF_223.4	0
2-114:	Os01t0627800-01	evm.model.FRAGSCAFF_223.12	0
2-115:	Os01t0629400-01	evm.model.FRAGSCAFF_223.17	1e-112
2-116:	Os01t0629600-01	evm.model.FRAGSCAFF_223.18	6e-65
2-117:	Os01t0629900-01	evm.model.FRAGSCAFF_223.25	0
2-118:	Os01t0630300-01	evm.model.FRAGSCAFF_223.27	6e-51
2-119:	Os01t0631100-01	evm.model.FRAGSCAFF_223.30	0
2-120:	Os01t0631200-01	evm.model.FRAGSCAFF_223.34	2e-142
2-121:	Os01t0631400-01	evm.model.FRAGSCAFF_223.35	2e-153
2-122:	Os01t0631500-01	evm.model.FRAGSCAFF_223.38	2e-97
2-123:	Os01t0631700-01	evm.model.FRAGSCAFF_223.41	0
2-124:	Os01t0633100-01	evm.model.FRAGSCAFF_223.42	0
2-125:	Os01t0633200-01	evm.model.FRAGSCAFF_223.45	0
2-126:	Os01t0633400-01	evm.model.FRAGSCAFF_223.49	2e-25
2-127:	Os01t0633500-01	evm.model.FRAGSCAFF_223.51	6e-142
2-128:	Os01t0634300-00	evm.model.FRAGSCAFF_223.53	2e-61
2-129:	Os01t0634500-00	evm.model.FRAGSCAFF_223.55	0
2-130:	Os01t0634600-00	evm.model.FRAGSCAFF_223.56	7e-175
2-131:	Os01t0634900-00	evm.model.FRAGSCAFF_223.60	5e-95
2-132:	Os01t0635000-00	evm.model.FRAGSCAFF_223.61	1e-33
2-133:	Os01t0635400-01	evm.model.FRAGSCAFF_223.64	0
2-134:	Os01t0636500-01	evm.model.FRAGSCAFF_223.77	0
2-135:	Os01t0637600-01	evm.model.FRAGSCAFF_223.78	7e-33
2-136:	Os01t0637800-01	evm.model.FRAGSCAFF_223.79	1e-63
2-137:	Os01t0638000-01	evm.model.FRAGSCAFF_223.84	0
2-138:	Os01t0639200-01	evm.model.FRAGSCAFF_223.85.1	0
2-139:	Os01t0639600-01	evm.model.FRAGSCAFF_223.87	3e-86
2-140:	Os01t0639900-01	evm.model.FRAGSCAFF_223.88	1e-149
2-141:	Os01t0640800-01	evm.model.FRAGSCAFF_223.90	0
2-142:	Os01t0641000-01	evm.model.FRAGSCAFF_223.91	6e-149
2-143:	Os01t0641700-01	evm.model.FRAGSCAFF_223.92	1e-165
2-144:	Os01t0642600-00	evm.model.FRAGSCAFF_223.97	2e-169
2-145:	Os01t0642801-00	evm.model.FRAGSCAFF_223.98	5e-46
2-146:	Os01t0642900-01	evm.model.FRAGSCAFF_223.99	3e-111
2-147:	Os01t0643300-01	evm.model.FRAGSCAFF_223.102	0
2-148:	Os01t0643600-01	evm.model.FRAGSCAFF_223.103	1e-128
2-149:	Os01t0643800-01	evm.model.FRAGSCAFF_223.105	0
2-150:	Os01t0644600-00	evm.model.FRAGSCAFF_223.112	1e-23
2-151:	Os01t0644900-01	evm.model.FRAGSCAFF_223.115	6e-69
2-152:	Os01t0645000-01	evm.model.FRAGSCAFF_223.117	2e-155
2-153:	Os01t0645400-02	evm.model.FRAGSCAFF_223.119	0
2-154:	Os01t0645900-01	evm.model.FRAGSCAFF_223.122	0
2-155:	Os01t0646300-01	evm.model.FRAGSCAFF_223.123	0
2-156:	Os01t0647000-01	evm.model.FRAGSCAFF_223.133	0
2-157:	Os01t0647100-01	evm.model.FRAGSCAFF_223.137	0
2-158:	Os01t0647700-01	evm.model.FRAGSCAFF_223.139	9e-42
2-159:	Os01t0648000-01	evm.model.FRAGSCAFF_223.140	0
2-160:	Os01t0649000-01	evm.model.FRAGSCAFF_223.148	0
2-161:	Os01t0649100-01	evm.model.FRAGSCAFF_223.149	0
2-162:	Os01t0649200-01	evm.model.FRAGSCAFF_223.150.1	3e-96
2-163:	Os01t0651800-01	evm.model.FRAGSCAFF_223.157	2e-143
2-164:	Os01t0651932-00	evm.model.FRAGSCAFF_223.165	0
2-165:	Os01t0652100-01	evm.model.FRAGSCAFF_223.166	0
2-166:	Os01t0652600-01	evm.model.FRAGSCAFF_223.170.2	0
2-167:	Os01t0652700-00	evm.model.FRAGSCAFF_223.171	5e-48
2-168:	Os01t0652800-01	evm.model.FRAGSCAFF_223.174	0
2-169:	Os01t0653200-01	evm.model.FRAGSCAFF_223.175	0
2-170:	Os01t0654100-01	evm.model.FRAGSCAFF_223.180	0
2-171:	Os01t0654200-01	evm.model.FRAGSCAFF_223.181	9e-177
2-172:	Os01t0654300-01	evm.model.FRAGSCAFF_223.182	6e-37
2-173:	Os01t0654500-01	evm.model.FRAGSCAFF_223.184	0
2-174:	Os01t0655400-01	evm.model.FRAGSCAFF_223.186	0
2-175:	Os01t0656200-01	evm.model.FRAGSCAFF_223.194	0
2-176:	Os01t0656300-00	evm.model.FRAGSCAFF_223.199	9e-26
2-177:	Os01t0656400-00	evm.model.FRAGSCAFF_223.200	2e-110
2-178:	Os01t0657000-01	evm.model.FRAGSCAFF_223.201	6e-35
2-179:	Os01t0657400-00	evm.model.FRAGSCAFF_223.203	1e-151
2-180:	Os01t0658400-01	evm.model.FRAGSCAFF_223.208	6e-110
2-181:	Os01t0658500-02	evm.model.FRAGSCAFF_223.209	1e-125
2-182:	Os01t0659200-01	evm.model.FRAGSCAFF_223.210	1e-157
2-183:	Os01t0659800-01	evm.model.FRAGSCAFF_223.215	3e-162
2-184:	Os01t0659900-01	evm.model.FRAGSCAFF_223.216	0
2-185:	Os01t0660300-01	evm.model.FRAGSCAFF_223.221	2e-157
2-186:	Os01t0660700-01	evm.model.FRAGSCAFF_223.224	8e-49
2-187:	Os01t0660900-00	evm.model.FRAGSCAFF_223.228	3e-167
2-188:	Os01t0661000-01	evm.model.FRAGSCAFF_223.233	2e-120
2-189:	Os01t0661400-01	evm.model.FRAGSCAFF_223.236	3e-66
2-190:	Os01t0661500-01	evm.model.FRAGSCAFF_223.238	1e-41
2-191:	Os01t0661650-00	evm.model.FRAGSCAFF_223.243	1e-56
2-192:	Os01t0662300-02	evm.model.FRAGSCAFF_223.251	6e-70
2-193:	Os01t0662600-02	evm.model.FRAGSCAFF_223.253	2e-105
2-194:	Os01t0662800-00	evm.model.FRAGSCAFF_223.256	1e-97
2-195:	Os01t0663051-00	evm.model.FRAGSCAFF_223.258	3e-42
2-196:	Os01t0663400-01	evm.model.FRAGSCAFF_223.260	0
2-197:	Os01t0663800-01	evm.model.FRAGSCAFF_223.264	0
2-198:	Os01t0664000-00	evm.model.FRAGSCAFF_223.265	4e-26
2-199:	Os01t0664200-02	evm.model.FRAGSCAFF_223.266	0
2-200:	Os01t0664500-01	evm.model.FRAGSCAFF_223.270	2e-83
2-201:	Os01t0665200-01	evm.model.FRAGSCAFF_223.274	0
2-202:	Os01t0665300-02	evm.model.FRAGSCAFF_223.277	0
2-203:	Os01t0665400-01	evm.model.FRAGSCAFF_223.280.2	2e-64
2-204:	Os01t0665750-01	evm.model.FRAGSCAFF_223.282	1e-25
2-205:	Os01t0665900-00	evm.model.FRAGSCAFF_223.284	9e-40
2-206:	Os01t0666000-01	evm.model.FRAGSCAFF_223.286	7e-179
2-207:	Os01t0666200-01	evm.model.FRAGSCAFF_223.287	7e-62
2-208:	Os01t0666400-01	evm.model.FRAGSCAFF_223.288	9e-126
2-209:	Os01t0666500-01	evm.model.FRAGSCAFF_223.289	1e-78
2-210:	Os01t0666600-00	evm.model.FRAGSCAFF_223.290	9e-98
2-211:	Os01t0666800-01	evm.model.FRAGSCAFF_223.295	0
2-212:	Os01t0667100-01	evm.model.FRAGSCAFF_223.297	4e-82
2-213:	Os01t0667200-02	evm.model.FRAGSCAFF_223.298	0
2-214:	Os01t0667900-01	evm.model.FRAGSCAFF_223.306	1e-65
2-215:	Os01t0668100-01	evm.model.FRAGSCAFF_223.309	2e-125
2-216:	Os01t0668200-00	evm.model.FRAGSCAFF_223.311	4e-128
2-217:	Os01t0672100-02	evm.model.FRAGSCAFF_223.312	1e-67
2-218:	Os01t0672700-02	evm.model.FRAGSCAFF_223.313.1	0
2-219:	Os01t0672800-01	evm.model.FRAGSCAFF_223.317	0
2-220:	Os01t0673600-01	evm.model.FRAGSCAFF_223.322	6e-112
2-221:	Os01t0673700-00	evm.model.FRAGSCAFF_223.324	1e-41
2-222:	Os01t0673800-01	evm.model.FRAGSCAFF_223.326	4e-138
2-223:	Os01t0674000-01	evm.model.FRAGSCAFF_223.330	4e-119
2-224:	Os01t0674100-02	evm.model.FRAGSCAFF_223.331	0
2-225:	Os01t0674500-01	evm.model.FRAGSCAFF_223.332	0
2-226:	Os01t0674700-01	evm.model.FRAGSCAFF_223.335	1e-37
2-227:	Os01t0675100-01	evm.model.FRAGSCAFF_223.336	4e-110
2-228:	Os01t0675500-01	evm.model.FRAGSCAFF_223.338	0
2-229:	Os01t0675700-01	evm.model.FRAGSCAFF_223.340	1e-124
2-230:	Os01t0675800-01	evm.model.FRAGSCAFF_223.341	4e-78
2-231:	Os01t0676200-01	evm.model.FRAGSCAFF_223.344	2e-27
2-232:	Os01t0676900-01	evm.model.FRAGSCAFF_223.347	4e-46
2-233:	Os01t0677100-01	evm.model.FRAGSCAFF_223.349	1e-42
2-234:	Os01t0677500-00	evm.model.FRAGSCAFF_223.351.1	6e-176
2-235:	Os01t0678500-02	evm.model.FRAGSCAFF_223.352.1	0
2-236:	Os01t0678700-01	evm.model.FRAGSCAFF_223.353	8e-135
2-237:	Os01t0679000-01	evm.model.FRAGSCAFF_223.356	2e-24
2-238:	Os01t0679500-01	evm.model.FRAGSCAFF_223.360	7e-60
2-239:	Os01t0679600-01	evm.model.FRAGSCAFF_223.362	2e-98
2-240:	Os01t0679700-02	evm.model.FRAGSCAFF_223.363	2e-41
2-241:	Os01t0679900-01	evm.model.FRAGSCAFF_223.364	0
2-242:	Os01t0680200-01	evm.model.FRAGSCAFF_223.365	0
2-243:	Os01t0680400-01	evm.model.FRAGSCAFF_223.366	3e-95
2-244:	Os01t0681200-01	evm.model.FRAGSCAFF_223.368	0
2-245:	Os01t0681400-01	evm.model.FRAGSCAFF_223.369	0
2-246:	Os01t0681800-01	evm.model.FRAGSCAFF_223.371	3e-21
2-247:	Os01t0681900-01	evm.model.FRAGSCAFF_223.373	0
2-248:	Os01t0683400-01	evm.model.FRAGSCAFF_223.378	0
2-249:	Os01t0684900-01	evm.model.FRAGSCAFF_223.391	0
2-250:	Os01t0685200-01	evm.model.FRAGSCAFF_223.394	6e-93
2-251:	Os01t0685400-02	evm.model.FRAGSCAFF_223.395	2e-140
2-252:	Os01t0685800-01	evm.model.FRAGSCAFF_223.399	0
2-253:	Os01t0685900-01	evm.model.FRAGSCAFF_223.400	0
2-254:	Os01t0686000-01	evm.model.FRAGSCAFF_223.401	4e-54
2-255:	Os01t0686400-01	evm.model.FRAGSCAFF_223.405	4e-47
2-256:	Os01t0686800-02	evm.model.FRAGSCAFF_223.407	0
2-257:	Os01t0687400-01	evm.model.FRAGSCAFF_223.409	1e-150
2-258:	Os01t0687600-01	evm.model.FRAGSCAFF_223.410.1	2e-71
2-259:	Os01t0688200-01	evm.model.FRAGSCAFF_223.411	0
2-260:	Os01t0688300-00	evm.model.FRAGSCAFF_223.413	8e-163
2-261:	Os01t0688600-01	evm.model.FRAGSCAFF_223.418	6e-77
2-262:	Os01t0689000-01	evm.model.FRAGSCAFF_223.420	9e-67
2-263:	Os01t0689451-02	evm.model.FRAGSCAFF_223.423	0
2-264:	Os01t0689600-01	evm.model.FRAGSCAFF_223.425	1e-68
2-265:	Os01t0689800-01	evm.model.FRAGSCAFF_223.426	0
2-266:	Os01t0689900-03	evm.model.FRAGSCAFF_223.427	0
2-267:	Os01t0690600-01	evm.model.FRAGSCAFF_223.428	5e-78
2-268:	Os01t0690800-01	evm.model.FRAGSCAFF_223.431	0
2-269:	Os01t0691100-01	evm.model.FRAGSCAFF_223.432	7e-39
2-270:	Os01t0691300-01	evm.model.FRAGSCAFF_223.434	8e-21
2-271:	Os01t0691400-00	evm.model.FRAGSCAFF_223.435	9e-136
2-272:	Os01t0691700-01	evm.model.FRAGSCAFF_223.437	0
2-273:	Os01t0692000-01	evm.model.FRAGSCAFF_223.439	5e-66
2-274:	Os01t0692600-01	evm.model.FRAGSCAFF_223.440	9e-128
2-275:	Os01t0692700-01	evm.model.FRAGSCAFF_223.441	7e-55
2-276:	Os01t0693300-01	evm.model.FRAGSCAFF_223.447	0
2-277:	Os01t0693400-01	evm.model.FRAGSCAFF_223.453	0
2-278:	Os01t0693800-01	evm.model.FRAGSCAFF_223.457	0
2-279:	Os01t0693900-02	evm.model.FRAGSCAFF_223.458	9e-28
2-280:	Os01t0694000-01	evm.model.FRAGSCAFF_223.459	0
2-281:	Os01t0694200-01	evm.model.FRAGSCAFF_223.465	1e-80
2-282:	Os01t0694300-01	evm.model.FRAGSCAFF_223.466	2e-82
2-283:	Os01t0694900-01	evm.model.FRAGSCAFF_223.471	0
2-284:	Os01t0695100-02	evm.model.FRAGSCAFF_223.472.3	0
2-285:	Os01t0695200-01	evm.model.FRAGSCAFF_223.475	0
2-286:	Os01t0695300-01	evm.model.FRAGSCAFF_223.476	0
2-287:	Os01t0695600-00	evm.model.FRAGSCAFF_223.477	1e-101
2-288:	Os01t0696000-02	evm.model.FRAGSCAFF_223.478	1e-145
2-289:	Os01t0696100-00	evm.model.FRAGSCAFF_223.479	2e-27
2-290:	Os01t0696800-01	evm.model.FRAGSCAFF_223.487	3e-175
2-291:	Os01t0697100-01	evm.model.FRAGSCAFF_223.488	0
2-292:	Os01t0699100-01	evm.model.FRAGSCAFF_223.494	1e-150
2-293:	Os01t0699900-01	evm.model.FRAGSCAFF_223.497	2e-86
2-294:	Os01t0700000-01	evm.model.FRAGSCAFF_223.498	1e-56
2-295:	Os01t0700100-01	evm.model.FRAGSCAFF_223.499	2e-127
2-296:	Os01t0700300-00	evm.model.FRAGSCAFF_223.500	3e-38
2-297:	Os01t0700900-02	evm.model.FRAGSCAFF_223.501	0
2-298:	Os01t0701700-01	evm.model.FRAGSCAFF_223.502	0
2-299:	Os01t0702000-01	evm.model.FRAGSCAFF_223.507	0
2-300:	Os01t0702300-00	evm.model.FRAGSCAFF_223.508	0
2-301:	Os01t0702400-01	evm.model.FRAGSCAFF_223.509	0
2-302:	Os01t0702450-00	evm.model.FRAGSCAFF_223.510	0
2-303:	Os01t0702700-01	evm.model.FRAGSCAFF_223.512	3e-178
2-304:	Os01t0703300-01	evm.model.FRAGSCAFF_223.514	0
2-305:	Os01t0703400-01	evm.model.FRAGSCAFF_223.515	0
2-306:	Os01t0703600-01	evm.model.FRAGSCAFF_223.517	0
2-307:	Os01t0704300-01	evm.model.FRAGSCAFF_223.519	5e-124
2-308:	Os01t0704700-01	evm.model.FRAGSCAFF_223.523	3e-27
2-309:	Os01t0705200-01	evm.model.FRAGSCAFF_223.526	2e-79
2-310:	Os01t0705400-00	evm.model.FRAGSCAFF_223.528	2e-30
2-311:	Os01t0705700-01	DlbHLH1	0
2-312:	Os01t0706400-01	evm.model.FRAGSCAFF_223.534	0
2-313:	Os01t0706500-00	evm.model.FRAGSCAFF_223.535	2e-100
2-314:	Os01t0706600-00	evm.model.FRAGSCAFF_223.536	4e-35
2-315:	Os01t0706900-01	evm.model.FRAGSCAFF_223.540	0
2-316:	Os01t0707300-01	evm.model.FRAGSCAFF_223.543	5e-138
2-317:	Os01t0707500-01	DlbHLH3	4e-143
2-318:	Os01t0708100-01	evm.model.FRAGSCAFF_223.546	0
2-319:	Os01t0708300-02	evm.model.FRAGSCAFF_223.548	4e-174
2-320:	Os01t0708500-01	evm.model.FRAGSCAFF_223.550	6e-134
2-321:	Os01t0709000-01	evm.model.FRAGSCAFF_223.554	6e-150
2-322:	Os01t0709400-01	evm.model.FRAGSCAFF_223.555	0
2-323:	Os01t0709500-03	evm.model.FRAGSCAFF_223.557.2	0
2-324:	Os01t0710000-01	evm.model.FRAGSCAFF_223.560	0
2-325:	Os01t0711200-01	evm.model.FRAGSCAFF_223.563	0
2-326:	Os01t0711400-01	evm.model.FRAGSCAFF_223.566	0
2-327:	Os01t0712600-00	evm.model.FRAGSCAFF_223.567	7e-172
2-328:	Os01t0712700-01	evm.model.FRAGSCAFF_223.568	2e-173
2-329:	Os01t0713600-01	evm.model.FRAGSCAFF_223.570	9e-130
2-330:	Os01t0713800-00	evm.model.FRAGSCAFF_223.572	1e-180
2-331:	Os01t0713900-01	evm.model.FRAGSCAFF_223.575.4	0
2-332:	Os01t0714100-01	evm.model.FRAGSCAFF_223.576	0
2-333:	Os01t0714600-01	evm.model.FRAGSCAFF_223.578	3e-51
2-334:	Os01t0714800-01	evm.model.FRAGSCAFF_223.580	4e-72
2-335:	Os01t0715400-04	evm.model.FRAGSCAFF_223.586	0
2-336:	Os01t0716500-01	evm.model.FRAGSCAFF_223.588	3e-165
2-337:	Os01t0716800-01	evm.model.FRAGSCAFF_223.595	0
2-338:	Os01t0717000-01	evm.model.FRAGSCAFF_223.596	0
2-339:	Os01t0717400-01	evm.model.FRAGSCAFF_223.598	0
2-340:	Os01t0718300-01	evm.model.FRAGSCAFF_223.603	0
2-341:	Os01t0718900-01	evm.model.FRAGSCAFF_223.607	2e-114
2-342:	Os01t0719000-01	evm.model.FRAGSCAFF_223.609	1e-126
2-343:	Os01t0719100-04	evm.model.FRAGSCAFF_223.610	0
2-344:	Os01t0719600-01	evm.model.FRAGSCAFF_223.611	2e-82
2-345:	Os01t0720700-01	evm.model.FRAGSCAFF_223.613	0
## Alignment 3: score=267.0 e_value=5.7e-12 N=7 1&chr1.1 plus
3- 0:	Os01t0713900-01	evm.model.FRAGSCAFF_127.210	0
3- 1:	Os01t0716500-01	evm.model.FRAGSCAFF_127.183	1e-53
3- 2:	Os01t0719000-01	evm.model.FRAGSCAFF_127.154	9e-37
3- 3:	Os01t0720000-00	evm.model.FRAGSCAFF_127.119	8e-131
3- 4:	Os01t0720400-01	evm.model.FRAGSCAFF_127.104.1	5e-97
3- 5:	Os01t0720500-01	evm.model.FRAGSCAFF_127.100	2e-179
3- 6:	Os01t0721900-01	evm.model.FRAGSCAFF_127.66	1e-94
## Alignment 4: score=850.0 e_value=9.6e-51 N=18 1&chr1.1 minus
4- 0:	Os01t0952300-00	evm.model.ORIGINAL_4665.164	0
4- 1:	Os01t0956200-01	evm.model.ORIGINAL_4665.149	0
4- 2:	Os01t0957000-03	evm.model.ORIGINAL_4665.146	0
4- 3:	Os01t0957100-01	evm.model.ORIGINAL_4665.145	0
4- 4:	Os01t0957200-01	evm.model.ORIGINAL_4665.144	0
4- 5:	Os01t0957900-01	evm.model.ORIGINAL_4665.142	0
4- 6:	Os01t0958000-01	evm.model.ORIGINAL_4665.141.2	0
4- 7:	Os01t0958100-01	evm.model.ORIGINAL_4665.140	0
4- 8:	Os01t0958200-01	evm.model.ORIGINAL_4665.138	0
4- 9:	Os01t0958500-01	evm.model.ORIGINAL_4665.136	3e-141
4- 10:	Os01t0958700-01	evm.model.ORIGINAL_4665.134.1	0
4- 11:	Os01t0959800-01	evm.model.ORIGINAL_4665.128_evm.model.ORIGINAL_4665.129	0
4- 12:	Os01t0960000-01	evm.model.ORIGINAL_4665.126	8e-91
4- 13:	Os01t0960200-00	evm.model.ORIGINAL_4665.124	1e-143
4- 14:	Os01t0960300-01	evm.model.ORIGINAL_4665.123	0
4- 15:	Os01t0960500-01	evm.model.ORIGINAL_4665.122	0
4- 16:	Os01t0960800-01	evm.model.ORIGINAL_4665.121	7e-73
4- 17:	Os01t0961000-01	evm.model.ORIGINAL_4665.120	2e-28
## Alignment 5: score=685.0 e_value=5.6e-34 N=14 1&chr1.1 minus
5- 0:	Os01t0278950-00	evm.model.ORIGINAL_1958.101	0
5- 1:	Os01t0279000-01	evm.model.ORIGINAL_1958.102	0
5- 2:	Os01t0279100-01	evm.model.ORIGINAL_1958.103	2e-131
5- 3:	Os01t0279200-02	evm.model.ORIGINAL_1958.104	0
5- 4:	Os01t0279300-01	evm.model.ORIGINAL_1958.105	2e-105
5- 5:	Os01t0279700-01	evm.model.ORIGINAL_1958.109	0
5- 6:	Os01t0280000-01	evm.model.ORIGINAL_1958.112	0
5- 7:	Os01t0280500-01	evm.model.ORIGINAL_1958.118	1e-154
5- 8:	Os01t0281000-01	evm.model.ORIGINAL_1958.122	0
5- 9:	Os01t0281100-01	evm.model.ORIGINAL_1958.125	1e-25
5- 10:	Os01t0281301-00	evm.model.ORIGINAL_1958.128	4e-42
5- 11:	Os01t0281400-00	evm.model.ORIGINAL_1958.130	0
5- 12:	Os01t0281600-01	evm.model.ORIGINAL_1958.131	5e-103
5- 13:	Os01t0282800-02	evm.model.ORIGINAL_1958.133	0
## Alignment 6: score=278.0 e_value=5.5e-11 N=6 1&chr1.1 minus
6- 0:	Os01t0361700-01	evm.model.ORIGINAL_2084.182	8e-24
6- 1:	Os01t0363300-01	evm.model.ORIGINAL_2084.186	4e-84
6- 2:	Os01t0363600-01	evm.model.ORIGINAL_2084.187	2e-72
6- 3:	Os01t0363900-01	evm.model.ORIGINAL_2084.188	0
6- 4:	Os01t0364100-00	evm.model.ORIGINAL_2084.214_evm.model.ORIGINAL_2084.215	0
6- 5:	Os01t0364400-00	evm.model.ORIGINAL_2084.219	0
## Alignment 7: score=1219.0 e_value=4e-80 N=27 1&chr13.1 plus
7- 0:	Os01t0184100-01	evm.model.FRAGSCAFF_128.249	2e-71
7- 1:	Os01t0186000-01	evm.model.FRAGSCAFF_128.243	9e-51
7- 2:	Os01t0186900-02	evm.model.FRAGSCAFF_128.234	5e-149
7- 3:	Os01t0188400-01	evm.model.FRAGSCAFF_128.214	0
7- 4:	Os01t0190500-01	evm.model.FRAGSCAFF_128.206	0
7- 5:	Os01t0191200-02	evm.model.FRAGSCAFF_128.197	6e-21
7- 6:	Os01t0191300-01	evm.model.FRAGSCAFF_128.194	2e-162
7- 7:	Os01t0191700-01	evm.model.FRAGSCAFF_128.190	0
7- 8:	Os01t0192000-01	evm.model.FRAGSCAFF_128.186	3e-165
7- 9:	Os01t0192300-01	evm.model.FRAGSCAFF_128.180	2e-110
7- 10:	Os01t0192600-01	evm.model.FRAGSCAFF_128.172	7e-59
7- 11:	Os01t0192900-01	evm.model.FRAGSCAFF_128.167	0
7- 12:	Os01t0194600-02	evm.model.FRAGSCAFF_128.153	3e-46
7- 13:	Os01t0195400-00	evm.model.FRAGSCAFF_128.152	2e-88
7- 14:	Os01t0196500-01	evm.model.FRAGSCAFF_128.149	7e-75
7- 15:	Os01t0197100-01	evm.model.FRAGSCAFF_128.143	7e-180
7- 16:	Os01t0198200-01	evm.model.FRAGSCAFF_128.142	0
7- 17:	Os01t0198500-01	evm.model.FRAGSCAFF_128.139	7e-56
7- 18:	Os01t0198900-01	evm.model.FRAGSCAFF_128.130	9e-69
7- 19:	Os01t0200200-00	evm.model.FRAGSCAFF_128.122	4e-49
7- 20:	Os01t0201400-01	evm.model.FRAGSCAFF_128.120	2e-39
7- 21:	Os01t0201700-02	evm.model.FRAGSCAFF_128.110	7e-125
7- 22:	Os01t0201800-00	evm.model.FRAGSCAFF_128.109	1e-72
7- 23:	Os01t0202500-01	evm.model.FRAGSCAFF_128.105	7e-112
7- 24:	Os01t0202800-00	evm.model.FRAGSCAFF_128.102	2e-118
7- 25:	Os01t0203800-01	evm.model.FRAGSCAFF_128.88	0
7- 26:	Os01t0205500-01	evm.model.FRAGSCAFF_128.83	2e-134
## Alignment 8: score=1101.0 e_value=1e-71 N=24 1&chr13.1 plus
8- 0:	Os01t0165600-00	evm.model.FRAGSCAFF_128.336	6e-59
8- 1:	Os01t0166500-02	evm.model.FRAGSCAFF_128.329	5e-21
8- 2:	Os01t0167500-01	evm.model.FRAGSCAFF_128.321	0
8- 3:	Os01t0167900-01	evm.model.FRAGSCAFF_128.320	9e-88
8- 4:	Os01t0168400-01	evm.model.FRAGSCAFF_128.318.2	2e-153
8- 5:	Os01t0168500-01	evm.model.FRAGSCAFF_128.316	6e-62
8- 6:	Os01t0169800-01	evm.model.FRAGSCAFF_128.313_evm.model.FRAGSCAFF_128.314	0
8- 7:	Os01t0169900-01	evm.model.FRAGSCAFF_128.312	0
8- 8:	Os01t0170300-01	evm.model.FRAGSCAFF_128.310	0
8- 9:	Os01t0170500-01	evm.model.FRAGSCAFF_128.308	0
8- 10:	Os01t0172800-01	evm.model.FRAGSCAFF_128.300	7e-56
8- 11:	Os01t0173100-01	evm.model.FRAGSCAFF_128.298	2e-63
8- 12:	Os01t0175000-03	evm.model.FRAGSCAFF_128.296	6e-160
8- 13:	Os01t0175100-01	evm.model.FRAGSCAFF_128.294	3e-30
8- 14:	Os01t0175600-01	evm.model.FRAGSCAFF_128.291	0
8- 15:	Os01t0178400-01	evm.model.FRAGSCAFF_128.287	2e-108
8- 16:	Os01t0178500-02	evm.model.FRAGSCAFF_128.286	1e-105
8- 17:	Os01t0179000-01	evm.model.FRAGSCAFF_128.275	0
8- 18:	Os01t0179300-01	evm.model.FRAGSCAFF_128.273	2e-62
8- 19:	Os01t0179600-01	evm.model.FRAGSCAFF_128.270	0
8- 20:	Os01t0180000-01	evm.model.FRAGSCAFF_128.268	7e-179
8- 21:	Os01t0180300-01	evm.model.FRAGSCAFF_128.266	0
8- 22:	Os01t0180400-01	evm.model.FRAGSCAFF_128.265	6e-49
8- 23:	Os01t0180800-01	evm.model.FRAGSCAFF_128.262	0
## Alignment 9: score=471.0 e_value=5e-23 N=11 1&chr13.1 plus
9- 0:	Os01t0930800-01	evm.model.FRAGSCAFF_236.8	0
9- 1:	Os01t0931400-02	evm.model.FRAGSCAFF_236.13	1e-150
9- 2:	Os01t0933200-00	evm.model.FRAGSCAFF_236.27	2e-63
9- 3:	Os01t0934600-00	evm.model.FRAGSCAFF_236.30	3e-27
9- 4:	Os01t0935800-01	evm.model.FRAGSCAFF_236.37	9e-143
9- 5:	Os01t0935900-01	evm.model.FRAGSCAFF_236.40	2e-70
9- 6:	Os01t0936100-01	evm.model.FRAGSCAFF_236.46	0
9- 7:	Os01t0936200-01	evm.model.FRAGSCAFF_236.47	6e-109
9- 8:	Os01t0938200-01	evm.model.FRAGSCAFF_236.49	0
9- 9:	Os01t0940000-01	evm.model.FRAGSCAFF_236.53	0
9- 10:	Os01t0940700-02	evm.model.FRAGSCAFF_236.57	1e-129
## Alignment 10: score=471.0 e_value=2.2e-24 N=11 1&chr13.1 plus
10- 0:	Os01t0227400-01	evm.model.FRAGSCAFF_128.5	4e-60
10- 1:	Os01t0229000-00	evm.model.ORIGINAL_4646.26	5e-100
10- 2:	Os01t0230200-01	evm.model.ORIGINAL_4646.40	3e-99
10- 3:	Os01t0231000-01	evm.model.FRAGSCAFF_382.12	1e-126
10- 4:	Os01t0233100-00	evm.model.FRAGSCAFF_239.560	0
10- 5:	Os01t0233800-01	evm.model.FRAGSCAFF_239.563	0
10- 6:	Os01t0234700-01	evm.model.FRAGSCAFF_239.565	1e-71
10- 7:	Os01t0234900-01	evm.model.FRAGSCAFF_239.567	0
10- 8:	Os01t0235350-00	evm.model.FRAGSCAFF_239.570	0
10- 9:	Os01t0235700-02	DlbHLH148	0
10- 10:	Os01t0236700-01	evm.model.FRAGSCAFF_239.598	0
## Alignment 11: score=331.0 e_value=4.1e-14 N=8 1&chr13.1 plus
11- 0:	Os01t0947000-01	evm.model.FRAGSCAFF_236.57	7e-95
11- 1:	Os01t0949500-01	evm.model.FRAGSCAFF_236.85	3e-72
11- 2:	Os01t0950800-01	evm.model.FRAGSCAFF_236.89	2e-72
11- 3:	Os01t0951800-01	evm.model.FRAGSCAFF_236.95	2e-56
11- 4:	Os01t0952900-01	evm.model.FRAGSCAFF_236.105	2e-74
11- 5:	Os01t0954500-01	evm.model.FRAGSCAFF_236.108	4e-116
11- 6:	Os01t0957000-03	evm.model.FRAGSCAFF_236.126	0
11- 7:	Os01t0957200-01	evm.model.FRAGSCAFF_236.127	2e-134
## Alignment 12: score=320.0 e_value=9.9e-15 N=8 1&chr13.1 plus
12- 0:	Os01t0964800-01	evm.model.ORIGINAL_2788.220	0
12- 1:	Os01t0967100-01	evm.model.ORIGINAL_2788.219	0
12- 2:	Os01t0970500-01	evm.model.ORIGINAL_2788.217	4e-64
12- 3:	Os01t0971100-01	evm.model.ORIGINAL_2788.216	1e-64
12- 4:	Os01t0971900-01	evm.model.ORIGINAL_2788.210	0
12- 5:	Os01t0972000-01	evm.model.ORIGINAL_2788.209	1e-99
12- 6:	Os01t0975300-01	evm.model.ORIGINAL_2788.196	4e-40
12- 7:	Os01t0976200-01	evm.model.ORIGINAL_2788.191.3	2e-39
## Alignment 13: score=288.0 e_value=3.8e-11 N=7 1&chr13.1 plus
13- 0:	Os01t0820000-00	evm.model.ORIGINAL_6721.50	2e-64
13- 1:	Os01t0823500-01	evm.model.ORIGINAL_6721.42	5e-21
13- 2:	Os01t0825700-01	evm.model.ORIGINAL_6721.11	5e-108
13- 3:	Os01t0826400-01	evm.model.FRAGSCAFF_379.99	2e-99
13- 4:	Os01t0827200-01	evm.model.FRAGSCAFF_379.96	2e-116
13- 5:	Os01t0828900-00	evm.model.FRAGSCAFF_379.78	4e-76
13- 6:	Os01t0829400-01	evm.model.FRAGSCAFF_379.71	5e-59
[truncated: 45,305 more rows]

## Sheet: Pe_Dl
############### Parameters ###############
# MATCH_SCORE: 50
# MATCH_SIZE: 5
# GAP_PENALTY: -1
# OVERLAP_WINDOW: 5
# E_VALUE: 1e-05
# MAX GAPS: 25
############### Statistics ###############
# Number of collinear genes: 75308, Percentage: 60.11
# Number of all genes: 125290
##########################################
## Alignment 0: score=18654.0 e_value=0 N=384 Ped01C&chr1.1 plus
0- 0:	EVM0028857.1	evm.model.ORIGINAL_5305.7	0
0- 1:	EVM0030952.1	evm.model.ORIGINAL_5305.8	3e-128
0- 2:	EVM0008685.1	evm.model.ORIGINAL_5305.10	0
0- 3:	EVM0031376.1	evm.model.ORIGINAL_5305.11	0
0- 4:	EVM0031267.1	evm.model.ORIGINAL_5305.13	0
0- 5:	EVM0010479.1	evm.model.ORIGINAL_5305.14	0
0- 6:	EVM0048210.1	evm.model.ORIGINAL_5305.15	0
0- 7:	EVM0040993.3	evm.model.ORIGINAL_5305.16	0
0- 8:	EVM0005084.1	evm.model.ORIGINAL_5305.17	3e-102
0- 9:	EVM0054105.1	evm.model.ORIGINAL_5305.18	0
0- 10:	EVM0002842.1	evm.model.ORIGINAL_5305.19	5e-45
0- 11:	EVM0012284.2	evm.model.ORIGINAL_5305.21	3e-62
0- 12:	EVM0030632.1	evm.model.ORIGINAL_5305.23	0
0- 13:	EVM0043819.1	evm.model.ORIGINAL_5305.24	1e-99
0- 14:	EVM0036654.1	evm.model.ORIGINAL_5305.28	0
0- 15:	EVM0008785.1	evm.model.ORIGINAL_5305.29	1e-147
0- 16:	EVM0019039.1	evm.model.ORIGINAL_5305.30	2e-112
0- 17:	EVM0037467.1	evm.model.ORIGINAL_5305.34	1e-150
0- 18:	EVM0001271.1	evm.model.ORIGINAL_5305.35	2e-38
0- 19:	EVM0039007.1	evm.model.ORIGINAL_5305.38	5e-118
0- 20:	EVM0008888.1	evm.model.ORIGINAL_5305.39	1e-165
0- 21:	EVM0043164.1	evm.model.ORIGINAL_5305.43	0
0- 22:	EVM0053103.1	evm.model.ORIGINAL_5305.44	0
0- 23:	EVM0034451.1	evm.model.ORIGINAL_5305.46	2e-25
0- 24:	EVM0022503.1	evm.model.ORIGINAL_5305.47	1e-83
0- 25:	EVM0039145.1	evm.model.ORIGINAL_5305.48	0
0- 26:	EVM0051917.1	evm.model.ORIGINAL_5305.50	0
0- 27:	EVM0048258.1	evm.model.ORIGINAL_5305.53	0
0- 28:	EVM0014507.1	evm.model.ORIGINAL_5305.54	7e-150
0- 29:	EVM0053286.4	evm.model.ORIGINAL_5305.56	0
0- 30:	EVM0020793.1	evm.model.ORIGINAL_5305.58	6e-57
0- 31:	EVM0018302.1	evm.model.ORIGINAL_5305.59	0
0- 32:	EVM0025426.1	evm.model.ORIGINAL_5305.60	0
0- 33:	EVM0010092.1	evm.model.ORIGINAL_5305.61	0
0- 34:	EVM0007814.4	evm.model.ORIGINAL_5305.62	7e-89
0- 35:	EVM0039688.1	evm.model.ORIGINAL_5305.63	0
0- 36:	EVM0040866.1	evm.model.ORIGINAL_5305.65	0
0- 37:	EVM0013817.1	evm.model.ORIGINAL_5305.66	0
0- 38:	EVM0016903.1	evm.model.ORIGINAL_5305.67	0
0- 39:	EVM0027027.1	evm.model.ORIGINAL_5305.69.2	0
0- 40:	EVM0005109.1	evm.model.ORIGINAL_5305.71	8e-123
0- 41:	EVM0022983.2	evm.model.ORIGINAL_5305.72	0
0- 42:	EVM0039105.1	evm.model.ORIGINAL_5305.74	4e-98
0- 43:	EVM0022420.1	DlbHLH13	9e-156
0- 44:	EVM0017577.1	evm.model.ORIGINAL_5305.76	1e-82
0- 45:	EVM0056550.1	evm.model.ORIGINAL_5305.80	3e-22
0- 46:	EVM0057175.1	evm.model.ORIGINAL_5305.81	7e-34
0- 47:	EVM0007828.1	evm.model.ORIGINAL_5305.83	2e-32
0- 48:	EVM0020986.1	evm.model.ORIGINAL_5305.84	2e-68
0- 49:	EVM0006459.1	evm.model.ORIGINAL_5305.85	2e-62
0- 50:	EVM0050002.1	evm.model.ORIGINAL_5305.87	0
0- 51:	EVM0035194.1	evm.model.ORIGINAL_5305.91	8e-102
0- 52:	EVM0054147.2	evm.model.ORIGINAL_5305.93	0
0- 53:	EVM0027373.3	evm.model.ORIGINAL_5305.97	2e-63
0- 54:	EVM0056466.1	evm.model.ORIGINAL_4745.14	1e-37
0- 55:	EVM0036735.1	evm.model.ORIGINAL_4745.15	0
0- 56:	EVM0045646.1	evm.model.ORIGINAL_4745.17	0
0- 57:	EVM0018066.1	evm.model.ORIGINAL_4745.18	0
0- 58:	EVM0008044.1	evm.model.ORIGINAL_4745.19	0
0- 59:	EVM0031058.1	evm.model.ORIGINAL_4745.20	0
0- 60:	EVM0027560.1	evm.model.ORIGINAL_4745.21	0
0- 61:	EVM0012203.1	evm.model.ORIGINAL_4745.22	5e-70
0- 62:	EVM0008482.1	evm.model.ORIGINAL_4745.45	0
0- 63:	EVM0012792.1	evm.model.ORIGINAL_4745.48	1e-23
0- 64:	EVM0052049.1	evm.model.ORIGINAL_4745.49	1e-165
0- 65:	EVM0020965.1	evm.model.ORIGINAL_4745.51	0
0- 66:	EVM0042208.1	evm.model.ORIGINAL_4745.53	0
0- 67:	EVM0023681.1	evm.model.ORIGINAL_4745.54	0
0- 68:	EVM0013827.1	evm.model.ORIGINAL_4745.56	0
0- 69:	EVM0032832.1	evm.model.ORIGINAL_4745.60	0
0- 70:	EVM0052152.1	evm.model.ORIGINAL_4745.61	8e-83
0- 71:	EVM0040719.1	evm.model.ORIGINAL_4745.62	5e-64
0- 72:	EVM0005450.1	evm.model.ORIGINAL_4745.67	0
0- 73:	EVM0049247.1	evm.model.ORIGINAL_4745.70	3e-101
0- 74:	EVM0002132.1	evm.model.ORIGINAL_4745.71	0
0- 75:	EVM0020555.1	evm.model.ORIGINAL_4745.74	0
0- 76:	EVM0047138.1	evm.model.ORIGINAL_4745.76	3e-139
0- 77:	EVM0018061.1	evm.model.ORIGINAL_4745.77	0
0- 78:	EVM0005378.1	evm.model.ORIGINAL_4745.82	4e-176
0- 79:	EVM0019714.1	evm.model.ORIGINAL_4745.84	0
0- 80:	EVM0015697.1	evm.model.ORIGINAL_4745.86	0
0- 81:	EVM0047819.1	evm.model.FRAGSCAFF_136.160	4e-65
0- 82:	EVM0051332.1	evm.model.FRAGSCAFF_136.155	6e-129
0- 83:	EVM0044637.1	evm.model.FRAGSCAFF_136.151	7e-29
0- 84:	EVM0022597.1	evm.model.FRAGSCAFF_136.150	1e-81
0- 85:	EVM0020349.1	evm.model.FRAGSCAFF_136.148	7e-86
0- 86:	EVM0031182.1	evm.model.FRAGSCAFF_136.147	4e-96
0- 87:	EVM0021664.1	evm.model.FRAGSCAFF_136.145	0
0- 88:	EVM0011844.1	evm.model.FRAGSCAFF_136.144	2e-100
0- 89:	EVM0035483.1	evm.model.FRAGSCAFF_136.143	0
0- 90:	EVM0002744.1	evm.model.FRAGSCAFF_136.142	0
0- 91:	EVM0038405.1	evm.model.FRAGSCAFF_136.140	0
0- 92:	EVM0006997.4	evm.model.FRAGSCAFF_136.139	0
0- 93:	EVM0006449.1	evm.model.FRAGSCAFF_136.137	0
0- 94:	EVM0026247.1	evm.model.FRAGSCAFF_136.136	9e-110
0- 95:	EVM0037598.1	evm.model.FRAGSCAFF_136.135	1e-100
0- 96:	EVM0027339.1	evm.model.FRAGSCAFF_136.131	3e-71
0- 97:	EVM0036977.1	evm.model.FRAGSCAFF_136.126	2e-168
0- 98:	EVM0046714.1	evm.model.FRAGSCAFF_136.124	4e-29
0- 99:	EVM0058252.1	evm.model.FRAGSCAFF_136.123	0
0-100:	EVM0057330.1	evm.model.FRAGSCAFF_136.118	6e-86
0-101:	EVM0039914.1	evm.model.FRAGSCAFF_136.117	0
0-102:	EVM0052330.1	evm.model.FRAGSCAFF_136.115	0
0-103:	EVM0044509.1	evm.model.FRAGSCAFF_136.110	0
0-104:	EVM0042455.1	evm.model.FRAGSCAFF_136.93	5e-142
0-105:	EVM0029640.1	evm.model.FRAGSCAFF_136.91	0
0-106:	EVM0018036.1	evm.model.FRAGSCAFF_136.90	3e-32
0-107:	EVM0019381.1	evm.model.FRAGSCAFF_136.86	7e-76
0-108:	EVM0002659.1	evm.model.FRAGSCAFF_136.75	0
0-109:	EVM0047239.1	evm.model.FRAGSCAFF_136.72	0
0-110:	EVM0014664.1	evm.model.FRAGSCAFF_136.71	1e-180
0-111:	EVM0025971.1	evm.model.FRAGSCAFF_136.70	0
0-112:	EVM0001057.1	evm.model.FRAGSCAFF_136.67	0
0-113:	EVM0053988.1	evm.model.FRAGSCAFF_136.65	0
0-114:	EVM0011440.1	evm.model.FRAGSCAFF_136.63	0
0-115:	EVM0045004.2	evm.model.FRAGSCAFF_136.62	0
0-116:	EVM0018569.1	evm.model.FRAGSCAFF_136.50	5e-64
0-117:	EVM0011602.1	evm.model.FRAGSCAFF_136.37	8e-139
0-118:	EVM0045272.1	evm.model.FRAGSCAFF_136.36	2e-55
0-119:	EVM0008288.1	evm.model.FRAGSCAFF_136.33	3e-27
0-120:	EVM0050500.4	evm.model.FRAGSCAFF_136.32	1e-139
0-121:	EVM0022388.1	evm.model.FRAGSCAFF_136.31	2e-110
0-122:	EVM0048037.1	evm.model.FRAGSCAFF_136.30	3e-105
0-123:	EVM0027556.1	evm.model.FRAGSCAFF_136.28	1e-51
0-124:	EVM0006738.1	evm.model.FRAGSCAFF_136.24	3e-78
0-125:	EVM0028635.1	evm.model.FRAGSCAFF_136.22	1e-142
0-126:	EVM0016004.1	evm.model.FRAGSCAFF_136.20	1e-161
0-127:	EVM0039682.1	evm.model.FRAGSCAFF_136.17	5e-124
0-128:	EVM0050212.1	evm.model.FRAGSCAFF_136.15	0
0-129:	EVM0049557.1	evm.model.FRAGSCAFF_136.14	0
0-130:	EVM0009713.1	evm.model.FRAGSCAFF_136.13	6e-36
0-131:	EVM0043718.3	DlbHLH6	2e-145
0-132:	EVM0011347.1	evm.model.FRAGSCAFF_136.11	0
0-133:	EVM0030431.1	evm.model.FRAGSCAFF_136.5	5e-165
0-134:	EVM0026099.1	evm.model.FRAGSCAFF_226.393	0
0-135:	EVM0003878.1	evm.model.FRAGSCAFF_226.392	0
0-136:	EVM0023631.2	evm.model.FRAGSCAFF_226.391	0
0-137:	EVM0009536.1	evm.model.FRAGSCAFF_226.390	0
0-138:	EVM0030723.1	evm.model.FRAGSCAFF_226.389	9e-146
0-139:	EVM0027388.1	evm.model.FRAGSCAFF_226.388	0
0-140:	EVM0032753.1	evm.model.FRAGSCAFF_226.387	0
0-141:	EVM0036606.1	evm.model.FRAGSCAFF_226.386	3e-98
0-142:	EVM0019527.1	evm.model.FRAGSCAFF_226.384	3e-27
0-143:	EVM0046656.1	evm.model.FRAGSCAFF_226.382	0
0-144:	EVM0050217.1	evm.model.FRAGSCAFF_226.378	3e-91
0-145:	EVM0018906.1	evm.model.FRAGSCAFF_226.377	1e-25
0-146:	EVM0019428.1	evm.model.FRAGSCAFF_226.375	2e-93
0-147:	EVM0049900.1	evm.model.FRAGSCAFF_226.373	0
0-148:	EVM0038913.1	evm.model.FRAGSCAFF_226.372	0
0-149:	EVM0039493.1	evm.model.FRAGSCAFF_226.371.2	9e-80
0-150:	EVM0006525.1	evm.model.FRAGSCAFF_226.368	3e-54
0-151:	EVM0019735.1	evm.model.FRAGSCAFF_226.367	8e-164
0-152:	EVM0022792.1	evm.model.FRAGSCAFF_226.366	0
0-153:	EVM0017268.1	evm.model.FRAGSCAFF_226.364	0
0-154:	EVM0056571.1	evm.model.FRAGSCAFF_226.363	0
0-155:	EVM0056613.1	evm.model.FRAGSCAFF_226.361	2e-56
0-156:	EVM0016937.1	evm.model.FRAGSCAFF_226.359	7e-83
0-157:	EVM0010168.4	evm.model.FRAGSCAFF_226.358	2e-142
0-158:	EVM0049600.1	evm.model.FRAGSCAFF_226.357	9e-103
0-159:	EVM0032376.1	evm.model.FRAGSCAFF_226.355	0
0-160:	EVM0003762.1	evm.model.FRAGSCAFF_226.353	0
0-161:	EVM0008950.1	evm.model.FRAGSCAFF_226.352	0
0-162:	EVM0004203.1	evm.model.FRAGSCAFF_226.347	0
0-163:	EVM0037903.1	evm.model.FRAGSCAFF_226.345	9e-111
0-164:	EVM0026392.1	evm.model.FRAGSCAFF_226.344	0
0-165:	EVM0019736.1	evm.model.FRAGSCAFF_226.341	0
0-166:	EVM0050587.1	evm.model.FRAGSCAFF_226.340.1	0
0-167:	EVM0055014.1	evm.model.FRAGSCAFF_226.338.2	2e-96
0-168:	EVM0029124.1	evm.model.FRAGSCAFF_226.336	2e-120
0-169:	EVM0046569.1	evm.model.FRAGSCAFF_226.335	1e-58
0-170:	EVM0040942.1	evm.model.FRAGSCAFF_226.334	1e-130
0-171:	EVM0044243.1	evm.model.FRAGSCAFF_226.333	0
0-172:	EVM0041800.1	evm.model.FRAGSCAFF_226.331	0
0-173:	EVM0058440.1	evm.model.FRAGSCAFF_226.328	4e-82
0-174:	EVM0035198.1	evm.model.FRAGSCAFF_226.326	0
0-175:	EVM0013265.1	evm.model.FRAGSCAFF_226.324	0
0-176:	EVM0058188.1	evm.model.FRAGSCAFF_226.322	1e-30
0-177:	EVM0014425.2	evm.model.FRAGSCAFF_226.321	3e-172
0-178:	EVM0007399.1	evm.model.FRAGSCAFF_226.317	0
0-179:	EVM0033995.1	evm.model.FRAGSCAFF_226.315	2e-52
0-180:	EVM0048688.1	evm.model.FRAGSCAFF_226.314	5e-34
0-181:	EVM0011775.1	evm.model.FRAGSCAFF_226.313	3e-75
0-182:	EVM0023919.1	evm.model.FRAGSCAFF_226.308	1e-122
0-183:	EVM0020040.1	evm.model.FRAGSCAFF_226.307	0
0-184:	EVM0021616.1	evm.model.FRAGSCAFF_226.306	3e-173
0-185:	EVM0038647.1	evm.model.FRAGSCAFF_226.305	2e-76
0-186:	EVM0013239.1	evm.model.FRAGSCAFF_226.300	0
0-187:	EVM0002478.1	evm.model.FRAGSCAFF_226.298	0
0-188:	EVM0046761.1	evm.model.FRAGSCAFF_226.292	0
0-189:	EVM0049748.2	evm.model.FRAGSCAFF_226.291	6e-101
0-190:	EVM0047105.1	evm.model.FRAGSCAFF_226.289	0
0-191:	EVM0031138.1	evm.model.FRAGSCAFF_226.288	5e-33
0-192:	EVM0014733.1	evm.model.FRAGSCAFF_226.287	0
0-193:	EVM0051227.1	evm.model.FRAGSCAFF_226.286	0
0-194:	EVM0045338.1	evm.model.FRAGSCAFF_226.285	4e-124
0-195:	EVM0012915.1	evm.model.FRAGSCAFF_226.284	0
0-196:	EVM0012218.1	evm.model.FRAGSCAFF_226.283	0
0-197:	EVM0000661.1	evm.model.FRAGSCAFF_226.282	0
0-198:	EVM0035925.1	evm.model.FRAGSCAFF_226.280	0
0-199:	EVM0036601.1	evm.model.FRAGSCAFF_226.278	0
0-200:	EVM0056379.1	evm.model.FRAGSCAFF_226.277	0
0-201:	EVM0038158.1	evm.model.FRAGSCAFF_226.272	0
0-202:	EVM0012380.1	evm.model.FRAGSCAFF_226.268	0
0-203:	EVM0055103.1	evm.model.FRAGSCAFF_226.267	1e-93
0-204:	EVM0056911.2	evm.model.FRAGSCAFF_226.266	0
0-205:	EVM0055968.1	evm.model.FRAGSCAFF_226.263	2e-110
0-206:	EVM0017024.1	evm.model.FRAGSCAFF_226.262	0
0-207:	EVM0049775.1	evm.model.FRAGSCAFF_226.261	2e-41
0-208:	EVM0037601.1	evm.model.FRAGSCAFF_226.259	7e-116
0-209:	EVM0004195.2	evm.model.FRAGSCAFF_226.258	0
0-210:	EVM0050902.1	evm.model.FRAGSCAFF_226.255	2e-39
0-211:	EVM0030578.1	evm.model.FRAGSCAFF_226.253	9e-82
0-212:	EVM0045462.1	evm.model.FRAGSCAFF_226.250	0
0-213:	EVM0051602.2	evm.model.FRAGSCAFF_226.249	0
0-214:	EVM0003490.1	evm.model.FRAGSCAFF_226.247	0
0-215:	EVM0027026.1	evm.model.FRAGSCAFF_226.246	0
0-216:	EVM0032197.1	evm.model.FRAGSCAFF_226.244	5e-113
0-217:	EVM0056324.1	evm.model.FRAGSCAFF_226.242_evm.model.FRAGSCAFF_226.243	4e-127
0-218:	EVM0037336.1	evm.model.FRAGSCAFF_226.238	1e-114
0-219:	EVM0056368.1	evm.model.FRAGSCAFF_226.237	0
0-220:	EVM0039304.1	evm.model.FRAGSCAFF_226.234	0
0-221:	EVM0053474.1	evm.model.FRAGSCAFF_226.231	0
0-222:	EVM0026885.1	evm.model.FRAGSCAFF_226.230	5e-128
0-223:	EVM0007960.1	evm.model.FRAGSCAFF_226.229	0
0-224:	EVM0050780.1	evm.model.FRAGSCAFF_226.228	3e-90
0-225:	EVM0049182.1	evm.model.FRAGSCAFF_226.226.2	0
0-226:	EVM0036069.1	evm.model.FRAGSCAFF_226.225	1e-48
0-227:	EVM0010765.1	evm.model.FRAGSCAFF_226.223.2	0
0-228:	EVM0028481.1	evm.model.FRAGSCAFF_226.221	5e-155
0-229:	EVM0041392.1	evm.model.FRAGSCAFF_226.218	5e-51
0-230:	EVM0057340.1	evm.model.FRAGSCAFF_226.217.1	0
0-231:	EVM0058061.1	evm.model.FRAGSCAFF_226.216	0
0-232:	EVM0056640.1	evm.model.FRAGSCAFF_226.213	0
0-233:	EVM0026164.1	evm.model.FRAGSCAFF_226.212	0
0-234:	EVM0021952.1	evm.model.FRAGSCAFF_226.209	9e-117
0-235:	EVM0040579.1	evm.model.FRAGSCAFF_226.207	0
0-236:	EVM0036788.1	evm.model.FRAGSCAFF_226.206	2e-171
0-237:	EVM0016812.1	evm.model.FRAGSCAFF_226.204	0
0-238:	EVM0006915.1	evm.model.FRAGSCAFF_226.202	0
0-239:	EVM0033168.1	evm.model.FRAGSCAFF_226.197	5e-41
0-240:	EVM0053307.1	evm.model.FRAGSCAFF_226.196	6e-175
0-241:	EVM0046496.1	evm.model.FRAGSCAFF_226.195	0
0-242:	EVM0048810.1	evm.model.FRAGSCAFF_226.194	0
0-243:	EVM0021734.3	evm.model.FRAGSCAFF_226.193	0
0-244:	EVM0024512.1	evm.model.FRAGSCAFF_226.189	3e-57
0-245:	EVM0021167.1	evm.model.FRAGSCAFF_226.184	0
0-246:	EVM0017333.1	evm.model.FRAGSCAFF_226.183	0
0-247:	EVM0039802.1	evm.model.FRAGSCAFF_226.181	4e-59
0-248:	EVM0006985.1	evm.model.FRAGSCAFF_226.180	2e-124
0-249:	EVM0035771.1	evm.model.FRAGSCAFF_226.178	1e-140
0-250:	EVM0020569.1	DlbHLH4	0
0-251:	EVM0035369.1	evm.model.FRAGSCAFF_226.175	1e-89
0-252:	EVM0023112.1	evm.model.FRAGSCAFF_226.174	0
0-253:	EVM0015601.1	evm.model.FRAGSCAFF_226.172	0
0-254:	EVM0056212.1	evm.model.FRAGSCAFF_226.171	0
0-255:	EVM0056585.1	evm.model.FRAGSCAFF_226.170	1e-23
0-256:	EVM0001921.1	evm.model.FRAGSCAFF_226.169	2e-120
0-257:	EVM0034382.1	evm.model.FRAGSCAFF_226.166	1e-173
0-258:	EVM0004332.1	evm.model.FRAGSCAFF_226.164	0
0-259:	EVM0003243.1	evm.model.FRAGSCAFF_226.163	5e-78
0-260:	EVM0058352.1	evm.model.FRAGSCAFF_226.160	0
0-261:	EVM0017565.1	evm.model.FRAGSCAFF_226.158	4e-26
0-262:	EVM0015791.1	evm.model.FRAGSCAFF_226.156	0
0-263:	EVM0042000.1	evm.model.FRAGSCAFF_226.153	8e-92
0-264:	EVM0016865.2	evm.model.FRAGSCAFF_226.152	0
0-265:	EVM0048763.2	evm.model.FRAGSCAFF_226.151	2e-46
0-266:	EVM0023522.1	evm.model.FRAGSCAFF_226.150	2e-172
0-267:	EVM0042097.1	evm.model.FRAGSCAFF_226.149	3e-45
0-268:	EVM0023074.1	evm.model.FRAGSCAFF_226.147	3e-38
0-269:	EVM0041730.1	evm.model.FRAGSCAFF_226.144	0
0-270:	EVM0005981.1	evm.model.FRAGSCAFF_226.142	0
0-271:	EVM0041251.1	evm.model.FRAGSCAFF_226.139	3e-76
0-272:	EVM0054859.1	evm.model.FRAGSCAFF_226.137	3e-78
0-273:	EVM0006732.1	evm.model.FRAGSCAFF_226.136	4e-50
0-274:	EVM0055127.1	evm.model.FRAGSCAFF_226.135	7e-166
0-275:	EVM0058181.1	evm.model.FRAGSCAFF_226.129	0
0-276:	EVM0027528.1	evm.model.FRAGSCAFF_226.126	0
0-277:	EVM0044840.1	evm.model.FRAGSCAFF_226.125	4e-114
0-278:	EVM0054700.1	evm.model.FRAGSCAFF_226.123	3e-51
0-279:	EVM0037616.1	evm.model.FRAGSCAFF_226.121	0
0-280:	EVM0054320.1	evm.model.FRAGSCAFF_390.175	8e-124
0-281:	EVM0037070.1	evm.model.FRAGSCAFF_390.177	3e-37
0-282:	EVM0019184.2	evm.model.FRAGSCAFF_390.178	0
0-283:	EVM0022298.1	evm.model.FRAGSCAFF_390.179	0
0-284:	EVM0035382.1	evm.model.FRAGSCAFF_390.180	1e-47
0-285:	EVM0039988.1	evm.model.FRAGSCAFF_390.182	1e-77
0-286:	EVM0012321.1	evm.model.FRAGSCAFF_390.183	3e-134
0-287:	EVM0025905.1	evm.model.FRAGSCAFF_390.185	0
0-288:	EVM0027782.1	evm.model.FRAGSCAFF_390.187	1e-74
0-289:	EVM0043880.1	evm.model.FRAGSCAFF_390.188	2e-129
0-290:	EVM0053634.1	evm.model.FRAGSCAFF_390.192	0
0-291:	EVM0053775.1	evm.model.FRAGSCAFF_390.196	0
0-292:	EVM0043837.1	evm.model.FRAGSCAFF_390.201	1e-135
0-293:	EVM0041088.1	evm.model.FRAGSCAFF_390.203	0
0-294:	EVM0035466.1	evm.model.FRAGSCAFF_390.205	2e-174
0-295:	EVM0034138.1	evm.model.FRAGSCAFF_390.207	0
0-296:	EVM0020668.1	evm.model.FRAGSCAFF_390.211	0
0-297:	EVM0053624.1	evm.model.FRAGSCAFF_390.212.1	0
0-298:	EVM0002573.1	evm.model.FRAGSCAFF_390.214	3e-123
0-299:	EVM0019027.1	evm.model.FRAGSCAFF_390.217	0
0-300:	EVM0044176.1	evm.model.FRAGSCAFF_390.219	6e-132
0-301:	EVM0047032.1	evm.model.FRAGSCAFF_390.222	0
0-302:	EVM0031906.1	evm.model.FRAGSCAFF_390.223	0
0-303:	EVM0041534.1	evm.model.FRAGSCAFF_390.225	1e-56
0-304:	EVM0041470.1	evm.model.FRAGSCAFF_390.227	2e-63
0-305:	EVM0038942.1	evm.model.FRAGSCAFF_390.229	3e-117
0-306:	EVM0017116.1	evm.model.FRAGSCAFF_390.234	1e-157
0-307:	EVM0016775.2	evm.model.FRAGSCAFF_390.235	0
0-308:	EVM0048007.1	evm.model.FRAGSCAFF_390.237	6e-105
0-309:	EVM0009534.1	evm.model.FRAGSCAFF_390.240	0
0-310:	EVM0022100.1	evm.model.FRAGSCAFF_390.244	0
0-311:	EVM0007275.1	evm.model.FRAGSCAFF_390.246	0
0-312:	EVM0031687.1	evm.model.FRAGSCAFF_390.249	0
0-313:	EVM0010356.1	evm.model.FRAGSCAFF_390.250	2e-28
0-314:	EVM0027696.1	DlbHLH15	3e-135
0-315:	EVM0037777.1	evm.model.FRAGSCAFF_390.253	0
0-316:	EVM0037626.1	evm.model.FRAGSCAFF_390.256	2e-38
0-317:	EVM0008460.1	evm.model.FRAGSCAFF_390.257	6e-110
0-318:	EVM0023016.1	evm.model.FRAGSCAFF_390.259	0
0-319:	EVM0009985.1	evm.model.FRAGSCAFF_390.260	2e-136
0-320:	EVM0015540.1	evm.model.FRAGSCAFF_390.261	0
0-321:	EVM0028263.1	evm.model.FRAGSCAFF_390.262	4e-67
0-322:	EVM0010094.1	evm.model.FRAGSCAFF_390.263	6e-58
0-323:	EVM0008436.1	evm.model.FRAGSCAFF_390.264	0
0-324:	EVM0003865.5	evm.model.FRAGSCAFF_390.265	0
0-325:	EVM0046180.1	evm.model.FRAGSCAFF_390.268	6e-60
0-326:	EVM0052797.1	evm.model.FRAGSCAFF_390.270	3e-62
0-327:	EVM0049155.2	evm.model.FRAGSCAFF_390.275	0
0-328:	EVM0037153.1	evm.model.FRAGSCAFF_390.277	2e-94
0-329:	EVM0058414.1	evm.model.FRAGSCAFF_390.282	7e-164
0-330:	EVM0010312.2	evm.model.FRAGSCAFF_390.283	8e-23
0-331:	EVM0057252.1	evm.model.FRAGSCAFF_390.285	0
0-332:	EVM0054597.1	evm.model.FRAGSCAFF_390.287	0
0-333:	EVM0026784.1	evm.model.FRAGSCAFF_390.289.1	0
0-334:	EVM0057305.1	evm.model.FRAGSCAFF_390.290	0
0-335:	EVM0049130.1	evm.model.FRAGSCAFF_390.291	5e-153
0-336:	EVM0043749.1	evm.model.FRAGSCAFF_390.293	2e-149
0-337:	EVM0013956.1	evm.model.FRAGSCAFF_390.294	3e-30
0-338:	EVM0026092.1	evm.model.FRAGSCAFF_390.295	0
0-339:	EVM0032688.1	evm.model.FRAGSCAFF_390.296	0
0-340:	EVM0001649.1	evm.model.FRAGSCAFF_390.300	3e-101
0-341:	EVM0031859.1	evm.model.FRAGSCAFF_390.301	7e-40
0-342:	EVM0057104.1	evm.model.FRAGSCAFF_390.304	5e-163
0-343:	EVM0029540.1	evm.model.FRAGSCAFF_390.306	3e-157
0-344:	EVM0046384.1	evm.model.FRAGSCAFF_390.307	0
0-345:	EVM0038329.1	evm.model.FRAGSCAFF_390.308	0
0-346:	EVM0015111.1	evm.model.FRAGSCAFF_390.309	2e-65
0-347:	EVM0044714.1	evm.model.FRAGSCAFF_390.312	0
0-348:	EVM0033818.1	evm.model.FRAGSCAFF_390.313	0
0-349:	EVM0040733.1	evm.model.FRAGSCAFF_390.314	1e-149
0-350:	EVM0015663.1	evm.model.FRAGSCAFF_390.315	0
0-351:	EVM0045172.1	evm.model.FRAGSCAFF_390.324	0
0-352:	EVM0041996.1	evm.model.FRAGSCAFF_390.341.1	0
0-353:	EVM0041282.1	evm.model.FRAGSCAFF_390.346	0
0-354:	EVM0019778.1	evm.model.FRAGSCAFF_390.347	5e-73
0-355:	EVM0036124.1	evm.model.FRAGSCAFF_390.348	0
0-356:	EVM0005954.1	evm.model.FRAGSCAFF_390.351.2	0
0-357:	EVM0043568.1	evm.model.FRAGSCAFF_390.361	1e-89
0-358:	EVM0026790.1	evm.model.FRAGSCAFF_390.362	1e-158
0-359:	EVM0044112.1	evm.model.FRAGSCAFF_390.368	0
0-360:	EVM0054461.1	evm.model.FRAGSCAFF_390.370	3e-66
0-361:	EVM0010509.1	evm.model.FRAGSCAFF_390.372	2e-37
0-362:	EVM0054211.1	evm.model.FRAGSCAFF_390.373	0
0-363:	EVM0052096.1	DlbHLH14	0
0-364:	EVM0056175.1	evm.model.FRAGSCAFF_390.378	0
0-365:	EVM0006212.1	evm.model.FRAGSCAFF_390.380	0
0-366:	EVM0024605.1	evm.model.FRAGSCAFF_390.381	2e-67
0-367:	EVM0026066.1	evm.model.FRAGSCAFF_390.387	0
0-368:	EVM0000170.1	evm.model.FRAGSCAFF_390.389	0
0-369:	EVM0037940.1	evm.model.FRAGSCAFF_390.391	0
0-370:	EVM0039559.1	evm.model.FRAGSCAFF_390.392	0
0-371:	EVM0019192.1	evm.model.FRAGSCAFF_390.393	7e-39
0-372:	EVM0001677.1	evm.model.FRAGSCAFF_390.395	3e-77
0-373:	EVM0048198.1	evm.model.FRAGSCAFF_390.398	4e-100
0-374:	EVM0020505.1	evm.model.FRAGSCAFF_390.400	8e-93
0-375:	EVM0002261.1	evm.model.FRAGSCAFF_390.402	6e-24
0-376:	EVM0023143.1	evm.model.FRAGSCAFF_390.404	4e-45
0-377:	EVM0016175.1	evm.model.FRAGSCAFF_390.405	8e-26
0-378:	EVM0005642.1	evm.model.FRAGSCAFF_390.411	0
0-379:	EVM0002126.1	evm.model.FRAGSCAFF_390.412	0
0-380:	EVM0055650.1	evm.model.FRAGSCAFF_390.415	0
0-381:	EVM0039408.1	evm.model.FRAGSCAFF_390.420	0
0-382:	EVM0019378.1	evm.model.FRAGSCAFF_390.421	0
0-383:	EVM0010615.1	evm.model.FRAGSCAFF_390.433	0
## Alignment 1: score=882.0 e_value=5.1e-47 N=18 Ped01C&chr1.1 plus
1- 0:	EVM0025496.1	evm.model.ORIGINAL_4665.121	3e-77
1- 1:	EVM0009711.2	evm.model.ORIGINAL_4665.122	0
1- 2:	EVM0024349.1	evm.model.ORIGINAL_4665.123	0
1- 3:	EVM0058523.1	evm.model.ORIGINAL_4665.124	1e-158
1- 4:	EVM0026075.1	evm.model.ORIGINAL_4665.126	1e-98
1- 5:	EVM0025989.1	evm.model.ORIGINAL_4665.128_evm.model.ORIGINAL_4665.129	0
1- 6:	EVM0028578.1	evm.model.ORIGINAL_4665.133	4e-111
1- 7:	EVM0013632.2	evm.model.ORIGINAL_4665.134.1	0
1- 8:	EVM0036375.1	evm.model.ORIGINAL_4665.136	5e-165
1- 9:	EVM0026152.1	evm.model.ORIGINAL_4665.138	0
1- 10:	EVM0009480.2	evm.model.ORIGINAL_4665.140	3e-82
1- 11:	EVM0043363.1	evm.model.ORIGINAL_4665.141.2	0
1- 12:	EVM0000740.1	evm.model.ORIGINAL_4665.142	0
1- 13:	EVM0053462.1	evm.model.ORIGINAL_4665.143	0
1- 14:	EVM0037961.1	evm.model.ORIGINAL_4665.144	0
1- 15:	EVM0028445.1	evm.model.ORIGINAL_4665.145	0
1- 16:	EVM0012794.1	evm.model.ORIGINAL_4665.146	0
1- 17:	EVM0025393.1	evm.model.ORIGINAL_4665.149	0
## Alignment 2: score=394.0 e_value=4.5e-14 N=8 Ped01C&chr1.1 plus
2- 0:	EVM0044344.1	evm.model.FRAGSCAFF_129.1022	0
2- 1:	EVM0045801.1	evm.model.FRAGSCAFF_129.1021	0
2- 2:	EVM0045463.1	evm.model.FRAGSCAFF_129.1020	9e-109
2- 3:	EVM0025436.1	evm.model.FRAGSCAFF_129.1019	4e-48
2- 4:	EVM0041196.1	evm.model.FRAGSCAFF_129.1016	0
2- 5:	EVM0045177.1	evm.model.FRAGSCAFF_129.1015	0
2- 6:	EVM0054654.1	evm.model.FRAGSCAFF_129.1013	7e-175
2- 7:	EVM0023183.1	evm.model.FRAGSCAFF_129.1012.2	0
## Alignment 3: score=350.0 e_value=1.4e-14 N=8 Ped01C&chr1.1 plus
3- 0:	EVM0024673.1	evm.model.FRAGSCAFF_223.241	8e-38
3- 1:	EVM0003867.1	evm.model.FRAGSCAFF_223.252	1e-60
3- 2:	EVM0039256.1	evm.model.FRAGSCAFF_223.258	6e-29
3- 3:	EVM0051466.1	evm.model.FRAGSCAFF_223.260	0
3- 4:	EVM0038515.1	evm.model.FRAGSCAFF_223.266	0
3- 5:	EVM0014803.1	evm.model.FRAGSCAFF_223.274	0
3- 6:	EVM0014634.1	evm.model.FRAGSCAFF_223.277	2e-82
3- 7:	EVM0002485.1	evm.model.FRAGSCAFF_223.282	5e-53
## Alignment 4: score=24070.0 e_value=0 N=495 Ped01C&chr1.1 minus
4- 0:	EVM0038002.1	evm.model.FRAGSCAFF_400.882	7e-56
4- 1:	EVM0037564.1	evm.model.FRAGSCAFF_400.885	4e-133
4- 2:	EVM0018842.1	evm.model.FRAGSCAFF_400.887	0
4- 3:	EVM0016814.1	evm.model.FRAGSCAFF_400.888.1	0
4- 4:	EVM0017856.1	evm.model.FRAGSCAFF_400.889	2e-70
4- 5:	EVM0031744.1	evm.model.FRAGSCAFF_400.890	0
4- 6:	EVM0027650.1	evm.model.FRAGSCAFF_400.893	4e-162
4- 7:	EVM0016695.1	evm.model.FRAGSCAFF_400.895	0
4- 8:	EVM0055976.2	evm.model.FRAGSCAFF_400.896	1e-135
4- 9:	EVM0030711.1	evm.model.FRAGSCAFF_400.897	1e-34
4- 10:	EVM0018896.1	evm.model.ORIGINAL_4665.165	4e-153
4- 11:	EVM0015634.1	evm.model.ORIGINAL_4665.164	0
4- 12:	EVM0004953.1	evm.model.ORIGINAL_4665.162	4e-105
4- 13:	EVM0008813.1	evm.model.ORIGINAL_4665.159	8e-96
4- 14:	EVM0014200.1	evm.model.ORIGINAL_4665.157	1e-78
4- 15:	EVM0003748.1	evm.model.ORIGINAL_4665.156	4e-160
4- 16:	EVM0014697.1	evm.model.ORIGINAL_4665.155	4e-126
4- 17:	EVM0001756.1	evm.model.ORIGINAL_4665.154	2e-64
4- 18:	EVM0031207.1	evm.model.ORIGINAL_4665.152	4e-110
4- 19:	EVM0013632.2	evm.model.ORIGINAL_4665.134.1	0
4- 20:	EVM0004112.1	evm.model.ORIGINAL_4665.113	5e-157
4- 21:	EVM0042697.1	evm.model.ORIGINAL_4665.104	1e-73
4- 22:	EVM0058476.1	evm.model.ORIGINAL_4665.101	7e-156
4- 23:	EVM0024238.1	evm.model.ORIGINAL_4665.100	2e-147
4- 24:	EVM0051130.1	evm.model.ORIGINAL_4665.99	1e-52
4- 25:	EVM0020712.1	evm.model.ORIGINAL_4665.98	5e-98
4- 26:	EVM0015152.1	evm.model.ORIGINAL_4665.95	0
4- 27:	EVM0011020.1	DlbHLH8	1e-131
4- 28:	EVM0052776.1	evm.model.ORIGINAL_4665.89	5e-136
4- 29:	EVM0010276.2	evm.model.ORIGINAL_4665.87	0
4- 30:	EVM0030164.1	evm.model.ORIGINAL_4665.84	2e-113
4- 31:	EVM0045492.1	evm.model.ORIGINAL_4665.82	0
4- 32:	EVM0025490.1	evm.model.ORIGINAL_4665.78	9e-132
4- 33:	EVM0043022.1	evm.model.ORIGINAL_4665.68	9e-168
4- 34:	EVM0046095.1	evm.model.ORIGINAL_4665.64	0
4- 35:	EVM0014196.1	evm.model.ORIGINAL_4665.62	5e-108
4- 36:	EVM0031076.1	evm.model.ORIGINAL_4665.61	1e-124
4- 37:	EVM0026111.1	evm.model.ORIGINAL_4665.59	0
4- 38:	EVM0032686.1	evm.model.ORIGINAL_4665.53	5e-39
4- 39:	EVM0046183.1	evm.model.ORIGINAL_4665.50	6e-33
4- 40:	EVM0015862.1	evm.model.ORIGINAL_4665.49	0
4- 41:	EVM0000270.2	evm.model.ORIGINAL_4665.48	0
4- 42:	EVM0032502.1	evm.model.ORIGINAL_4665.47	1e-175
4- 43:	EVM0055395.1	evm.model.ORIGINAL_4665.46	0
4- 44:	EVM0021344.1	evm.model.ORIGINAL_4665.45.1	8e-114
4- 45:	EVM0015337.1	evm.model.ORIGINAL_4665.41	0
4- 46:	EVM0023734.1	evm.model.ORIGINAL_4665.36	5e-21
4- 47:	EVM0017253.1	evm.model.ORIGINAL_4665.35	0
4- 48:	EVM0013391.1	evm.model.ORIGINAL_4665.31	6e-63
4- 49:	EVM0023556.1	evm.model.ORIGINAL_4665.29	0
4- 50:	EVM0008001.1	evm.model.ORIGINAL_4665.28	5e-119
4- 51:	EVM0052501.1	evm.model.ORIGINAL_4665.27	1e-54
4- 52:	EVM0020077.1	evm.model.ORIGINAL_4665.25	0
4- 53:	EVM0019155.1	evm.model.ORIGINAL_4665.22	3e-64
4- 54:	EVM0042361.1	evm.model.ORIGINAL_4665.19	0
4- 55:	EVM0057200.1	evm.model.ORIGINAL_4665.18	0
4- 56:	EVM0034423.3	evm.model.ORIGINAL_4665.16	3e-135
4- 57:	EVM0020136.1	evm.model.ORIGINAL_4665.13	0
4- 58:	EVM0007384.1	evm.model.ORIGINAL_4665.10	3e-81
4- 59:	EVM0056876.1	evm.model.ORIGINAL_4665.8	2e-49
4- 60:	EVM0020008.2	evm.model.ORIGINAL_4665.4	5e-51
4- 61:	EVM0028323.1	evm.model.ORIGINAL_4665.3	1e-37
4- 62:	EVM0018492.1	evm.model.ORIGINAL_4665.2	0
4- 63:	EVM0013262.1	evm.model.FRAGSCAFF_129.364	0
4- 64:	EVM0057466.1	evm.model.FRAGSCAFF_129.366	3e-119
4- 65:	EVM0024986.1	evm.model.FRAGSCAFF_129.376	4e-110
4- 66:	EVM0058588.1	evm.model.FRAGSCAFF_129.377	0
4- 67:	EVM0058629.1	evm.model.FRAGSCAFF_129.378	4e-63
4- 68:	EVM0043705.1	evm.model.FRAGSCAFF_129.379	0
4- 69:	EVM0025993.1	evm.model.FRAGSCAFF_129.380	0
4- 70:	EVM0046084.1	evm.model.FRAGSCAFF_129.381	2e-71
4- 71:	EVM0034906.1	evm.model.FRAGSCAFF_129.383	2e-141
4- 72:	EVM0012812.1	evm.model.FRAGSCAFF_129.386	0
4- 73:	EVM0017399.1	evm.model.FRAGSCAFF_129.387	0
4- 74:	EVM0048985.1	evm.model.FRAGSCAFF_129.393	1e-110
4- 75:	EVM0024293.1	evm.model.FRAGSCAFF_129.394	4e-109
4- 76:	EVM0029981.1	evm.model.FRAGSCAFF_129.397	0
4- 77:	EVM0031144.1	evm.model.FRAGSCAFF_129.398	1e-27
4- 78:	EVM0001107.1	evm.model.FRAGSCAFF_129.399	4e-179
4- 79:	EVM0018858.1	evm.model.FRAGSCAFF_129.400	0
4- 80:	EVM0024990.1	evm.model.FRAGSCAFF_129.401	4e-179
4- 81:	EVM0002622.1	evm.model.FRAGSCAFF_129.402	8e-89
4- 82:	EVM0041493.1	evm.model.FRAGSCAFF_129.403	0
4- 83:	EVM0047633.1	evm.model.FRAGSCAFF_129.404	7e-86
4- 84:	EVM0004813.1	evm.model.FRAGSCAFF_129.408	5e-63
4- 85:	EVM0047802.1	evm.model.FRAGSCAFF_129.409	5e-167
4- 86:	EVM0016984.1	evm.model.FRAGSCAFF_129.410	9e-48
4- 87:	EVM0006988.1	evm.model.FRAGSCAFF_129.412	0
4- 88:	EVM0051301.1	evm.model.FRAGSCAFF_129.414	8e-69
4- 89:	EVM0052944.1	evm.model.FRAGSCAFF_129.415	3e-169
4- 90:	EVM0018256.1	evm.model.FRAGSCAFF_129.416	0
4- 91:	EVM0044074.1	evm.model.FRAGSCAFF_129.417	3e-179
4- 92:	EVM0006096.1	evm.model.FRAGSCAFF_129.418	5e-104
4- 93:	EVM0042668.1	evm.model.FRAGSCAFF_129.423	4e-90
4- 94:	EVM0008588.1	evm.model.FRAGSCAFF_129.426	0
4- 95:	EVM0054268.1	evm.model.FRAGSCAFF_129.428	0
4- 96:	EVM0004334.1	evm.model.FRAGSCAFF_129.429	2e-124
4- 97:	EVM0032593.1	evm.model.FRAGSCAFF_129.430	0
4- 98:	EVM0047076.1	evm.model.FRAGSCAFF_129.431	6e-131
4- 99:	EVM0000237.1	evm.model.FRAGSCAFF_129.432	4e-151
4-100:	EVM0002317.1	evm.model.FRAGSCAFF_129.436	3e-92
4-101:	EVM0054070.1	DlbHLH10	0
4-102:	EVM0006471.1	evm.model.FRAGSCAFF_129.439	0
4-103:	EVM0044781.1	evm.model.FRAGSCAFF_129.440	0
4-104:	EVM0007838.1	evm.model.FRAGSCAFF_129.441	0
4-105:	EVM0037741.1	evm.model.FRAGSCAFF_129.443	9e-76
4-106:	EVM0016182.1	evm.model.FRAGSCAFF_129.444	1e-165
4-107:	EVM0039010.1	evm.model.FRAGSCAFF_129.445	4e-151
4-108:	EVM0052324.1	evm.model.FRAGSCAFF_129.448	0
4-109:	EVM0053477.1	evm.model.FRAGSCAFF_129.449	0
4-110:	EVM0050410.1	evm.model.FRAGSCAFF_129.451	0
4-111:	EVM0021161.3	evm.model.FRAGSCAFF_129.453	2e-127
4-112:	EVM0013495.1	evm.model.FRAGSCAFF_129.454	1e-144
4-113:	EVM0004679.1	evm.model.FRAGSCAFF_129.455	0
4-114:	EVM0002857.1	evm.model.FRAGSCAFF_129.456	1e-29
4-115:	EVM0025480.1	evm.model.FRAGSCAFF_129.458	2e-103
4-116:	EVM0025587.1	evm.model.FRAGSCAFF_129.459	0
4-117:	EVM0021069.1	evm.model.FRAGSCAFF_129.461.1	0
4-118:	EVM0026428.1	evm.model.FRAGSCAFF_129.463	1e-69
4-119:	EVM0031926.1	evm.model.FRAGSCAFF_129.465	0
4-120:	EVM0046625.1	evm.model.FRAGSCAFF_129.466	0
4-121:	EVM0011216.1	evm.model.FRAGSCAFF_129.468	0
4-122:	EVM0036195.1	evm.model.FRAGSCAFF_129.469	1e-130
4-123:	EVM0018833.1	evm.model.FRAGSCAFF_129.828	1e-78
4-124:	EVM0058364.1	evm.model.FRAGSCAFF_129.829	0
4-125:	EVM0050981.1	evm.model.FRAGSCAFF_129.830	0
4-126:	EVM0021695.1	evm.model.FRAGSCAFF_129.835.1	0
4-127:	EVM0042609.2	evm.model.FRAGSCAFF_129.838	5e-85
4-128:	EVM0012374.1	evm.model.FRAGSCAFF_129.840	4e-62
4-129:	EVM0058286.1	evm.model.FRAGSCAFF_129.841	1e-69
4-130:	EVM0017326.1	evm.model.FRAGSCAFF_129.844	0
4-131:	EVM0027777.1	evm.model.FRAGSCAFF_129.845	1e-129
4-132:	EVM0002612.1	evm.model.FRAGSCAFF_129.846	0
4-133:	EVM0005265.1	evm.model.FRAGSCAFF_129.848	1e-121
4-134:	EVM0046535.2	evm.model.FRAGSCAFF_129.849	0
4-135:	EVM0019223.1	evm.model.FRAGSCAFF_129.850	2e-143
4-136:	EVM0036783.1	evm.model.FRAGSCAFF_129.851	0
4-137:	EVM0013266.1	evm.model.FRAGSCAFF_129.852	0
4-138:	EVM0052945.1	evm.model.FRAGSCAFF_129.853	0
4-139:	EVM0051896.1	evm.model.FRAGSCAFF_129.855	0
4-140:	EVM0017448.1	evm.model.FRAGSCAFF_129.856	2e-74
4-141:	EVM0041136.1	evm.model.FRAGSCAFF_129.857	0
4-142:	EVM0028484.2	evm.model.FRAGSCAFF_129.859	9e-137
4-143:	EVM0001709.1	evm.model.FRAGSCAFF_129.863	0
4-144:	EVM0028229.1	evm.model.FRAGSCAFF_129.864	1e-45
4-145:	EVM0045256.1	evm.model.FRAGSCAFF_129.867	4e-67
4-146:	EVM0025410.1	evm.model.FRAGSCAFF_129.868	0
4-147:	EVM0007544.1	evm.model.FRAGSCAFF_129.869	5e-46
4-148:	EVM0042947.1	evm.model.FRAGSCAFF_129.870	5e-58
4-149:	EVM0056947.1	evm.model.FRAGSCAFF_129.874	0
4-150:	EVM0045258.1	evm.model.FRAGSCAFF_129.876	0
4-151:	EVM0039473.1	evm.model.FRAGSCAFF_129.879	0
4-152:	EVM0012468.1	evm.model.FRAGSCAFF_129.880	0
4-153:	EVM0002333.1	evm.model.FRAGSCAFF_129.883	0
4-154:	EVM0003531.1	evm.model.FRAGSCAFF_129.885	2e-21
4-155:	EVM0051891.1	evm.model.FRAGSCAFF_129.886	5e-63
4-156:	EVM0033589.1	DlbHLH5	0
4-157:	EVM0030400.1	evm.model.FRAGSCAFF_129.891	0
4-158:	EVM0041271.1	evm.model.FRAGSCAFF_129.894	4e-138
4-159:	EVM0021214.1	evm.model.FRAGSCAFF_129.896	2e-94
4-160:	EVM0003474.1	evm.model.FRAGSCAFF_129.897	4e-78
4-161:	EVM0025086.1	evm.model.FRAGSCAFF_129.899	2e-23
4-162:	EVM0029035.1	evm.model.FRAGSCAFF_129.902	8e-80
4-163:	EVM0039279.1	evm.model.FRAGSCAFF_129.904	2e-127
4-164:	EVM0022269.1	evm.model.FRAGSCAFF_129.906	0
4-165:	EVM0052644.1	evm.model.FRAGSCAFF_129.908	1e-99
4-166:	EVM0047356.1	evm.model.FRAGSCAFF_129.911	9e-118
4-167:	EVM0000884.1	evm.model.FRAGSCAFF_129.913	0
4-168:	EVM0014972.1	evm.model.FRAGSCAFF_129.914	0
4-169:	EVM0051034.1	evm.model.FRAGSCAFF_129.917	0
4-170:	EVM0014609.1	evm.model.FRAGSCAFF_129.918	0
4-171:	EVM0007128.1	evm.model.FRAGSCAFF_129.931	4e-33
4-172:	EVM0007736.1	evm.model.FRAGSCAFF_129.933	0
4-173:	EVM0040294.1	evm.model.FRAGSCAFF_129.935	0
4-174:	EVM0030385.1	evm.model.FRAGSCAFF_129.937	9e-124
4-175:	EVM0051573.1	evm.model.FRAGSCAFF_129.939	6e-63
4-176:	EVM0053159.2	evm.model.FRAGSCAFF_129.942	0
4-177:	EVM0057672.1	evm.model.FRAGSCAFF_129.944	0
4-178:	EVM0042703.1	evm.model.FRAGSCAFF_129.946	3e-49
4-179:	EVM0047413.1	evm.model.FRAGSCAFF_129.947	2e-140
4-180:	EVM0015705.1	evm.model.FRAGSCAFF_129.950	0
4-181:	EVM0002870.1	evm.model.FRAGSCAFF_129.951	0
4-182:	EVM0001985.1	evm.model.FRAGSCAFF_129.954	3e-95
4-183:	EVM0024633.1	evm.model.FRAGSCAFF_129.955	1e-102
4-184:	EVM0038323.1	evm.model.FRAGSCAFF_129.956	6e-112
4-185:	EVM0007567.1	evm.model.FRAGSCAFF_129.958.1	0
4-186:	EVM0047544.1	evm.model.FRAGSCAFF_129.960	0
4-187:	EVM0021431.1	evm.model.FRAGSCAFF_129.961	0
4-188:	EVM0047190.1	evm.model.FRAGSCAFF_129.962	3e-179
4-189:	EVM0051079.1	evm.model.FRAGSCAFF_129.964	0
4-190:	EVM0049246.1	evm.model.FRAGSCAFF_129.969	2e-109
4-191:	EVM0015014.1	evm.model.FRAGSCAFF_129.971.2	0
4-192:	EVM0037984.1	evm.model.FRAGSCAFF_129.972	0
4-193:	EVM0015636.1	evm.model.FRAGSCAFF_129.975	0
4-194:	EVM0044644.1	evm.model.FRAGSCAFF_129.976	0
4-195:	EVM0007965.1	evm.model.FRAGSCAFF_129.977	0
4-196:	EVM0014055.1	evm.model.FRAGSCAFF_129.979	3e-104
4-197:	EVM0008602.1	evm.model.FRAGSCAFF_129.980	0
4-198:	EVM0044626.1	evm.model.FRAGSCAFF_129.982	0
4-199:	EVM0036451.1	DlbHLH2	1e-130
4-200:	EVM0003338.1	evm.model.FRAGSCAFF_129.986	0
4-201:	EVM0057249.1	evm.model.FRAGSCAFF_129.988	0
4-202:	EVM0007881.1	evm.model.FRAGSCAFF_129.990	2e-146
4-203:	EVM0027755.1	evm.model.FRAGSCAFF_129.991	0
4-204:	EVM0015430.1	evm.model.FRAGSCAFF_129.994	5e-162
4-205:	EVM0032251.1	evm.model.FRAGSCAFF_129.996	6e-122
4-206:	EVM0006898.2	evm.model.FRAGSCAFF_129.997	0
4-207:	EVM0006060.1	evm.model.FRAGSCAFF_129.998	0
4-208:	EVM0051080.1	evm.model.FRAGSCAFF_129.999	0
4-209:	EVM0054392.1	evm.model.FRAGSCAFF_129.1001	0
4-210:	EVM0052098.1	evm.model.FRAGSCAFF_129.1002	3e-143
4-211:	EVM0034559.1	evm.model.FRAGSCAFF_129.1003	9e-176
4-212:	EVM0001812.1	evm.model.FRAGSCAFF_129.1004.2	0
4-213:	EVM0043583.1	evm.model.FRAGSCAFF_129.1008	9e-163
4-214:	EVM0020088.1	evm.model.FRAGSCAFF_129.1010.1	0
4-215:	EVM0045177.1	evm.model.FRAGSCAFF_129.1015	0
4-216:	EVM0001820.1	evm.model.FRAGSCAFF_129.1024	0
4-217:	EVM0008887.1	evm.model.FRAGSCAFF_129.1026.1	0
4-218:	EVM0027354.1	evm.model.FRAGSCAFF_129.1029	2e-143
4-219:	EVM0050814.1	evm.model.FRAGSCAFF_129.1032	1e-154
4-220:	EVM0056477.1	evm.model.FRAGSCAFF_129.1036	0
4-221:	EVM0042815.1	evm.model.FRAGSCAFF_129.1038	0
4-222:	EVM0049480.1	evm.model.FRAGSCAFF_129.1040	4e-59
4-223:	EVM0026807.1	evm.model.FRAGSCAFF_129.1041	3e-42
4-224:	EVM0026310.2	evm.model.FRAGSCAFF_129.1044	2e-23
4-225:	EVM0006824.1	evm.model.FRAGSCAFF_129.1047	0
4-226:	EVM0046692.1	evm.model.FRAGSCAFF_129.1051	3e-148
4-227:	EVM0009404.1	evm.model.FRAGSCAFF_129.1052	0
4-228:	EVM0058375.2	evm.model.FRAGSCAFF_129.1053	4e-155
4-229:	EVM0020488.1	evm.model.FRAGSCAFF_129.1055.1	0
4-230:	EVM0054624.1	evm.model.FRAGSCAFF_129.1058	0
4-231:	EVM0053249.1	evm.model.FRAGSCAFF_129.1059	0
4-232:	EVM0029762.1	evm.model.FRAGSCAFF_129.1060	4e-171
4-233:	EVM0000449.1	evm.model.FRAGSCAFF_129.1061	7e-30
4-234:	EVM0004465.1	evm.model.FRAGSCAFF_129.1065	1e-178
4-235:	EVM0010753.1	evm.model.FRAGSCAFF_129.1066	1e-97
4-236:	EVM0005093.1	evm.model.FRAGSCAFF_129.1067	0
4-237:	EVM0011665.1	evm.model.FRAGSCAFF_129.1070	0
4-238:	EVM0055414.1	evm.model.FRAGSCAFF_129.1071	0
4-239:	EVM0049576.1	evm.model.FRAGSCAFF_129.1072	0
4-240:	EVM0044099.1	evm.model.FRAGSCAFF_129.1074	3e-126
4-241:	EVM0026774.1	evm.model.FRAGSCAFF_129.1076	2e-79
4-242:	EVM0056079.1	evm.model.FRAGSCAFF_129.1078	0
4-243:	EVM0036428.1	evm.model.FRAGSCAFF_129.1080	0
4-244:	EVM0016016.1	evm.model.FRAGSCAFF_129.1081	0
4-245:	EVM0008934.1	evm.model.FRAGSCAFF_129.1086	0
4-246:	EVM0020398.1	evm.model.FRAGSCAFF_129.1087	9e-138
4-247:	EVM0050380.1	evm.model.FRAGSCAFF_129.1088	0
4-248:	EVM0010683.1	evm.model.FRAGSCAFF_129.1090.1	3e-95
4-249:	EVM0015058.1	evm.model.FRAGSCAFF_129.1091	2e-139
4-250:	EVM0002868.1	evm.model.FRAGSCAFF_129.1092	0
4-251:	EVM0009712.1	evm.model.FRAGSCAFF_129.1096	0
4-252:	EVM0036877.3	evm.model.FRAGSCAFF_129.1097	0
4-253:	EVM0057268.2	evm.model.FRAGSCAFF_129.1098	0
4-254:	EVM0031584.1	evm.model.FRAGSCAFF_129.1100.2	2e-166
4-255:	EVM0024082.1	evm.model.FRAGSCAFF_129.1101	0
4-256:	EVM0010080.3	evm.model.FRAGSCAFF_129.1102	0
4-257:	EVM0051122.1	evm.model.FRAGSCAFF_129.1103	0
4-258:	EVM0019033.1	evm.model.FRAGSCAFF_129.1105	0
4-259:	EVM0044469.1	evm.model.FRAGSCAFF_129.1106	0
4-260:	EVM0047475.3	evm.model.FRAGSCAFF_129.1107	0
4-261:	EVM0013708.1	evm.model.FRAGSCAFF_129.1115	2e-91
4-262:	EVM0056141.1	evm.model.FRAGSCAFF_129.1120	9e-70
4-263:	EVM0024177.1	evm.model.FRAGSCAFF_129.1122	0
4-264:	EVM0015765.1	evm.model.FRAGSCAFF_129.1126	0
4-265:	EVM0052114.2	evm.model.FRAGSCAFF_129.1127	0
4-266:	EVM0025474.1	evm.model.FRAGSCAFF_129.1131	3e-89
4-267:	EVM0028030.1	evm.model.FRAGSCAFF_129.1132_evm.model.FRAGSCAFF_129.1133	0
4-268:	EVM0044004.1	evm.model.FRAGSCAFF_129.1136	0
4-269:	EVM0001524.1	evm.model.FRAGSCAFF_129.1137	3e-42
4-270:	EVM0039477.2	evm.model.FRAGSCAFF_129.1139.2	0
4-271:	EVM0013002.1	evm.model.FRAGSCAFF_129.1140	0
4-272:	EVM0036587.1	evm.model.FRAGSCAFF_129.1141	0
4-273:	EVM0033350.1	evm.model.FRAGSCAFF_129.1142	0
4-274:	EVM0030163.1	evm.model.FRAGSCAFF_129.1144	0
4-275:	EVM0034207.1	evm.model.FRAGSCAFF_129.1145	0
4-276:	EVM0000025.1	evm.model.FRAGSCAFF_129.1146	2e-129
4-277:	EVM0032085.1	evm.model.FRAGSCAFF_129.1147	6e-161
4-278:	EVM0039939.1	evm.model.FRAGSCAFF_129.1148	0
4-279:	EVM0045245.1	evm.model.FRAGSCAFF_129.1149.3	0
4-280:	EVM0002042.1	evm.model.FRAGSCAFF_129.1151	0
4-281:	EVM0013762.1	evm.model.FRAGSCAFF_129.1152	0
4-282:	EVM0015985.1	evm.model.FRAGSCAFF_129.1155	0
4-283:	EVM0020478.1	evm.model.FRAGSCAFF_129.1157	0
4-284:	EVM0058395.3	evm.model.FRAGSCAFF_129.1161	0
4-285:	EVM0023373.1	evm.model.FRAGSCAFF_129.1165	0
4-286:	EVM0008352.1	evm.model.FRAGSCAFF_129.1168	2e-156
4-287:	EVM0050653.1	evm.model.FRAGSCAFF_129.1174	7e-171
4-288:	EVM0036408.1	evm.model.FRAGSCAFF_129.1175	0
4-289:	EVM0021881.1	evm.model.FRAGSCAFF_129.1177	0
4-290:	EVM0030912.1	evm.model.FRAGSCAFF_129.1178	4e-39
4-291:	EVM0001187.2	evm.model.FRAGSCAFF_129.1180	0
4-292:	EVM0027317.1	evm.model.FRAGSCAFF_129.1181	0
4-293:	EVM0019534.1	evm.model.FRAGSCAFF_129.1182	3e-164
4-294:	EVM0014168.1	evm.model.FRAGSCAFF_129.1183	0
4-295:	EVM0049308.1	evm.model.FRAGSCAFF_129.1184	0
4-296:	EVM0046211.1	evm.model.FRAGSCAFF_129.1185	0
4-297:	EVM0029112.1	evm.model.FRAGSCAFF_129.1186	5e-72
4-298:	EVM0047877.1	evm.model.FRAGSCAFF_129.1187	4e-164
4-299:	EVM0057008.1	evm.model.FRAGSCAFF_129.1189	0
4-300:	EVM0019303.1	evm.model.FRAGSCAFF_129.1190	5e-157
4-301:	EVM0009503.1	evm.model.FRAGSCAFF_129.1193	1e-166
4-302:	EVM0020075.1	evm.model.FRAGSCAFF_129.1194	0
4-303:	EVM0001791.1	evm.model.FRAGSCAFF_129.1195	0
4-304:	EVM0044460.1	evm.model.FRAGSCAFF_129.1196	0
4-305:	EVM0050676.1	evm.model.FRAGSCAFF_129.1199	0
4-306:	EVM0034642.1	evm.model.FRAGSCAFF_129.1200	8e-33
4-307:	EVM0000380.1	evm.model.FRAGSCAFF_129.1201	6e-124
4-308:	EVM0036889.1	evm.model.FRAGSCAFF_129.1203	3e-115
4-309:	EVM0023600.1	evm.model.FRAGSCAFF_129.1211	0
4-310:	EVM0052186.1	evm.model.FRAGSCAFF_129.1212	7e-115
4-311:	EVM0052195.2	evm.model.FRAGSCAFF_129.1213	7e-154
4-312:	EVM0004817.1	evm.model.FRAGSCAFF_129.1214	0
4-313:	EVM0033830.1	evm.model.FRAGSCAFF_129.1219	0
4-314:	EVM0013039.1	evm.model.FRAGSCAFF_129.1221	1e-80
4-315:	EVM0001148.1	evm.model.FRAGSCAFF_129.1222	5e-44
4-316:	EVM0002973.1	evm.model.FRAGSCAFF_129.1223	1e-71
4-317:	EVM0005826.1	evm.model.FRAGSCAFF_129.1228	9e-141
4-318:	EVM0027621.1	evm.model.FRAGSCAFF_129.1232	0
4-319:	EVM0032520.1	evm.model.FRAGSCAFF_129.1234	7e-148
4-320:	EVM0036087.1	evm.model.FRAGSCAFF_129.1236	3e-107
4-321:	EVM0012370.1	evm.model.FRAGSCAFF_129.1237	0
4-322:	EVM0007342.1	evm.model.FRAGSCAFF_129.1241	0
4-323:	EVM0028584.1	evm.model.FRAGSCAFF_129.1244	7e-48
4-324:	EVM0035996.1	evm.model.FRAGSCAFF_129.1245	8e-106
4-325:	EVM0052212.1	evm.model.FRAGSCAFF_129.1246.1	0
4-326:	EVM0007607.1	evm.model.FRAGSCAFF_129.1247	2e-92
4-327:	EVM0034037.1	evm.model.FRAGSCAFF_129.1249	3e-137
4-328:	EVM0038724.2	evm.model.FRAGSCAFF_129.1252	1e-76
4-329:	EVM0000534.1	evm.model.FRAGSCAFF_129.1253	0
4-330:	EVM0058195.2	evm.model.FRAGSCAFF_129.1254	0
4-331:	EVM0042137.1	evm.model.FRAGSCAFF_129.1257	0
4-332:	EVM0018115.1	evm.model.FRAGSCAFF_129.1260	0
4-333:	EVM0019653.1	evm.model.FRAGSCAFF_129.1263	2e-121
4-334:	EVM0041348.1	evm.model.FRAGSCAFF_129.1264	1e-42
4-335:	EVM0047861.1	evm.model.FRAGSCAFF_129.1270	0
4-336:	EVM0030791.3	evm.model.FRAGSCAFF_129.1276	2e-58
4-337:	EVM0036290.1	evm.model.FRAGSCAFF_129.1278	0
4-338:	EVM0021828.1	evm.model.FRAGSCAFF_129.1280	0
4-339:	EVM0039354.1	evm.model.FRAGSCAFF_129.1282	0
4-340:	EVM0046075.1	evm.model.FRAGSCAFF_129.1284	6e-115
4-341:	EVM0052518.1	evm.model.FRAGSCAFF_129.1285	0
4-342:	EVM0021210.1	evm.model.FRAGSCAFF_129.1287	4e-147
4-343:	EVM0052038.1	evm.model.FRAGSCAFF_129.1288	0
4-344:	EVM0054371.1	evm.model.FRAGSCAFF_129.1289	0
4-345:	EVM0012562.1	evm.model.FRAGSCAFF_129.1290	0
4-346:	EVM0030580.1	evm.model.FRAGSCAFF_129.1291	0
4-347:	EVM0032397.1	evm.model.FRAGSCAFF_129.1293	0
4-348:	EVM0055442.1	evm.model.FRAGSCAFF_129.1296	0
4-349:	EVM0033182.1	evm.model.FRAGSCAFF_129.1297	9e-137
4-350:	EVM0024483.1	evm.model.FRAGSCAFF_129.1298	5e-64
4-351:	EVM0025269.1	evm.model.FRAGSCAFF_129.1300	0
4-352:	EVM0054390.1	evm.model.FRAGSCAFF_129.1305	2e-147
4-353:	EVM0027472.1	evm.model.FRAGSCAFF_129.1306	5e-172
4-354:	EVM0020560.1	evm.model.FRAGSCAFF_129.1307	3e-173
4-355:	EVM0042975.1	evm.model.FRAGSCAFF_129.1309.1	0
4-356:	EVM0044403.1	evm.model.FRAGSCAFF_129.1311	0
4-357:	EVM0041701.6	evm.model.FRAGSCAFF_129.1314	0
4-358:	EVM0029856.1	evm.model.FRAGSCAFF_129.1315	0
4-359:	EVM0020960.1	evm.model.FRAGSCAFF_129.1317	0
4-360:	EVM0023542.1	evm.model.FRAGSCAFF_129.1318	4e-156
4-361:	EVM0010605.1	evm.model.FRAGSCAFF_129.1319	0
4-362:	EVM0014905.1	evm.model.FRAGSCAFF_129.1320	7e-66
4-363:	EVM0052566.1	evm.model.FRAGSCAFF_129.1321	4e-87
4-364:	EVM0013200.1	evm.model.FRAGSCAFF_129.1326	5e-174
4-365:	EVM0003999.1	evm.model.FRAGSCAFF_129.1327	0
4-366:	EVM0013621.1	evm.model.FRAGSCAFF_129.1331	9e-107
4-367:	EVM0055739.1	evm.model.FRAGSCAFF_129.1332	0
4-368:	EVM0006348.1	evm.model.FRAGSCAFF_129.1333	0
4-369:	EVM0054981.1	evm.model.FRAGSCAFF_129.1335	5e-30
4-370:	EVM0010308.1	evm.model.FRAGSCAFF_129.1337	1e-72
4-371:	EVM0015687.1	evm.model.FRAGSCAFF_129.1339	0
4-372:	EVM0019063.1	evm.model.FRAGSCAFF_129.1342	0
4-373:	EVM0034367.1	evm.model.FRAGSCAFF_129.1343	1e-155
4-374:	EVM0011225.1	evm.model.FRAGSCAFF_129.1344	3e-101
4-375:	EVM0037422.1	evm.model.FRAGSCAFF_129.1346	2e-42
4-376:	EVM0019846.2	evm.model.FRAGSCAFF_129.1348	0
4-377:	EVM0043268.2	evm.model.FRAGSCAFF_129.1349	0
4-378:	EVM0002801.1	evm.model.FRAGSCAFF_129.1355	0
4-379:	EVM0048370.1	evm.model.FRAGSCAFF_129.1356	1e-109
4-380:	EVM0026401.1	evm.model.FRAGSCAFF_129.1358	0
4-381:	EVM0031627.1	evm.model.FRAGSCAFF_129.1359	0
4-382:	EVM0027247.4	evm.model.FRAGSCAFF_129.1361	4e-74
4-383:	EVM0018150.1	evm.model.FRAGSCAFF_129.1362	0
4-384:	EVM0000419.1	evm.model.FRAGSCAFF_129.1364	2e-42
4-385:	EVM0028530.1	evm.model.FRAGSCAFF_129.1368	3e-67
4-386:	EVM0049252.1	evm.model.FRAGSCAFF_129.1369	0
4-387:	EVM0010025.2	evm.model.FRAGSCAFF_129.1372	0
4-388:	EVM0003110.1	evm.model.FRAGSCAFF_129.1375	3e-169
4-389:	EVM0014293.1	evm.model.FRAGSCAFF_129.1377	1e-162
4-390:	EVM0039351.1	evm.model.FRAGSCAFF_129.1378	1e-133
4-391:	EVM0010055.1	evm.model.FRAGSCAFF_129.1379	0
4-392:	EVM0025620.1	evm.model.FRAGSCAFF_129.1381	4e-121
4-393:	EVM0045911.1	evm.model.FRAGSCAFF_129.1385	7e-116
4-394:	EVM0002583.1	evm.model.FRAGSCAFF_129.1386	0
4-395:	EVM0008145.1	evm.model.FRAGSCAFF_129.1387	1e-81
4-396:	EVM0034869.1	evm.model.FRAGSCAFF_129.1392	0
4-397:	EVM0047065.1	evm.model.FRAGSCAFF_129.1394.1	3e-83
4-398:	EVM0052957.1	evm.model.FRAGSCAFF_129.1397	3e-54
4-399:	EVM0009363.1	evm.model.FRAGSCAFF_129.1399	9e-51
4-400:	EVM0052976.1	evm.model.FRAGSCAFF_129.1401	0
4-401:	EVM0006341.1	evm.model.FRAGSCAFF_129.1402	6e-37
4-402:	EVM0006290.1	evm.model.FRAGSCAFF_129.1405	0
4-403:	EVM0051297.1	evm.model.FRAGSCAFF_129.1406	0
4-404:	EVM0024853.1	evm.model.FRAGSCAFF_129.1408	0
4-405:	EVM0017411.1	evm.model.FRAGSCAFF_129.1412	0
4-406:	EVM0049844.1	evm.model.FRAGSCAFF_129.1416	1e-152
4-407:	EVM0015022.1	evm.model.FRAGSCAFF_129.1417	0
4-408:	EVM0056529.1	evm.model.FRAGSCAFF_129.1418	0
4-409:	EVM0046974.1	evm.model.FRAGSCAFF_129.1420	0
4-410:	EVM0041071.1	evm.model.FRAGSCAFF_129.1422	0
4-411:	EVM0052792.1	evm.model.FRAGSCAFF_129.1423.1	3e-96
4-412:	EVM0029127.1	evm.model.FRAGSCAFF_129.1427	3e-107
4-413:	EVM0023656.1	evm.model.FRAGSCAFF_129.1428	0
4-414:	EVM0002548.1	evm.model.FRAGSCAFF_129.1431	0
4-415:	EVM0038171.1	evm.model.FRAGSCAFF_129.1434	0
4-416:	EVM0049792.1	evm.model.FRAGSCAFF_129.1435	9e-84
4-417:	EVM0046214.2	evm.model.FRAGSCAFF_129.1439	4e-130
4-418:	EVM0035597.3	evm.model.FRAGSCAFF_129.1441	9e-176
4-419:	EVM0049953.1	evm.model.FRAGSCAFF_129.1443	0
4-420:	EVM0055137.1	evm.model.FRAGSCAFF_129.1446	0
4-421:	EVM0042406.1	evm.model.FRAGSCAFF_129.1448	2e-72
4-422:	EVM0000816.1	evm.model.FRAGSCAFF_129.1449	5e-166
4-423:	EVM0044753.1	evm.model.FRAGSCAFF_129.1450	6e-80
4-424:	EVM0050589.1	evm.model.FRAGSCAFF_129.1453	0
4-425:	EVM0053764.1	evm.model.FRAGSCAFF_129.1454	0
4-426:	EVM0053715.1	evm.model.FRAGSCAFF_129.1457	0
4-427:	EVM0010125.1	evm.model.FRAGSCAFF_129.1458	0
4-428:	EVM0052075.1	evm.model.FRAGSCAFF_129.1459	0
4-429:	EVM0032607.1	evm.model.FRAGSCAFF_129.1462	0
4-430:	EVM0007903.1	evm.model.FRAGSCAFF_129.1465	0
4-431:	EVM0006819.1	evm.model.FRAGSCAFF_129.1469	0
4-432:	EVM0032666.1	evm.model.FRAGSCAFF_129.1470	1e-122
4-433:	EVM0028384.1	evm.model.FRAGSCAFF_129.1471	2e-92
4-434:	EVM0016725.1	evm.model.FRAGSCAFF_129.1472	1e-110
4-435:	EVM0038510.1	evm.model.FRAGSCAFF_129.1473	3e-91
4-436:	EVM0058289.1	evm.model.FRAGSCAFF_129.1474	1e-77
4-437:	EVM0034754.1	evm.model.FRAGSCAFF_129.1481	0
4-438:	EVM0054565.1	evm.model.FRAGSCAFF_129.1482	0
4-439:	EVM0035869.1	evm.model.FRAGSCAFF_129.1483	2e-108
4-440:	EVM0009914.1	evm.model.FRAGSCAFF_129.1484	0
4-441:	EVM0002793.1	evm.model.FRAGSCAFF_129.1485	1e-31
4-442:	EVM0030677.1	evm.model.FRAGSCAFF_129.1489	0
4-443:	EVM0043495.1	evm.model.FRAGSCAFF_129.1491	0
4-444:	EVM0044454.1	evm.model.FRAGSCAFF_129.1492	3e-141
4-445:	EVM0047901.1	evm.model.FRAGSCAFF_129.1493	2e-82
4-446:	EVM0047469.1	evm.model.FRAGSCAFF_129.1494	0
4-447:	EVM0055273.1	evm.model.FRAGSCAFF_129.1497	9e-52
4-448:	EVM0010526.1	evm.model.FRAGSCAFF_129.1503	0
4-449:	EVM0045026.1	evm.model.FRAGSCAFF_129.1504	1e-31
4-450:	EVM0022746.1	evm.model.FRAGSCAFF_129.1505	0
4-451:	EVM0024337.1	evm.model.FRAGSCAFF_129.1507	4e-143
4-452:	EVM0047846.1	evm.model.FRAGSCAFF_129.1508	7e-108
4-453:	EVM0037458.6	evm.model.FRAGSCAFF_129.1511	0
4-454:	EVM0023094.1	evm.model.FRAGSCAFF_129.1512	4e-173
4-455:	EVM0056519.1	evm.model.FRAGSCAFF_129.1514	2e-63
4-456:	EVM0013911.1	evm.model.FRAGSCAFF_129.1516	2e-86
4-457:	EVM0002187.4	evm.model.FRAGSCAFF_129.1517	0
4-458:	EVM0043618.2	evm.model.FRAGSCAFF_129.1519	0
4-459:	EVM0032411.1	evm.model.FRAGSCAFF_129.1523	5e-28
4-460:	EVM0052243.1	evm.model.FRAGSCAFF_129.1524	2e-131
4-461:	EVM0008635.1	evm.model.FRAGSCAFF_129.1526	6e-37
4-462:	EVM0039936.3	evm.model.FRAGSCAFF_129.1528	2e-109
4-463:	EVM0006353.3	evm.model.FRAGSCAFF_129.1529	0
4-464:	EVM0054487.1	evm.model.FRAGSCAFF_129.1531	9e-176
4-465:	EVM0002238.1	evm.model.FRAGSCAFF_129.1533	0
4-466:	EVM0034063.1	evm.model.FRAGSCAFF_129.1536	8e-167
4-467:	EVM0052103.1	evm.model.FRAGSCAFF_129.1537	0
4-468:	EVM0046642.1	evm.model.FRAGSCAFF_129.1539	2e-61
4-469:	EVM0040085.1	evm.model.FRAGSCAFF_129.1540	0
4-470:	EVM0019028.1	evm.model.FRAGSCAFF_129.1541	8e-66
4-471:	EVM0022317.1	evm.model.FRAGSCAFF_129.1543	0
4-472:	EVM0023693.1	evm.model.FRAGSCAFF_129.1545	0
4-473:	EVM0000976.1	evm.model.FRAGSCAFF_129.1546	0
4-474:	EVM0026953.2	evm.model.FRAGSCAFF_129.1549_evm.model.FRAGSCAFF_129.1550	0
4-475:	EVM0054684.2	evm.model.FRAGSCAFF_129.1552	0
4-476:	EVM0038941.1	evm.model.FRAGSCAFF_129.1558	1e-139
4-477:	EVM0056004.1	evm.model.FRAGSCAFF_129.1561	7e-110
4-478:	EVM0029445.1	evm.model.FRAGSCAFF_129.1562	0
4-479:	EVM0007198.1	evm.model.FRAGSCAFF_129.1563	7e-40
4-480:	EVM0011383.1	evm.model.FRAGSCAFF_129.1566	2e-102
4-481:	EVM0031664.1	evm.model.FRAGSCAFF_129.1568	0
4-482:	EVM0048697.2	evm.model.FRAGSCAFF_129.1570	0
4-483:	EVM0031977.1	evm.model.FRAGSCAFF_129.1571	1e-88
4-484:	EVM0028339.1	evm.model.FRAGSCAFF_129.1573	0
4-485:	EVM0021720.1	evm.model.FRAGSCAFF_129.1576	0
4-486:	EVM0048127.1	evm.model.FRAGSCAFF_129.1577	3e-134
4-487:	EVM0055841.1	evm.model.FRAGSCAFF_129.1583	0
4-488:	EVM0012817.1	evm.model.FRAGSCAFF_129.1584	4e-74
4-489:	EVM0020795.1	evm.model.FRAGSCAFF_129.1589	0
4-490:	EVM0009832.1	evm.model.FRAGSCAFF_129.1596	1e-65
4-491:	EVM0024653.4	evm.model.FRAGSCAFF_129.1597	0
4-492:	EVM0030546.1	evm.model.FRAGSCAFF_129.1601	0
4-493:	EVM0021622.1	evm.model.FRAGSCAFF_129.1604	0
4-494:	EVM0052651.1	evm.model.FRAGSCAFF_129.1606	3e-134
## Alignment 5: score=16156.0 e_value=0 N=336 Ped01C&chr1.1 minus
5- 0:	EVM0050132.1	evm.model.FRAGSCAFF_223.613	0
5- 1:	EVM0021509.1	evm.model.FRAGSCAFF_223.611	2e-84
5- 2:	EVM0045405.2	evm.model.FRAGSCAFF_223.610	0
5- 3:	EVM0035443.3	evm.model.FRAGSCAFF_223.609	2e-161
5- 4:	EVM0002994.1	evm.model.FRAGSCAFF_223.607	7e-161
5- 5:	EVM0051532.1	evm.model.FRAGSCAFF_223.606	0
5- 6:	EVM0012949.1	evm.model.FRAGSCAFF_223.598	0
5- 7:	EVM0055146.1	evm.model.FRAGSCAFF_223.596	0
5- 8:	EVM0009336.1	evm.model.FRAGSCAFF_223.595	0
5- 9:	EVM0055549.1	evm.model.FRAGSCAFF_223.588	0
5- 10:	EVM0044486.1	evm.model.FRAGSCAFF_223.580	1e-100
5- 11:	EVM0040071.1	evm.model.FRAGSCAFF_223.578	1e-40
5- 12:	EVM0049621.1	evm.model.FRAGSCAFF_223.576	0
5- 13:	EVM0011145.1	evm.model.FRAGSCAFF_223.575.4	0
5- 14:	EVM0017521.1	evm.model.FRAGSCAFF_223.572	0
5- 15:	EVM0044290.1	evm.model.FRAGSCAFF_223.571	0
5- 16:	EVM0022275.1	evm.model.FRAGSCAFF_223.570	3e-157
5- 17:	EVM0056895.1	evm.model.FRAGSCAFF_223.568	0
5- 18:	EVM0032007.1	evm.model.FRAGSCAFF_223.567	0
5- 19:	EVM0017068.1	evm.model.FRAGSCAFF_223.566	0
5- 20:	EVM0002788.1	evm.model.FRAGSCAFF_223.560	0
5- 21:	EVM0006165.1	evm.model.FRAGSCAFF_223.557.2	0
5- 22:	EVM0009698.1	evm.model.FRAGSCAFF_223.555	0
5- 23:	EVM0033201.1	evm.model.FRAGSCAFF_223.554	0
5- 24:	EVM0017414.1	evm.model.FRAGSCAFF_223.550	0
5- 25:	EVM0000975.1	evm.model.FRAGSCAFF_223.549	0
5- 26:	EVM0039346.1	evm.model.FRAGSCAFF_223.548	4e-175
5- 27:	EVM0025870.1	evm.model.FRAGSCAFF_223.546	0
5- 28:	EVM0013131.1	DlbHLH3	2e-125
5- 29:	EVM0051916.1	evm.model.FRAGSCAFF_223.543	3e-157
5- 30:	EVM0057399.1	evm.model.FRAGSCAFF_223.540	3e-176
5- 31:	EVM0050995.1	evm.model.FRAGSCAFF_223.538	5e-38
5- 32:	EVM0020048.1	evm.model.FRAGSCAFF_223.536	3e-41
5- 33:	EVM0009759.1	evm.model.FRAGSCAFF_223.535	5e-102
5- 34:	EVM0032940.1	evm.model.FRAGSCAFF_223.534	0
5- 35:	EVM0013717.1	DlbHLH1	0
5- 36:	EVM0042059.1	evm.model.FRAGSCAFF_223.529	1e-27
5- 37:	EVM0051785.1	evm.model.FRAGSCAFF_223.528	5e-37
5- 38:	EVM0023085.1	evm.model.FRAGSCAFF_223.526	2e-85
5- 39:	EVM0028579.1	evm.model.FRAGSCAFF_223.525	4e-63
5- 40:	EVM0042219.1	evm.model.FRAGSCAFF_223.523	4e-170
5- 41:	EVM0050641.1	evm.model.FRAGSCAFF_223.519	4e-104
5- 42:	EVM0021717.1	evm.model.FRAGSCAFF_223.517	0
5- 43:	EVM0008368.1	evm.model.FRAGSCAFF_223.515	0
5- 44:	EVM0039993.1	evm.model.FRAGSCAFF_223.514	0
5- 45:	EVM0037949.1	evm.model.FRAGSCAFF_223.512	3e-172
5- 46:	EVM0035678.1	evm.model.FRAGSCAFF_223.510	0
5- 47:	EVM0032260.1	evm.model.FRAGSCAFF_223.508	2e-48
5- 48:	EVM0028800.2	evm.model.FRAGSCAFF_223.507	0
5- 49:	EVM0020786.1	evm.model.FRAGSCAFF_223.502	0
5- 50:	EVM0046835.1	evm.model.FRAGSCAFF_223.499	2e-137
5- 51:	EVM0009141.1	evm.model.FRAGSCAFF_223.498	7e-105
5- 52:	EVM0047175.1	evm.model.FRAGSCAFF_223.497	3e-85
5- 53:	EVM0005864.1	evm.model.FRAGSCAFF_223.494	2e-154
5- 54:	EVM0001684.1	evm.model.FRAGSCAFF_223.488	0
5- 55:	EVM0037824.1	evm.model.FRAGSCAFF_223.487	0
5- 56:	EVM0041711.1	evm.model.FRAGSCAFF_223.481	0
5- 57:	EVM0017599.2	evm.model.FRAGSCAFF_223.478	2e-173
5- 58:	EVM0042579.1	evm.model.FRAGSCAFF_223.477	0
5- 59:	EVM0056286.1	evm.model.FRAGSCAFF_223.476	4e-101
5- 60:	EVM0005288.1	evm.model.FRAGSCAFF_223.472.3	0
5- 61:	EVM0042633.1	evm.model.FRAGSCAFF_223.471	0
5- 62:	EVM0028297.1	evm.model.FRAGSCAFF_223.466	0
5- 63:	EVM0018254.1	evm.model.FRAGSCAFF_223.465	8e-94
5- 64:	EVM0024094.1	evm.model.FRAGSCAFF_223.453	0
5- 65:	EVM0040978.3	evm.model.FRAGSCAFF_223.447	0
5- 66:	EVM0021090.1	evm.model.FRAGSCAFF_223.441	7e-132
5- 67:	EVM0032071.1	evm.model.FRAGSCAFF_223.440	7e-51
5- 68:	EVM0047352.1	evm.model.FRAGSCAFF_223.437	0
5- 69:	EVM0004777.1	evm.model.FRAGSCAFF_223.435	1e-147
5- 70:	EVM0000681.1	evm.model.FRAGSCAFF_223.431	0
5- 71:	EVM0009924.1	evm.model.FRAGSCAFF_223.429	1e-21
5- 72:	EVM0008732.1	evm.model.FRAGSCAFF_223.426	0
5- 73:	EVM0005211.3	evm.model.FRAGSCAFF_223.425	3e-61
5- 74:	EVM0004303.1	evm.model.FRAGSCAFF_223.423	0
5- 75:	EVM0054751.1	evm.model.FRAGSCAFF_223.420	2e-72
5- 76:	EVM0035709.2	evm.model.FRAGSCAFF_223.418	3e-88
5- 77:	EVM0046649.2	evm.model.FRAGSCAFF_223.417	0
5- 78:	EVM0034538.1	evm.model.FRAGSCAFF_223.413	0
5- 79:	EVM0052018.1	evm.model.FRAGSCAFF_223.410.1	8e-65
5- 80:	EVM0001655.1	evm.model.FRAGSCAFF_223.405	0
5- 81:	EVM0052246.1	evm.model.FRAGSCAFF_223.400	0
5- 82:	EVM0048154.1	evm.model.FRAGSCAFF_223.399	0
5- 83:	EVM0018027.1	evm.model.FRAGSCAFF_223.396	1e-44
5- 84:	EVM0027381.1	evm.model.FRAGSCAFF_223.395	3e-179
5- 85:	EVM0007160.1	evm.model.FRAGSCAFF_223.394	2e-126
5- 86:	EVM0002065.1	evm.model.FRAGSCAFF_223.391	0
5- 87:	EVM0025255.1	evm.model.FRAGSCAFF_223.383	0
5- 88:	EVM0015780.1	evm.model.FRAGSCAFF_223.373	0
5- 89:	EVM0031726.1	evm.model.FRAGSCAFF_223.371	4e-54
5- 90:	EVM0018304.1	evm.model.FRAGSCAFF_223.369	0
5- 91:	EVM0057042.1	evm.model.FRAGSCAFF_223.368	0
5- 92:	EVM0025201.1	evm.model.FRAGSCAFF_223.366	1e-101
5- 93:	EVM0023080.1	evm.model.FRAGSCAFF_223.365	0
5- 94:	EVM0028512.1	evm.model.FRAGSCAFF_223.364	0
5- 95:	EVM0022089.1	evm.model.FRAGSCAFF_223.363	6e-41
5- 96:	EVM0016648.1	evm.model.FRAGSCAFF_223.362	5e-104
5- 97:	EVM0057501.1	evm.model.FRAGSCAFF_223.360	0
5- 98:	EVM0041849.1	evm.model.FRAGSCAFF_223.357	5e-41
5- 99:	EVM0028109.1	evm.model.FRAGSCAFF_223.353	1e-32
5-100:	EVM0008409.1	evm.model.FRAGSCAFF_223.351.1	0
5-101:	EVM0039890.1	evm.model.FRAGSCAFF_223.349	1e-95
5-102:	EVM0020602.1	evm.model.FRAGSCAFF_223.347	3e-38
5-103:	EVM0009331.1	evm.model.FRAGSCAFF_223.340	4e-137
5-104:	EVM0044738.1	evm.model.FRAGSCAFF_223.338	0
5-105:	EVM0020182.1	evm.model.FRAGSCAFF_223.336	3e-113
5-106:	EVM0001484.1	evm.model.FRAGSCAFF_223.335	4e-48
5-107:	EVM0004545.1	evm.model.FRAGSCAFF_223.332	0
5-108:	EVM0007954.2	evm.model.FRAGSCAFF_223.331	0
5-109:	EVM0045097.1	evm.model.FRAGSCAFF_223.330	3e-145
5-110:	EVM0030732.1	evm.model.FRAGSCAFF_223.327	0
5-111:	EVM0015113.1	evm.model.FRAGSCAFF_223.326	1e-140
5-112:	EVM0020119.1	evm.model.FRAGSCAFF_223.322	6e-112
5-113:	EVM0013250.2	evm.model.FRAGSCAFF_223.317	0
5-114:	EVM0005832.1	evm.model.FRAGSCAFF_223.313.1	0
5-115:	EVM0019429.1	evm.model.FRAGSCAFF_223.312	0
5-116:	EVM0024108.1	evm.model.FRAGSCAFF_223.311	0
5-117:	EVM0002098.1	evm.model.FRAGSCAFF_223.309	1e-143
5-118:	EVM0008261.1	evm.model.FRAGSCAFF_223.306	7e-50
5-119:	EVM0047116.1	evm.model.FRAGSCAFF_223.302	5e-118
5-120:	EVM0036584.1	evm.model.FRAGSCAFF_223.300	5e-167
5-121:	EVM0048076.1	evm.model.FRAGSCAFF_223.298	9e-90
5-122:	EVM0005822.1	evm.model.FRAGSCAFF_223.297	2e-94
5-123:	EVM0036688.1	evm.model.FRAGSCAFF_223.296	8e-132
5-124:	EVM0039748.1	evm.model.FRAGSCAFF_223.295	0
5-125:	EVM0001571.1	evm.model.FRAGSCAFF_223.291	2e-144
5-126:	EVM0013823.1	evm.model.FRAGSCAFF_223.290	3e-105
5-127:	EVM0052300.1	evm.model.FRAGSCAFF_223.289	5e-70
5-128:	EVM0002864.1	evm.model.FRAGSCAFF_223.287	6e-51
5-129:	EVM0036503.1	evm.model.FRAGSCAFF_223.286	0
5-130:	EVM0047922.1	evm.model.FRAGSCAFF_223.284	7e-95
5-131:	EVM0040729.1	evm.model.FRAGSCAFF_223.282	2e-170
5-132:	EVM0043933.1	evm.model.FRAGSCAFF_223.280.2	2e-46
5-133:	EVM0028430.1	evm.model.FRAGSCAFF_223.277	0
5-134:	EVM0033359.1	evm.model.FRAGSCAFF_223.274	0
5-135:	EVM0041545.1	evm.model.FRAGSCAFF_223.270	4e-94
5-136:	EVM0021812.1	evm.model.FRAGSCAFF_223.266	0
5-137:	EVM0026380.1	evm.model.FRAGSCAFF_223.264	0
5-138:	EVM0051659.1	evm.model.FRAGSCAFF_223.260	3e-114
5-139:	EVM0044085.1	evm.model.FRAGSCAFF_223.258	6e-60
5-140:	EVM0022456.1	evm.model.FRAGSCAFF_223.256	3e-121
5-141:	EVM0047157.1	evm.model.FRAGSCAFF_223.253	9e-115
5-142:	EVM0046689.1	evm.model.FRAGSCAFF_223.252	1e-137
5-143:	EVM0030707.1	evm.model.FRAGSCAFF_223.251	1e-73
5-144:	EVM0057560.1	evm.model.FRAGSCAFF_223.243	6e-100
5-145:	EVM0050102.1	evm.model.FRAGSCAFF_223.241	1e-109
5-146:	EVM0022065.4	evm.model.FRAGSCAFF_223.238	2e-54
5-147:	EVM0030928.4	evm.model.FRAGSCAFF_223.236	1e-64
5-148:	EVM0025680.1	evm.model.FRAGSCAFF_223.233	4e-152
5-149:	EVM0044691.1	evm.model.FRAGSCAFF_223.223	3e-39
5-150:	EVM0025876.1	evm.model.FRAGSCAFF_223.221	0
5-151:	EVM0013985.1	evm.model.FRAGSCAFF_223.216	0
5-152:	EVM0016808.1	evm.model.FRAGSCAFF_223.215	0
5-153:	EVM0034861.1	evm.model.FRAGSCAFF_223.210	6e-164
5-154:	EVM0054137.2	evm.model.FRAGSCAFF_223.209	2e-108
5-155:	EVM0039235.1	evm.model.FRAGSCAFF_223.208	6e-110
5-156:	EVM0037462.1	evm.model.FRAGSCAFF_223.203	0
5-157:	EVM0012110.1	evm.model.FRAGSCAFF_223.200	0
5-158:	EVM0025444.1	evm.model.FRAGSCAFF_223.194	0
5-159:	EVM0024035.1	evm.model.FRAGSCAFF_223.186	0
5-160:	EVM0021299.1	evm.model.FRAGSCAFF_223.184	0
5-161:	EVM0043193.1	evm.model.FRAGSCAFF_223.182	0
5-162:	EVM0010727.1	evm.model.FRAGSCAFF_223.181	2e-171
5-163:	EVM0050093.1	evm.model.FRAGSCAFF_223.180	0
5-164:	EVM0001898.1	evm.model.FRAGSCAFF_223.175	0
5-165:	EVM0013580.1	evm.model.FRAGSCAFF_223.174	3e-172
5-166:	EVM0032269.1	evm.model.FRAGSCAFF_223.170.2	6e-151
5-167:	EVM0044834.1	evm.model.FRAGSCAFF_223.166	0
5-168:	EVM0001312.1	evm.model.FRAGSCAFF_223.165	0
5-169:	EVM0011306.1	evm.model.FRAGSCAFF_223.157	8e-152
5-170:	EVM0006794.1	evm.model.FRAGSCAFF_223.153	6e-126
5-171:	EVM0038789.1	evm.model.FRAGSCAFF_223.149	7e-166
5-172:	EVM0006942.1	evm.model.FRAGSCAFF_223.146	2e-161
5-173:	EVM0041494.1	evm.model.FRAGSCAFF_223.140	0
5-174:	EVM0011990.1	evm.model.FRAGSCAFF_223.139	6e-41
5-175:	EVM0024338.1	evm.model.FRAGSCAFF_223.137	0
5-176:	EVM0043632.1	evm.model.FRAGSCAFF_223.133	0
5-177:	EVM0045205.1	evm.model.FRAGSCAFF_223.123	0
5-178:	EVM0005076.1	evm.model.FRAGSCAFF_223.122	0
5-179:	EVM0039960.1	evm.model.FRAGSCAFF_223.119	0
5-180:	EVM0032384.1	evm.model.FRAGSCAFF_223.117	1e-170
5-181:	EVM0036698.1	evm.model.FRAGSCAFF_223.116	2e-98
5-182:	EVM0010557.1	evm.model.FRAGSCAFF_223.115	4e-86
5-183:	EVM0049363.1	evm.model.FRAGSCAFF_223.112	1e-42
5-184:	EVM0055712.1	evm.model.FRAGSCAFF_223.105	0
5-185:	EVM0046028.1	evm.model.FRAGSCAFF_223.103	1e-135
5-186:	EVM0006663.1	evm.model.FRAGSCAFF_223.102	0
5-187:	EVM0002363.1	evm.model.FRAGSCAFF_223.99	6e-125
5-188:	EVM0025897.1	evm.model.FRAGSCAFF_223.97	0
5-189:	EVM0006632.1	evm.model.FRAGSCAFF_223.94	2e-23
5-190:	EVM0014575.1	evm.model.FRAGSCAFF_223.92	8e-179
5-191:	EVM0033227.1	evm.model.FRAGSCAFF_223.91	1e-151
5-192:	EVM0024783.1	evm.model.FRAGSCAFF_223.90	1e-132
5-193:	EVM0029305.1	evm.model.FRAGSCAFF_223.88	6e-25
5-194:	EVM0024673.1	evm.model.FRAGSCAFF_223.87	3e-127
5-195:	EVM0039709.1	evm.model.FRAGSCAFF_223.86	0
5-196:	EVM0043290.1	evm.model.FRAGSCAFF_223.85.1	0
5-197:	EVM0033025.1	evm.model.FRAGSCAFF_223.84	0
5-198:	EVM0003867.1	evm.model.FRAGSCAFF_223.79	4e-65
5-199:	EVM0029442.1	evm.model.FRAGSCAFF_223.78	5e-45
5-200:	EVM0029094.1	evm.model.FRAGSCAFF_223.77	0
5-201:	EVM0005389.1	evm.model.FRAGSCAFF_223.64	0
5-202:	EVM0039256.1	evm.model.FRAGSCAFF_223.61	3e-28
5-203:	EVM0014933.1	evm.model.FRAGSCAFF_223.60	1e-103
5-204:	EVM0035040.1	evm.model.FRAGSCAFF_223.56	1e-81
5-205:	EVM0043279.1	evm.model.FRAGSCAFF_223.55	0
5-206:	EVM0058315.1	evm.model.FRAGSCAFF_223.53	1e-164
5-207:	EVM0038515.1	evm.model.FRAGSCAFF_223.41	0
5-208:	EVM0053398.1	evm.model.FRAGSCAFF_223.38	1e-147
5-209:	EVM0057479.1	evm.model.FRAGSCAFF_223.36	1e-26
5-210:	EVM0000901.1	evm.model.FRAGSCAFF_223.35	0
5-211:	EVM0011839.1	evm.model.FRAGSCAFF_223.34	0
5-212:	EVM0043852.1	evm.model.FRAGSCAFF_223.30	0
5-213:	EVM0037480.1	evm.model.FRAGSCAFF_223.27	2e-73
5-214:	EVM0014803.1	evm.model.FRAGSCAFF_223.25	0
5-215:	EVM0025740.1	evm.model.FRAGSCAFF_223.18	1e-71
5-216:	EVM0014634.1	evm.model.FRAGSCAFF_223.17	0
5-217:	EVM0020785.1	evm.model.FRAGSCAFF_223.12	0
5-218:	EVM0028687.1	evm.model.FRAGSCAFF_223.4	0
5-219:	EVM0002485.1	evm.model.FRAGSCAFF_224.120	2e-178
5-220:	EVM0017335.1	evm.model.FRAGSCAFF_224.119	8e-34
5-221:	EVM0003518.1	evm.model.FRAGSCAFF_224.118	0
5-222:	EVM0000794.1	evm.model.FRAGSCAFF_224.117	7e-170
5-223:	EVM0004839.1	evm.model.FRAGSCAFF_224.115	4e-165
5-224:	EVM0056584.1	evm.model.FRAGSCAFF_224.112	0
5-225:	EVM0010838.1	evm.model.FRAGSCAFF_224.111	0
5-226:	EVM0013375.1	evm.model.FRAGSCAFF_224.110	0
5-227:	EVM0008416.1	evm.model.FRAGSCAFF_224.109	7e-59
5-228:	EVM0028593.2	evm.model.FRAGSCAFF_224.107	0
5-229:	EVM0037926.1	evm.model.FRAGSCAFF_224.105.1	5e-104
5-230:	EVM0028210.1	evm.model.FRAGSCAFF_224.104	0
5-231:	EVM0057233.1	evm.model.FRAGSCAFF_224.102	4e-42
5-232:	EVM0032826.1	evm.model.FRAGSCAFF_224.101	0
5-233:	EVM0004254.1	evm.model.FRAGSCAFF_224.100	0
5-234:	EVM0012037.1	evm.model.FRAGSCAFF_224.97	2e-155
5-235:	EVM0051219.1	evm.model.FRAGSCAFF_224.93	5e-46
5-236:	EVM0011388.1	evm.model.FRAGSCAFF_224.88	0
5-237:	EVM0031431.1	evm.model.FRAGSCAFF_224.85	0
5-238:	EVM0021730.1	evm.model.FRAGSCAFF_224.80	8e-91
5-239:	EVM0040291.1	evm.model.ORIGINAL_5515.59	0
5-240:	EVM0030353.1	evm.model.ORIGINAL_5515.49	0
5-241:	EVM0022362.1	evm.model.ORIGINAL_5515.48	0
5-242:	EVM0024501.1	evm.model.ORIGINAL_5515.45	0
5-243:	EVM0039038.1	evm.model.ORIGINAL_5515.42	0
5-244:	EVM0028947.1	evm.model.ORIGINAL_5515.41	0
5-245:	EVM0026403.1	evm.model.ORIGINAL_5515.40	5e-46
5-246:	EVM0010139.1	evm.model.ORIGINAL_5515.29	3e-91
5-247:	EVM0019300.1	evm.model.ORIGINAL_5515.15_evm.model.ORIGINAL_5515.16	0
5-248:	EVM0054401.1	evm.model.ORIGINAL_5515.13	0
5-249:	EVM0008901.1	evm.model.ORIGINAL_5515.12	0
5-250:	EVM0046563.1	evm.model.ORIGINAL_5515.10	0
5-251:	EVM0006390.1	evm.model.ORIGINAL_5515.9	3e-88
5-252:	EVM0008917.1	evm.model.ORIGINAL_5515.8	0
5-253:	EVM0054919.1	evm.model.ORIGINAL_1825.3	6e-35
5-254:	EVM0030072.1	evm.model.FRAGSCAFF_157.566	3e-147
5-255:	EVM0046592.1	evm.model.FRAGSCAFF_157.564	8e-119
5-256:	EVM0044350.2	evm.model.FRAGSCAFF_157.563	0
5-257:	EVM0016976.1	evm.model.FRAGSCAFF_157.562	2e-61
5-258:	EVM0027344.1	evm.model.FRAGSCAFF_127.24.3	0
5-259:	EVM0017780.1	evm.model.FRAGSCAFF_127.25	0
5-260:	EVM0003320.1	evm.model.FRAGSCAFF_127.32.1	2e-106
5-261:	EVM0035989.1	evm.model.FRAGSCAFF_127.33	2e-127
5-262:	EVM0010116.1	evm.model.FRAGSCAFF_127.36_evm.model.FRAGSCAFF_127.39	0
5-263:	EVM0041830.1	evm.model.FRAGSCAFF_127.41	1e-66
5-264:	EVM0050136.1	evm.model.FRAGSCAFF_127.42	0
5-265:	EVM0016336.1	evm.model.FRAGSCAFF_127.46	2e-26
5-266:	EVM0024552.1	evm.model.FRAGSCAFF_127.47	0
5-267:	EVM0053716.1	evm.model.FRAGSCAFF_127.50	8e-48
5-268:	EVM0020457.1	evm.model.FRAGSCAFF_127.54	0
5-269:	EVM0027279.1	evm.model.FRAGSCAFF_127.55	3e-29
5-270:	EVM0053460.1	evm.model.FRAGSCAFF_127.58	2e-110
5-271:	EVM0004804.1	evm.model.FRAGSCAFF_127.63	2e-163
5-272:	EVM0038887.1	evm.model.FRAGSCAFF_127.66	4e-155
5-273:	EVM0002714.1	evm.model.FRAGSCAFF_127.69	0
5-274:	EVM0044034.1	evm.model.FRAGSCAFF_127.100	0
5-275:	EVM0023536.1	evm.model.FRAGSCAFF_127.104.1	0
5-276:	EVM0018644.1	evm.model.FRAGSCAFF_127.105	6e-147
5-277:	EVM0029585.1	evm.model.FRAGSCAFF_127.108	0
5-278:	EVM0020666.1	evm.model.FRAGSCAFF_127.111	0
5-279:	EVM0022156.1	evm.model.FRAGSCAFF_127.114	2e-57
5-280:	EVM0030862.1	evm.model.FRAGSCAFF_127.117	3e-66
5-281:	EVM0043711.1	evm.model.FRAGSCAFF_127.119	1e-101
5-282:	EVM0057767.1	evm.model.FRAGSCAFF_127.121	0
5-283:	EVM0056109.1	evm.model.FRAGSCAFF_127.126	3e-104
5-284:	EVM0040486.1	evm.model.FRAGSCAFF_127.133	3e-29
5-285:	EVM0044634.1	evm.model.FRAGSCAFF_127.135	0
5-286:	EVM0056625.1	evm.model.FRAGSCAFF_127.136	0
5-287:	EVM0056086.1	evm.model.FRAGSCAFF_127.150	2e-93
5-288:	EVM0019068.4	evm.model.FRAGSCAFF_127.154	3e-161
5-289:	EVM0034719.1	evm.model.FRAGSCAFF_127.159_evm.model.FRAGSCAFF_127.158	0
5-290:	EVM0024386.1	evm.model.FRAGSCAFF_127.173	0
5-291:	EVM0032679.1	evm.model.FRAGSCAFF_127.174	0
5-292:	EVM0010468.1	evm.model.FRAGSCAFF_127.175	7e-23
5-293:	EVM0040992.1	evm.model.FRAGSCAFF_127.177	0
5-294:	EVM0047738.1	evm.model.FRAGSCAFF_127.179	3e-62
5-295:	EVM0001846.1	evm.model.FRAGSCAFF_127.180	1e-133
5-296:	EVM0041547.1	evm.model.FRAGSCAFF_127.181	6e-72
5-297:	EVM0048407.1	evm.model.FRAGSCAFF_127.182	5e-175
5-298:	EVM0057457.1	evm.model.FRAGSCAFF_127.183	7e-87
5-299:	EVM0020843.1	evm.model.FRAGSCAFF_127.189	4e-158
5-300:	EVM0055550.1	evm.model.FRAGSCAFF_127.191	4e-66
5-301:	EVM0054001.1	evm.model.FRAGSCAFF_127.194	0
5-302:	EVM0055147.1	evm.model.FRAGSCAFF_127.195	3e-26
5-303:	EVM0025440.1	evm.model.FRAGSCAFF_127.198	0
5-304:	EVM0030869.1	evm.model.FRAGSCAFF_127.202	0
5-305:	EVM0005850.1	evm.model.FRAGSCAFF_127.203	0
5-306:	EVM0054650.1	evm.model.FRAGSCAFF_127.207	4e-86
5-307:	EVM0057040.1	evm.model.FRAGSCAFF_127.209	1e-114
5-308:	EVM0037017.1	evm.model.FRAGSCAFF_127.210	1e-53
5-309:	EVM0025279.1	evm.model.FRAGSCAFF_127.212	1e-49
5-310:	EVM0004983.1	evm.model.FRAGSCAFF_127.214	9e-45
5-311:	EVM0032112.1	evm.model.FRAGSCAFF_127.218.1	0
5-312:	EVM0032271.1	evm.model.FRAGSCAFF_127.223	0
5-313:	EVM0013324.1	evm.model.FRAGSCAFF_127.226	0
5-314:	EVM0057232.1	evm.model.FRAGSCAFF_127.231	5e-103
5-315:	EVM0008088.1	evm.model.FRAGSCAFF_127.237	2e-32
5-316:	EVM0012074.1	evm.model.FRAGSCAFF_127.239	0
5-317:	EVM0007480.1	evm.model.FRAGSCAFF_127.243	0
5-318:	EVM0048341.2	evm.model.FRAGSCAFF_127.249_evm.model.FRAGSCAFF_127.250	2e-166
5-319:	EVM0026643.1	evm.model.FRAGSCAFF_127.253	2e-72
5-320:	EVM0052126.1	evm.model.FRAGSCAFF_127.257.6	0
5-321:	EVM0027124.1	evm.model.FRAGSCAFF_127.264	2e-135
5-322:	EVM0012945.1	evm.model.ORIGINAL_6061.51	2e-178
5-323:	EVM0008290.2	evm.model.ORIGINAL_6061.47.1	0
5-324:	EVM0000803.1	evm.model.ORIGINAL_6061.45	0
5-325:	EVM0027623.1	evm.model.ORIGINAL_6061.38	7e-141
5-326:	EVM0054005.1	evm.model.ORIGINAL_6061.37	0
5-327:	EVM0031648.1	evm.model.ORIGINAL_6061.36	0
5-328:	EVM0047260.1	evm.model.ORIGINAL_6061.33	0
5-329:	EVM0037759.1	evm.model.ORIGINAL_6061.27_evm.model.ORIGINAL_6061.28	0
5-330:	EVM0038654.1	evm.model.ORIGINAL_6061.25	0
5-331:	EVM0001828.1	evm.model.ORIGINAL_6061.24	0
5-332:	EVM0037499.1	evm.model.ORIGINAL_6061.20	2e-51
5-333:	EVM0041385.1	evm.model.ORIGINAL_6061.17.1	0
5-334:	EVM0017450.1	evm.model.ORIGINAL_6061.14	0
5-335:	EVM0032715.1	evm.model.ORIGINAL_6061.1	9e-46
## Alignment 6: score=10554.0 e_value=0 N=224 Ped01C&chr1.1 minus
6- 0:	EVM0010889.1	evm.model.ORIGINAL_6347.43	0
6- 1:	EVM0053241.1	evm.model.ORIGINAL_6347.45	4e-62
6- 2:	EVM0054335.1	evm.model.ORIGINAL_6347.49	0
6- 3:	EVM0004594.1	DlbHLH9	0
6- 4:	EVM0014662.1	evm.model.ORIGINAL_6347.53	2e-27
6- 5:	EVM0032715.1	evm.model.ORIGINAL_6347.57	4e-45
6- 6:	EVM0046033.1	evm.model.ORIGINAL_6347.58	0
6- 7:	EVM0052910.1	evm.model.ORIGINAL_6347.62	0
6- 8:	EVM0001559.13	evm.model.ORIGINAL_6347.63	2e-172
6- 9:	EVM0057306.2	evm.model.ORIGINAL_6347.65	5e-137
6- 10:	EVM0022990.1	evm.model.ORIGINAL_6347.71	0
6- 11:	EVM0029816.1	evm.model.ORIGINAL_6347.73	2e-150
6- 12:	EVM0029747.1	evm.model.ORIGINAL_6347.74	0
6- 13:	EVM0035200.1	evm.model.ORIGINAL_6347.75	4e-125
6- 14:	EVM0005007.1	evm.model.ORIGINAL_6347.76.1	0
6- 15:	EVM0001346.1	evm.model.ORIGINAL_6347.80	2e-57
6- 16:	EVM0037539.2	evm.model.ORIGINAL_6347.81	0
6- 17:	EVM0020755.1	evm.model.ORIGINAL_6347.84	2e-112
6- 18:	EVM0027550.1	evm.model.ORIGINAL_6347.85	5e-99
6- 19:	EVM0004968.2	evm.model.ORIGINAL_6347.87	6e-94
6- 20:	EVM0037381.1	evm.model.ORIGINAL_6347.94.1	0
6- 21:	EVM0016888.1	evm.model.ORIGINAL_6347.96	2e-34
6- 22:	EVM0041114.1	evm.model.ORIGINAL_6347.97	3e-168
6- 23:	EVM0038817.1	evm.model.ORIGINAL_6347.99	3e-91
6- 24:	EVM0051489.1	evm.model.ORIGINAL_6347.107	0
6- 25:	EVM0011661.1	evm.model.ORIGINAL_6347.108	3e-138
6- 26:	EVM0016600.1	evm.model.ORIGINAL_6347.109	4e-43
6- 27:	EVM0040283.1	evm.model.ORIGINAL_6347.114	0
6- 28:	EVM0036648.1	evm.model.ORIGINAL_6347.116	0
6- 29:	EVM0013700.1	evm.model.ORIGINAL_6347.117	0
6- 30:	EVM0043582.1	evm.model.ORIGINAL_6347.119	0
6- 31:	EVM0049446.4	evm.model.ORIGINAL_6347.130	7e-164
6- 32:	EVM0024137.1	evm.model.ORIGINAL_6347.131	2e-133
6- 33:	EVM0014668.1	evm.model.ORIGINAL_6347.135	8e-175
6- 34:	EVM0025786.1	evm.model.ORIGINAL_6347.137	0
6- 35:	EVM0044609.2	evm.model.ORIGINAL_6347.138	0
6- 36:	EVM0033442.1	evm.model.ORIGINAL_6347.141	1e-74
6- 37:	EVM0048008.1	evm.model.ORIGINAL_6347.152	0
6- 38:	EVM0026655.1	evm.model.ORIGINAL_6347.153.1	0
6- 39:	EVM0012886.1	evm.model.ORIGINAL_6347.155.2	0
6- 40:	EVM0053449.1	evm.model.ORIGINAL_6347.157	0
6- 41:	EVM0022025.1	evm.model.ORIGINAL_6347.162	0
6- 42:	EVM0048937.3	evm.model.ORIGINAL_6347.163	0
6- 43:	EVM0006172.1	evm.model.ORIGINAL_6347.176.1	0
6- 44:	EVM0011084.1	evm.model.ORIGINAL_6347.179	5e-85
6- 45:	EVM0035401.1	evm.model.ORIGINAL_6347.181	0
6- 46:	EVM0038858.1	evm.model.ORIGINAL_6347.193	0
6- 47:	EVM0007979.1	evm.model.ORIGINAL_6347.222	3e-170
6- 48:	EVM0006246.1	evm.model.ORIGINAL_6347.223	0
6- 49:	EVM0056984.1	evm.model.ORIGINAL_6347.229.1	0
6- 50:	EVM0017054.1	evm.model.ORIGINAL_6347.236	4e-179
6- 51:	EVM0051209.1	evm.model.ORIGINAL_6347.240	0
6- 52:	EVM0028672.1	evm.model.ORIGINAL_6347.255	0
6- 53:	EVM0037245.1	evm.model.ORIGINAL_6347.256	0
6- 54:	EVM0040154.1	evm.model.ORIGINAL_6347.262	1e-89
6- 55:	EVM0038651.1	evm.model.ORIGINAL_6347.263	0
6- 56:	EVM0042760.1	evm.model.ORIGINAL_6347.266	1e-113
6- 57:	EVM0024146.1	evm.model.ORIGINAL_6347.268	0
6- 58:	EVM0052806.1	evm.model.ORIGINAL_6347.269	3e-100
6- 59:	EVM0030489.1	evm.model.ORIGINAL_6347.270	0
6- 60:	EVM0025169.1	evm.model.ORIGINAL_6347.271	0
6- 61:	EVM0038704.1	evm.model.ORIGINAL_6347.273	2e-170
6- 62:	EVM0004479.1	evm.model.ORIGINAL_6347.275	0
6- 63:	EVM0003665.1	evm.model.ORIGINAL_6347.277.1	0
6- 64:	EVM0046680.1	evm.model.ORIGINAL_6347.282	8e-75
6- 65:	EVM0026488.1	evm.model.ORIGINAL_6347.284	1e-49
6- 66:	EVM0012992.1	evm.model.ORIGINAL_6347.285	3e-32
6- 67:	EVM0037534.1	evm.model.ORIGINAL_6347.289	2e-99
6- 68:	EVM0037222.1	evm.model.ORIGINAL_6347.290	2e-178
6- 69:	EVM0008964.1	evm.model.ORIGINAL_6347.296	0
6- 70:	EVM0054304.1	evm.model.ORIGINAL_6347.298	5e-128
6- 71:	EVM0033077.1	evm.model.ORIGINAL_6347.302	0
6- 72:	EVM0007730.1	evm.model.ORIGINAL_6347.303	2e-86
6- 73:	EVM0038336.1	evm.model.ORIGINAL_6347.304	0
6- 74:	EVM0011364.1	evm.model.ORIGINAL_6347.321	0
6- 75:	EVM0020127.1	evm.model.ORIGINAL_2084.11	0
6- 76:	EVM0042154.1	evm.model.ORIGINAL_2084.13	1e-158
6- 77:	EVM0047174.4	evm.model.ORIGINAL_2084.16	0
6- 78:	EVM0023796.1	evm.model.ORIGINAL_2084.17	0
6- 79:	EVM0045596.1	evm.model.ORIGINAL_2084.22_evm.model.ORIGINAL_2084.23	0
6- 80:	EVM0034239.1	evm.model.ORIGINAL_2084.31	0
6- 81:	EVM0008746.3	evm.model.ORIGINAL_2084.41	7e-155
6- 82:	EVM0042150.1	evm.model.ORIGINAL_2084.43	4e-167
6- 83:	EVM0045625.1	evm.model.ORIGINAL_2084.45	0
6- 84:	EVM0049174.1	evm.model.ORIGINAL_2084.51	0
6- 85:	EVM0020511.1	evm.model.ORIGINAL_2084.52	3e-166
6- 86:	EVM0045088.1	evm.model.ORIGINAL_2084.53	3e-50
6- 87:	EVM0045003.1	evm.model.ORIGINAL_2084.59	0
6- 88:	EVM0030093.1	evm.model.ORIGINAL_2084.61	0
6- 89:	EVM0022905.1	evm.model.ORIGINAL_2084.62	2e-29
6- 90:	EVM0011113.1	evm.model.ORIGINAL_2084.67	0
6- 91:	EVM0015887.1	evm.model.ORIGINAL_2084.68	0
6- 92:	EVM0052877.1	evm.model.ORIGINAL_2084.70_evm.model.ORIGINAL_2084.72	0
6- 93:	EVM0018049.1	evm.model.ORIGINAL_2084.79	1e-28
6- 94:	EVM0043486.1	evm.model.ORIGINAL_2084.86	4e-51
6- 95:	EVM0001274.1	evm.model.ORIGINAL_2084.89	0
6- 96:	EVM0045896.4	evm.model.ORIGINAL_2084.91	0
6- 97:	EVM0054608.1	evm.model.ORIGINAL_2084.95	2e-76
6- 98:	EVM0003291.1	evm.model.ORIGINAL_2084.99	0
6- 99:	EVM0016606.1	evm.model.ORIGINAL_2084.102	0
6-100:	EVM0030945.1	evm.model.ORIGINAL_2084.103.1	0
6-101:	EVM0047613.1	evm.model.ORIGINAL_2084.104	0
6-102:	EVM0032491.1	evm.model.ORIGINAL_2084.107	4e-51
6-103:	EVM0024129.1	evm.model.ORIGINAL_2084.110	0
6-104:	EVM0023999.2	evm.model.ORIGINAL_2084.113	0
6-105:	EVM0017713.1	evm.model.ORIGINAL_2084.114	0
6-106:	EVM0045065.1	evm.model.ORIGINAL_2084.115	0
6-107:	EVM0057176.1	evm.model.ORIGINAL_2084.116	0
6-108:	EVM0053263.1	evm.model.ORIGINAL_2084.127	2e-88
6-109:	EVM0017191.1	evm.model.ORIGINAL_2084.133	1e-59
6-110:	EVM0014947.1	evm.model.ORIGINAL_2084.136	1e-106
6-111:	EVM0016171.1	evm.model.ORIGINAL_2084.138	8e-148
6-112:	EVM0027999.1	evm.model.ORIGINAL_2084.139	6e-162
6-113:	EVM0002991.1	evm.model.ORIGINAL_2084.140	0
6-114:	EVM0012276.1	evm.model.ORIGINAL_2084.147	0
6-115:	EVM0039442.1	evm.model.ORIGINAL_2084.153	0
6-116:	EVM0048716.1	evm.model.ORIGINAL_2084.156	1e-84
6-117:	EVM0051287.1	evm.model.ORIGINAL_2084.159	9e-65
6-118:	EVM0026125.1	evm.model.ORIGINAL_2084.174	0
6-119:	EVM0032181.1	evm.model.ORIGINAL_2084.184	3e-91
6-120:	EVM0008342.1	evm.model.ORIGINAL_2084.186	9e-124
6-121:	EVM0034959.1	evm.model.ORIGINAL_2084.187	1e-150
6-122:	EVM0034075.1	evm.model.ORIGINAL_2084.188	0
6-123:	EVM0006502.2	evm.model.ORIGINAL_2084.214_evm.model.ORIGINAL_2084.215	0
6-124:	EVM0011136.1	evm.model.ORIGINAL_2084.219	0
6-125:	EVM0049391.1	evm.model.ORIGINAL_5618.20	2e-119
6-126:	EVM0045658.1	evm.model.ORIGINAL_5668.5	0
6-127:	EVM0024916.1	evm.model.ORIGINAL_5668.8	3e-69
6-128:	EVM0027688.1	evm.model.ORIGINAL_916.83	0
6-129:	EVM0045638.1	evm.model.ORIGINAL_916.82	1e-140
6-130:	EVM0003559.1	evm.model.ORIGINAL_916.73_evm.model.ORIGINAL_916.74	0
6-131:	EVM0024363.1	evm.model.ORIGINAL_916.71	0
6-132:	EVM0025349.1	evm.model.ORIGINAL_916.70	0
6-133:	EVM0052628.1	evm.model.ORIGINAL_916.65	0
6-134:	EVM0025337.1	evm.model.ORIGINAL_916.50	0
6-135:	EVM0003362.1	evm.model.ORIGINAL_916.47	7e-62
6-136:	EVM0050671.1	evm.model.ORIGINAL_916.45	0
6-137:	EVM0011487.1	evm.model.ORIGINAL_916.44	0
6-138:	EVM0023275.1	evm.model.ORIGINAL_916.43	0
6-139:	EVM0026794.1	evm.model.ORIGINAL_916.37	0
6-140:	EVM0019079.1	evm.model.ORIGINAL_916.33	6e-46
6-141:	EVM0011390.1	evm.model.ORIGINAL_916.31	4e-53
6-142:	EVM0019364.1	evm.model.ORIGINAL_916.28	4e-26
6-143:	EVM0045532.1	evm.model.ORIGINAL_916.20	3e-74
6-144:	EVM0011075.1	evm.model.ORIGINAL_916.7	8e-70
6-145:	EVM0047362.1	evm.model.ORIGINAL_916.4	0
6-146:	EVM0016875.1	evm.model.ORIGINAL_916.3	2e-43
6-147:	EVM0002591.1	evm.model.FRAGSCAFF_442.13	2e-138
6-148:	EVM0018384.1	evm.model.FRAGSCAFF_442.15	5e-155
6-149:	EVM0018226.1	evm.model.FRAGSCAFF_442.23	0
6-150:	EVM0000339.1	evm.model.FRAGSCAFF_442.26	3e-29
6-151:	EVM0025631.1	evm.model.FRAGSCAFF_442.36	0
6-152:	EVM0042503.1	evm.model.FRAGSCAFF_442.39	1e-141
6-153:	EVM0014878.1	evm.model.FRAGSCAFF_442.40	0
6-154:	EVM0032781.1	evm.model.FRAGSCAFF_442.57	0
6-155:	EVM0056167.1	evm.model.FRAGSCAFF_442.61	6e-43
6-156:	EVM0027041.1	evm.model.FRAGSCAFF_442.67.1	0
6-157:	EVM0024882.1	evm.model.FRAGSCAFF_442.73	0
6-158:	EVM0056131.1	evm.model.FRAGSCAFF_442.75	4e-130
6-159:	EVM0016411.1	evm.model.FRAGSCAFF_442.78	0
6-160:	EVM0001365.1	evm.model.FRAGSCAFF_442.79	0
6-161:	EVM0037772.1	evm.model.FRAGSCAFF_442.82	0
6-162:	EVM0032819.1	evm.model.FRAGSCAFF_442.85	0
6-163:	EVM0023260.1	evm.model.FRAGSCAFF_442.86	1e-135
6-164:	EVM0025014.1	evm.model.FRAGSCAFF_442.87	4e-150
6-165:	EVM0038196.1	evm.model.FRAGSCAFF_442.88	1e-113
6-166:	EVM0038840.1	evm.model.FRAGSCAFF_442.90	1e-60
6-167:	EVM0030276.1	evm.model.FRAGSCAFF_442.94	1e-132
6-168:	EVM0017209.1	evm.model.FRAGSCAFF_442.98	0
6-169:	EVM0045830.1	evm.model.FRAGSCAFF_442.100_evm.model.FRAGSCAFF_442.99	0
6-170:	EVM0018106.1	evm.model.FRAGSCAFF_442.108.1	0
6-171:	EVM0055435.1	evm.model.FRAGSCAFF_442.106_evm.model.FRAGSCAFF_442.110	2e-113
6-172:	EVM0047902.1	evm.model.FRAGSCAFF_442.112	0
6-173:	EVM0006600.1	evm.model.FRAGSCAFF_442.113	0
6-174:	EVM0034623.1	evm.model.FRAGSCAFF_442.117	7e-134
6-175:	EVM0032250.1	evm.model.FRAGSCAFF_442.124	0
6-176:	EVM0044513.1	evm.model.FRAGSCAFF_442.125	7e-77
6-177:	EVM0053430.1	evm.model.FRAGSCAFF_442.129	0
6-178:	EVM0047224.1	evm.model.FRAGSCAFF_442.130	0
6-179:	EVM0032025.1	evm.model.FRAGSCAFF_442.132	9e-44
6-180:	EVM0029625.1	evm.model.FRAGSCAFF_442.134	9e-108
6-181:	EVM0039147.1	evm.model.FRAGSCAFF_442.135	4e-35
6-182:	EVM0023311.1	evm.model.FRAGSCAFF_442.137	0
6-183:	EVM0046273.1	evm.model.FRAGSCAFF_442.138	4e-162
6-184:	EVM0010470.1	evm.model.FRAGSCAFF_442.141	9e-43
6-185:	EVM0019692.1	evm.model.FRAGSCAFF_442.143	2e-31
6-186:	EVM0006345.1	evm.model.FRAGSCAFF_442.144	2e-127
6-187:	EVM0057339.2	evm.model.FRAGSCAFF_442.145	4e-129
6-188:	EVM0026386.1	evm.model.FRAGSCAFF_442.146	0
6-189:	EVM0026968.1	evm.model.FRAGSCAFF_442.147	7e-86
6-190:	EVM0031357.1	evm.model.FRAGSCAFF_442.151	0
6-191:	EVM0037223.1	evm.model.FRAGSCAFF_442.152	0
6-192:	EVM0050976.1	evm.model.FRAGSCAFF_442.155	5e-42
6-193:	EVM0046810.1	evm.model.FRAGSCAFF_442.157	0
6-194:	EVM0044279.1	evm.model.FRAGSCAFF_442.162	2e-79
6-195:	EVM0025082.1	evm.model.FRAGSCAFF_442.166	8e-83
6-196:	EVM0024560.1	evm.model.FRAGSCAFF_442.169	0
6-197:	EVM0024592.1	evm.model.FRAGSCAFF_442.175	6e-127
6-198:	EVM0031913.1	evm.model.FRAGSCAFF_442.177	4e-70
6-199:	EVM0057481.1	evm.model.ORIGINAL_1958.3	8e-60
6-200:	EVM0010256.1	evm.model.ORIGINAL_1958.4	8e-125
6-201:	EVM0001780.1	evm.model.ORIGINAL_1958.5	3e-47
6-202:	EVM0052998.1	evm.model.ORIGINAL_1958.6	0
6-203:	EVM0026571.1	evm.model.ORIGINAL_1958.7	2e-35
6-204:	EVM0032833.1	evm.model.ORIGINAL_1958.11	3e-145
6-205:	EVM0025390.1	evm.model.ORIGINAL_1958.14	0
6-206:	EVM0011049.1	evm.model.ORIGINAL_1958.15	1e-77
6-207:	EVM0005199.1	evm.model.ORIGINAL_1958.17	0
6-208:	EVM0023324.1	evm.model.ORIGINAL_1958.25	0
6-209:	EVM0001085.1	evm.model.ORIGINAL_1958.27	0
6-210:	EVM0032299.1	evm.model.ORIGINAL_1958.34	9e-138
6-211:	EVM0054605.1	evm.model.ORIGINAL_1958.35	2e-169
6-212:	EVM0048710.1	evm.model.ORIGINAL_1958.38	0
6-213:	EVM0029415.1	evm.model.ORIGINAL_1958.39	0
6-214:	EVM0055090.1	evm.model.ORIGINAL_1958.40	0
6-215:	EVM0029800.1	evm.model.ORIGINAL_1958.41	0
6-216:	EVM0046080.1	evm.model.ORIGINAL_1958.44	0
6-217:	EVM0038644.1	evm.model.ORIGINAL_1958.46	0
6-218:	EVM0004340.2	evm.model.ORIGINAL_1958.47	0
6-219:	EVM0008375.1	evm.model.ORIGINAL_1958.48	3e-72
6-220:	EVM0028078.1	evm.model.ORIGINAL_1958.50	2e-137
6-221:	EVM0055554.1	evm.model.ORIGINAL_1958.52	0
6-222:	EVM0005795.1	evm.model.ORIGINAL_1958.59	0
6-223:	EVM0029545.1	evm.model.ORIGINAL_1958.60	5e-51
## Alignment 7: score=10003.0 e_value=0 N=206 Ped01C&chr1.1 minus
7- 0:	EVM0010743.1	evm.model.FRAGSCAFF_129.1646	2e-51
7- 1:	EVM0048424.1	evm.model.FRAGSCAFF_129.1648	2e-122
7- 2:	EVM0044733.1	evm.model.FRAGSCAFF_129.1651.2	1e-134
7- 3:	EVM0049689.1	evm.model.FRAGSCAFF_129.1652	0
7- 4:	EVM0007672.1	evm.model.FRAGSCAFF_129.1654.1	0
7- 5:	EVM0042662.1	evm.model.FRAGSCAFF_129.1655	0
7- 6:	EVM0021140.2	evm.model.FRAGSCAFF_129.1656	6e-40
7- 7:	EVM0017745.1	evm.model.FRAGSCAFF_129.1658	0
7- 8:	EVM0045167.1	evm.model.FRAGSCAFF_129.1660	0
7- 9:	EVM0024299.1	evm.model.FRAGSCAFF_129.1661	0
7- 10:	EVM0029108.1	evm.model.FRAGSCAFF_129.1663	2e-116
7- 11:	EVM0022002.1	evm.model.FRAGSCAFF_129.1664	2e-132
7- 12:	EVM0027653.1	evm.model.FRAGSCAFF_129.1666	0
7- 13:	EVM0024086.1	evm.model.FRAGSCAFF_129.1668	2e-27
7- 14:	EVM0018307.1	evm.model.FRAGSCAFF_129.1671	0
7- 15:	EVM0007337.1	evm.model.FRAGSCAFF_129.1672.3	7e-70
7- 16:	EVM0042632.1	evm.model.FRAGSCAFF_129.1673	0
7- 17:	EVM0044359.1	evm.model.FRAGSCAFF_129.1674	0
7- 18:	EVM0038251.1	evm.model.FRAGSCAFF_129.1675	3e-53
7- 19:	EVM0052896.1	evm.model.FRAGSCAFF_129.1676	1e-29
7- 20:	EVM0051344.1	evm.model.FRAGSCAFF_129.1678	3e-147
7- 21:	EVM0012644.1	evm.model.FRAGSCAFF_129.1680	5e-76
7- 22:	EVM0020581.1	evm.model.FRAGSCAFF_129.1681	0
7- 23:	EVM0021502.1	evm.model.FRAGSCAFF_129.1682	0
7- 24:	EVM0056930.1	evm.model.FRAGSCAFF_129.1683_evm.model.FRAGSCAFF_129.1685	2e-177
7- 25:	EVM0029696.1	evm.model.FRAGSCAFF_129.1686	1e-70
7- 26:	EVM0036049.1	evm.model.FRAGSCAFF_129.1688	0
7- 27:	EVM0032800.1	evm.model.FRAGSCAFF_129.1689	6e-105
7- 28:	EVM0027343.1	evm.model.FRAGSCAFF_129.1690	0
7- 29:	EVM0001067.1	evm.model.FRAGSCAFF_129.1693	5e-94
7- 30:	EVM0033140.1	evm.model.FRAGSCAFF_129.1694	6e-123
7- 31:	EVM0030265.1	evm.model.FRAGSCAFF_129.1696	0
7- 32:	EVM0000835.1	evm.model.FRAGSCAFF_129.1699	0
7- 33:	EVM0013922.1	evm.model.FRAGSCAFF_129.1700	1e-143
7- 34:	EVM0009969.1	evm.model.FRAGSCAFF_129.1701	1e-46
7- 35:	EVM0055401.3	evm.model.FRAGSCAFF_129.1704	0
7- 36:	EVM0015666.1	evm.model.FRAGSCAFF_129.1706	0
7- 37:	EVM0046470.1	evm.model.FRAGSCAFF_129.1708	6e-45
7- 38:	EVM0016591.1	evm.model.FRAGSCAFF_129.1710	0
7- 39:	EVM0002475.1	evm.model.FRAGSCAFF_129.1712	0
7- 40:	EVM0005858.1	evm.model.FRAGSCAFF_129.1717	3e-151
7- 41:	EVM0009201.1	evm.model.FRAGSCAFF_129.1719	1e-155
7- 42:	EVM0010666.1	evm.model.FRAGSCAFF_129.1722	0
7- 43:	EVM0056186.1	evm.model.FRAGSCAFF_129.1724	5e-63
7- 44:	EVM0040897.1	evm.model.FRAGSCAFF_129.1727.2	0
7- 45:	EVM0049662.1	evm.model.FRAGSCAFF_129.1729	0
7- 46:	EVM0038430.1	evm.model.FRAGSCAFF_129.1732	0
7- 47:	EVM0050739.1	evm.model.FRAGSCAFF_129.1733	0
7- 48:	EVM0030313.1	evm.model.FRAGSCAFF_129.1734	0
7- 49:	EVM0014784.1	evm.model.FRAGSCAFF_129.1736	2e-102
7- 50:	EVM0015392.1	evm.model.FRAGSCAFF_129.1737	0
7- 51:	EVM0003279.1	evm.model.FRAGSCAFF_129.1740	7e-170
7- 52:	EVM0022544.1	evm.model.FRAGSCAFF_129.1742	1e-139
7- 53:	EVM0017449.1	evm.model.FRAGSCAFF_129.1746	0
7- 54:	EVM0053950.1	evm.model.FRAGSCAFF_129.1750	0
7- 55:	EVM0024121.1	evm.model.FRAGSCAFF_129.1751	0
7- 56:	EVM0023048.1	evm.model.FRAGSCAFF_129.1752	0
7- 57:	EVM0038490.1	evm.model.FRAGSCAFF_129.1753	2e-52
7- 58:	EVM0004486.1	evm.model.FRAGSCAFF_129.1754	1e-49
7- 59:	EVM0011433.1	evm.model.FRAGSCAFF_129.1756	0
7- 60:	EVM0054953.1	evm.model.FRAGSCAFF_223.928	0
7- 61:	EVM0041119.1	evm.model.FRAGSCAFF_223.926	0
7- 62:	EVM0032001.1	evm.model.FRAGSCAFF_223.924	1e-133
7- 63:	EVM0033245.1	evm.model.FRAGSCAFF_223.923	1e-92
7- 64:	EVM0014529.1	evm.model.FRAGSCAFF_223.921	0
7- 65:	EVM0016632.1	evm.model.FRAGSCAFF_223.920	2e-105
7- 66:	EVM0012843.1	evm.model.FRAGSCAFF_223.918	2e-139
7- 67:	EVM0020685.1	evm.model.FRAGSCAFF_223.916	0
7- 68:	EVM0017349.1	evm.model.FRAGSCAFF_223.915	2e-178
7- 69:	EVM0000796.1	evm.model.FRAGSCAFF_223.911	0
7- 70:	EVM0014155.1	evm.model.FRAGSCAFF_223.909	0
7- 71:	EVM0032290.1	evm.model.FRAGSCAFF_223.906.2	0
7- 72:	EVM0011556.1	evm.model.FRAGSCAFF_223.905	0
7- 73:	EVM0034855.1	evm.model.FRAGSCAFF_223.903	1e-52
7- 74:	EVM0049061.1	evm.model.FRAGSCAFF_223.902	1e-52
7- 75:	EVM0038432.1	evm.model.FRAGSCAFF_223.900	0
7- 76:	EVM0017729.1	evm.model.FRAGSCAFF_223.899	0
7- 77:	EVM0025120.1	evm.model.FRAGSCAFF_223.898	0
7- 78:	EVM0031393.4	evm.model.FRAGSCAFF_223.897	0
7- 79:	EVM0044325.1	evm.model.FRAGSCAFF_223.896	0
7- 80:	EVM0046246.1	evm.model.FRAGSCAFF_223.895	0
7- 81:	EVM0006822.1	evm.model.FRAGSCAFF_223.894	1e-91
7- 82:	EVM0040231.1	evm.model.FRAGSCAFF_223.892	5e-45
7- 83:	EVM0019408.1	evm.model.FRAGSCAFF_223.890	3e-102
7- 84:	EVM0027058.1	evm.model.FRAGSCAFF_223.887	9e-106
7- 85:	EVM0056496.1	evm.model.FRAGSCAFF_223.886	8e-139
7- 86:	EVM0032743.1	evm.model.FRAGSCAFF_223.880	0
7- 87:	EVM0031011.1	evm.model.FRAGSCAFF_223.876	0
7- 88:	EVM0001761.1	evm.model.FRAGSCAFF_223.875	3e-158
7- 89:	EVM0007366.1	evm.model.FRAGSCAFF_223.874	4e-48
7- 90:	EVM0056274.1	evm.model.FRAGSCAFF_223.873	1e-59
7- 91:	EVM0045132.1	evm.model.FRAGSCAFF_223.872	0
7- 92:	EVM0015276.1	evm.model.FRAGSCAFF_223.871	0
7- 93:	EVM0027464.1	evm.model.FRAGSCAFF_223.870	0
7- 94:	EVM0027511.1	evm.model.FRAGSCAFF_223.869	9e-75
7- 95:	EVM0029230.1	evm.model.FRAGSCAFF_223.865	7e-171
7- 96:	EVM0054258.1	evm.model.FRAGSCAFF_223.863	5e-79
7- 97:	EVM0010566.1	evm.model.FRAGSCAFF_223.861	1e-45
7- 98:	EVM0025271.2	evm.model.FRAGSCAFF_223.860	2e-167
7- 99:	EVM0043312.1	evm.model.FRAGSCAFF_223.857	0
7-100:	EVM0024994.1	evm.model.FRAGSCAFF_223.849	0
7-101:	EVM0041304.2	evm.model.FRAGSCAFF_223.841	4e-127
7-102:	EVM0002881.1	evm.model.FRAGSCAFF_223.838	0
7-103:	EVM0006832.1	evm.model.FRAGSCAFF_223.836	0
7-104:	EVM0023177.1	evm.model.FRAGSCAFF_223.835	0
7-105:	EVM0053308.1	evm.model.FRAGSCAFF_223.834	0
7-106:	EVM0007233.1	evm.model.FRAGSCAFF_223.829	0
7-107:	EVM0051993.1	evm.model.FRAGSCAFF_223.826	9e-103
7-108:	EVM0012393.1	evm.model.FRAGSCAFF_223.824	0
7-109:	EVM0042913.1	evm.model.FRAGSCAFF_223.821	0
7-110:	EVM0042582.1	evm.model.FRAGSCAFF_223.820	3e-87
7-111:	EVM0028620.1	evm.model.FRAGSCAFF_223.819	3e-120
7-112:	EVM0025734.1	evm.model.FRAGSCAFF_223.817	3e-130
7-113:	EVM0010643.1	evm.model.FRAGSCAFF_223.815	6e-107
7-114:	EVM0047631.1	evm.model.FRAGSCAFF_223.813.1	5e-171
7-115:	EVM0045668.1	evm.model.FRAGSCAFF_223.811	0
7-116:	EVM0040848.1	evm.model.FRAGSCAFF_223.805	2e-23
7-117:	EVM0019780.1	evm.model.FRAGSCAFF_223.803	7e-65
7-118:	EVM0054082.1	evm.model.FRAGSCAFF_223.802	6e-155
7-119:	EVM0024257.1	evm.model.FRAGSCAFF_223.796	8e-79
7-120:	EVM0004924.1	evm.model.FRAGSCAFF_223.794	9e-105
7-121:	EVM0014959.1	evm.model.FRAGSCAFF_223.793	0
7-122:	EVM0047841.1	evm.model.FRAGSCAFF_223.786	0
7-123:	EVM0009589.1	evm.model.FRAGSCAFF_223.784	0
7-124:	EVM0031883.1	evm.model.FRAGSCAFF_223.782	1e-89
7-125:	EVM0012413.1	evm.model.FRAGSCAFF_223.781	1e-48
7-126:	EVM0041602.1	evm.model.FRAGSCAFF_223.780	2e-133
7-127:	EVM0048542.2	evm.model.FRAGSCAFF_223.779	0
7-128:	EVM0030408.1	evm.model.FRAGSCAFF_223.774	0
7-129:	EVM0010694.1	evm.model.FRAGSCAFF_223.771	5e-91
7-130:	EVM0016481.1	evm.model.FRAGSCAFF_223.770	0
7-131:	EVM0010184.1	evm.model.FRAGSCAFF_223.767	2e-58
7-132:	EVM0034503.1	evm.model.FRAGSCAFF_223.765	3e-56
7-133:	EVM0016008.1	evm.model.FRAGSCAFF_223.763	1e-61
7-134:	EVM0009329.3	evm.model.FRAGSCAFF_223.762	6e-28
7-135:	EVM0051138.1	evm.model.FRAGSCAFF_223.760	1e-47
7-136:	EVM0023413.1	evm.model.FRAGSCAFF_223.758	4e-153
7-137:	EVM0056914.1	evm.model.FRAGSCAFF_223.756	7e-155
7-138:	EVM0013150.1	evm.model.FRAGSCAFF_223.754	0
7-139:	EVM0001051.1	evm.model.FRAGSCAFF_223.752	4e-162
7-140:	EVM0023100.1	evm.model.FRAGSCAFF_223.751	1e-153
7-141:	EVM0021973.1	evm.model.FRAGSCAFF_223.750	0
7-142:	EVM0019636.1	evm.model.FRAGSCAFF_223.749	4e-35
7-143:	EVM0003694.1	evm.model.FRAGSCAFF_223.747	0
7-144:	EVM0010083.1	evm.model.FRAGSCAFF_223.745	0
7-145:	EVM0055659.1	evm.model.FRAGSCAFF_223.744	8e-167
7-146:	EVM0009966.1	evm.model.FRAGSCAFF_223.743	0
7-147:	EVM0057725.1	evm.model.FRAGSCAFF_223.741	0
7-148:	EVM0037314.1	evm.model.FRAGSCAFF_223.740	0
7-149:	EVM0047052.1	evm.model.FRAGSCAFF_223.739	2e-67
7-150:	EVM0057832.1	evm.model.FRAGSCAFF_223.738	2e-36
7-151:	EVM0024043.1	evm.model.FRAGSCAFF_223.736	0
7-152:	EVM0035494.1	evm.model.FRAGSCAFF_223.735	0
7-153:	EVM0010700.1	evm.model.FRAGSCAFF_223.733	1e-157
7-154:	EVM0018211.1	evm.model.FRAGSCAFF_223.731	2e-58
7-155:	EVM0045577.1	evm.model.FRAGSCAFF_223.730	2e-28
7-156:	EVM0013944.1	evm.model.FRAGSCAFF_223.729	3e-163
7-157:	EVM0055339.1	evm.model.FRAGSCAFF_223.728	0
7-158:	EVM0048413.1	evm.model.FRAGSCAFF_223.723	0
7-159:	EVM0050656.1	evm.model.FRAGSCAFF_223.721	0
7-160:	EVM0019062.1	evm.model.FRAGSCAFF_223.719	8e-58
7-161:	EVM0026832.1	evm.model.FRAGSCAFF_223.718	0
7-162:	EVM0050004.2	evm.model.FRAGSCAFF_223.717	0
7-163:	EVM0032641.1	evm.model.FRAGSCAFF_223.712	0
7-164:	EVM0028110.1	evm.model.FRAGSCAFF_223.710	2e-83
7-165:	EVM0026797.1	evm.model.FRAGSCAFF_223.706	0
7-166:	EVM0006842.1	evm.model.FRAGSCAFF_223.705	0
7-167:	EVM0051808.1	evm.model.FRAGSCAFF_223.703	0
7-168:	EVM0002034.1	evm.model.FRAGSCAFF_223.699	0
7-169:	EVM0026996.1	evm.model.FRAGSCAFF_223.697	0
7-170:	EVM0055819.4	evm.model.FRAGSCAFF_223.694	0
7-171:	EVM0018508.1	evm.model.FRAGSCAFF_223.690	0
7-172:	EVM0001406.1	evm.model.FRAGSCAFF_223.688	6e-88
7-173:	EVM0043503.1	evm.model.FRAGSCAFF_223.686	6e-103
7-174:	EVM0054773.1	evm.model.FRAGSCAFF_223.685	0
7-175:	EVM0014714.1	evm.model.FRAGSCAFF_223.684	0
7-176:	EVM0036900.1	evm.model.FRAGSCAFF_223.679	0
7-177:	EVM0027089.1	evm.model.FRAGSCAFF_223.674	2e-130
7-178:	EVM0024286.1	evm.model.FRAGSCAFF_223.673	0
7-179:	EVM0010773.1	evm.model.FRAGSCAFF_223.670	5e-84
7-180:	EVM0040055.1	evm.model.FRAGSCAFF_223.668	1e-131
7-181:	EVM0006264.1	evm.model.FRAGSCAFF_223.667	2e-147
7-182:	EVM0038784.1	evm.model.FRAGSCAFF_223.662	0
7-183:	EVM0000383.2	evm.model.FRAGSCAFF_223.661	1e-86
7-184:	EVM0047919.1	evm.model.FRAGSCAFF_223.660	2e-131
7-185:	EVM0049601.1	evm.model.FRAGSCAFF_223.659	3e-94
7-186:	EVM0049492.1	evm.model.FRAGSCAFF_223.658.2	0
7-187:	EVM0005965.1	evm.model.FRAGSCAFF_223.654	3e-163
7-188:	EVM0028526.1	evm.model.FRAGSCAFF_223.651	0
7-189:	EVM0005833.1	evm.model.FRAGSCAFF_223.643	3e-61
7-190:	EVM0051041.1	evm.model.FRAGSCAFF_223.642	0
7-191:	EVM0058388.1	evm.model.FRAGSCAFF_223.641	4e-143
7-192:	EVM0006518.1	evm.model.FRAGSCAFF_223.640	4e-176
7-193:	EVM0052232.1	evm.model.FRAGSCAFF_223.639	1e-70
7-194:	EVM0004425.1	evm.model.FRAGSCAFF_223.638	0
7-195:	EVM0036106.1	evm.model.FRAGSCAFF_223.636	0
7-196:	EVM0018907.1	evm.model.FRAGSCAFF_223.633	6e-166
7-197:	EVM0024019.1	evm.model.FRAGSCAFF_223.631	0
7-198:	EVM0051868.1	evm.model.FRAGSCAFF_223.630	5e-110
7-199:	EVM0034273.1	evm.model.FRAGSCAFF_223.629	0
7-200:	EVM0020423.1	evm.model.FRAGSCAFF_223.627	0
7-201:	EVM0026134.1	evm.model.FRAGSCAFF_223.625	2e-68
7-202:	EVM0025239.1	evm.model.FRAGSCAFF_223.623	4e-138
7-203:	EVM0034247.1	evm.model.FRAGSCAFF_223.622	0
7-204:	EVM0053240.1	evm.model.FRAGSCAFF_223.618	3e-108
7-205:	EVM0017802.1	evm.model.FRAGSCAFF_223.616	4e-104
## Alignment 8: score=532.0 e_value=1.2e-24 N=11 Ped01C&chr1.1 minus
8- 0:	EVM0032149.1	evm.model.FRAGSCAFF_390.339	7e-169
8- 1:	EVM0008664.1	evm.model.FRAGSCAFF_390.338	1e-154
8- 2:	EVM0009381.1	evm.model.FRAGSCAFF_390.335	1e-159
8- 3:	EVM0035329.1	evm.model.FRAGSCAFF_390.334	0
8- 4:	EVM0031447.1	evm.model.FRAGSCAFF_390.333	8e-68
8- 5:	EVM0035588.1	evm.model.FRAGSCAFF_390.329.3	1e-134
8- 6:	EVM0015183.2	evm.model.FRAGSCAFF_390.325	0
8- 7:	EVM0033598.1	evm.model.FRAGSCAFF_390.321	0
8- 8:	EVM0049402.1	evm.model.FRAGSCAFF_390.320	1e-39
8- 9:	EVM0003704.2	evm.model.FRAGSCAFF_390.319	0
8- 10:	EVM0018402.1	evm.model.FRAGSCAFF_390.318	0
## Alignment 9: score=492.0 e_value=2.2e-22 N=10 Ped01C&chr1.1 minus
9- 0:	EVM0036899.1	evm.model.FRAGSCAFF_390.439	5e-89
9- 1:	EVM0009280.1	evm.model.FRAGSCAFF_390.435	1e-67
9- 2:	EVM0009242.2	evm.model.FRAGSCAFF_390.432	1e-66
9- 3:	EVM0049988.1	evm.model.FRAGSCAFF_390.431	3e-57
9- 4:	EVM0017362.1	evm.model.FRAGSCAFF_390.429	0
9- 5:	EVM0056311.1	evm.model.FRAGSCAFF_390.428	2e-74
9- 6:	EVM0012968.1	evm.model.FRAGSCAFF_390.427	0
9- 7:	EVM0027494.1	evm.model.FRAGSCAFF_390.426	2e-117
9- 8:	EVM0024728.1	evm.model.FRAGSCAFF_390.425	2e-53
9- 9:	EVM0048496.1	evm.model.FRAGSCAFF_390.424	3e-113
## Alignment 10: score=362.0 e_value=4.8e-19 N=9 Ped01C&chr1.1 minus
10- 0:	EVM0050156.1	evm.model.FRAGSCAFF_127.66	2e-94
10- 1:	EVM0034161.1	evm.model.FRAGSCAFF_127.100	5e-180
10- 2:	EVM0028927.1	evm.model.FRAGSCAFF_127.104.1	1e-102
10- 3:	EVM0023551.1	evm.model.FRAGSCAFF_127.114	7e-61
10- 4:	EVM0045393.1	evm.model.FRAGSCAFF_127.119	1e-136
10- 5:	EVM0035443.3	evm.model.FRAGSCAFF_127.154	2e-37
10- 6:	EVM0055549.1	evm.model.FRAGSCAFF_127.183	5e-54
10- 7:	EVM0011145.1	evm.model.FRAGSCAFF_127.210	0
10- 8:	EVM0044290.1	evm.model.FRAGSCAFF_127.218.1	3e-134
## Alignment 11: score=282.0 e_value=2.7e-11 N=7 Ped01C&chr10.1 minus
11- 0:	EVM0050981.1	evm.model.FRAGSCAFF_134.218	7e-94
11- 1:	EVM0052209.1	evm.model.FRAGSCAFF_134.215	8e-137
11- 2:	EVM0017326.1	evm.model.FRAGSCAFF_134.187	3e-119
11- 3:	EVM0002612.1	evm.model.FRAGSCAFF_134.148	7e-174
11- 4:	EVM0036783.1	evm.model.FRAGSCAFF_134.141	0
11- 5:	EVM0052945.1	evm.model.FRAGSCAFF_134.134	0
11- 6:	EVM0025410.1	evm.model.FRAGSCAFF_134.109	1e-21
## Alignment 12: score=311.0 e_value=9.8e-14 N=7 Ped01C&chr11.1 minus
12- 0:	EVM0036259.1	evm.model.FRAGSCAFF_119.209	1e-95
12- 1:	EVM0036889.1	evm.model.FRAGSCAFF_119.208	6e-39
12- 2:	EVM0052186.1	evm.model.FRAGSCAFF_119.199	2e-45
12- 3:	EVM0052212.1	evm.model.FRAGSCAFF_458.301	2e-156
12- 4:	EVM0007607.1	evm.model.FRAGSCAFF_458.300	4e-44
12- 5:	EVM0011287.1	evm.model.FRAGSCAFF_458.298	3e-146
12- 6:	EVM0058067.2	evm.model.FRAGSCAFF_458.294	2e-107
## Alignment 13: score=283.0 e_value=5.8e-11 N=7 Ped01C&chr11.1 minus
13- 0:	EVM0050981.1	evm.model.FRAGSCAFF_186.42	3e-93
13- 1:	EVM0052209.1	evm.model.FRAGSCAFF_186.44	1e-133
13- 2:	EVM0017326.1	evm.model.FRAGSCAFF_186.69.1	3e-111
13- 3:	EVM0002612.1	evm.model.FRAGSCAFF_186.94	4e-179
13- 4:	EVM0036783.1	evm.model.FRAGSCAFF_186.106	0
13- 5:	EVM0052945.1	evm.model.FRAGSCAFF_186.116	0
13- 6:	EVM0025410.1	evm.model.FRAGSCAFF_186.149	9e-37
## Alignment 14: score=304.0 e_value=2.5e-13 N=8 Ped01C&chr12.1 plus
14- 0:	EVM0021377.2	evm.model.FRAGSCAFF_121.388	4e-37
14- 1:	EVM0047413.1	evm.model.FRAGSCAFF_121.419	2e-61
14- 2:	EVM0024633.1	evm.model.FRAGSCAFF_121.428	2e-53
14- 3:	EVM0052978.1	evm.model.FRAGSCAFF_121.434	1e-62
14- 4:	EVM0014055.1	evm.model.FRAGSCAFF_121.444	7e-69
14- 5:	EVM0051757.1	evm.model.FRAGSCAFF_121.460	0
14- 6:	EVM0027755.1	evm.model.FRAGSCAFF_121.469	0
14- 7:	EVM0045177.1	evm.model.FRAGSCAFF_121.487.1	5e-100
## Alignment 15: score=6580.0 e_value=0 N=143 Ped01C&chr13.1 plus
15- 0:	EVM0051979.1	evm.model.FRAGSCAFF_236.288	4e-47
15- 1:	EVM0033095.1	evm.model.FRAGSCAFF_236.292	0
15- 2:	EVM0050814.1	evm.model.FRAGSCAFF_236.295	1e-107
15- 3:	EVM0009404.1	evm.model.FRAGSCAFF_236.308	5e-154
15- 4:	EVM0058375.2	evm.model.FRAGSCAFF_236.309	6e-146
15- 5:	EVM0000449.1	evm.model.FRAGSCAFF_236.314	1e-24
15- 6:	EVM0004465.1	evm.model.FRAGSCAFF_236.316	4e-160
15- 7:	EVM0010753.1	evm.model.FRAGSCAFF_236.317	2e-53
15- 8:	EVM0011665.1	evm.model.FRAGSCAFF_236.320	2e-148
15- 9:	EVM0027477.1	evm.model.FRAGSCAFF_236.322	2e-45
15- 10:	EVM0056079.1	evm.model.FRAGSCAFF_236.325	1e-141
15- 11:	EVM0016016.1	evm.model.FRAGSCAFF_236.327	0
15- 12:	EVM0008934.1	evm.model.FRAGSCAFF_236.330	0
15- 13:	EVM0020398.1	evm.model.FRAGSCAFF_236.331	7e-120
15- 14:	EVM0050380.1	evm.model.FRAGSCAFF_236.332	0
15- 15:	EVM0035123.1	evm.model.FRAGSCAFF_236.333	0
15- 16:	EVM0002868.1	evm.model.FRAGSCAFF_236.334	2e-173
15- 17:	EVM0036877.3	evm.model.FRAGSCAFF_236.337	3e-28
15- 18:	EVM0057268.2	evm.model.FRAGSCAFF_236.344	0
15- 19:	EVM0031584.1	evm.model.FRAGSCAFF_236.345	2e-127
15- 20:	EVM0024082.1	evm.model.FRAGSCAFF_236.346	0
15- 21:	EVM0010080.3	evm.model.FRAGSCAFF_236.347	9e-160
15- 22:	EVM0047475.3	evm.model.FRAGSCAFF_236.351	0
15- 23:	EVM0025474.1	evm.model.FRAGSCAFF_236.358	1e-50
15- 24:	EVM0046978.1	evm.model.FRAGSCAFF_236.366	0
15- 25:	EVM0000025.1	evm.model.FRAGSCAFF_236.376	3e-97
15- 26:	EVM0013762.1	evm.model.FRAGSCAFF_236.378	0
15- 27:	EVM0015985.1	evm.model.FRAGSCAFF_236.387	2e-118
15- 28:	EVM0050394.1	evm.model.FRAGSCAFF_236.390	1e-135
15- 29:	EVM0007162.1	evm.model.FRAGSCAFF_236.391	0
15- 30:	EVM0020478.1	evm.model.FRAGSCAFF_236.393	0
15- 31:	EVM0051068.1	evm.model.FRAGSCAFF_236.395	0
15- 32:	EVM0050653.1	evm.model.FRAGSCAFF_236.398	0
15- 33:	EVM0027317.1	evm.model.FRAGSCAFF_236.399	0
15- 34:	EVM0047877.1	evm.model.FRAGSCAFF_236.404	2e-122
15- 35:	EVM0009503.1	evm.model.FRAGSCAFF_236.410	2e-81
15- 36:	EVM0001791.1	evm.model.FRAGSCAFF_236.411	0
15- 37:	EVM0035870.1	evm.model.FRAGSCAFF_236.414.1	8e-51
15- 38:	EVM0050676.1	evm.model.FRAGSCAFF_236.418	0
15- 39:	EVM0030956.1	evm.model.FRAGSCAFF_236.419	8e-51
15- 40:	EVM0002043.1	evm.model.FRAGSCAFF_236.421	0
15- 41:	EVM0023600.1	evm.model.FRAGSCAFF_236.427	5e-109
15- 42:	EVM0033830.1	evm.model.FRAGSCAFF_236.430	0
15- 43:	EVM0005826.1	evm.model.FRAGSCAFF_236.434	2e-70
15- 44:	EVM0032632.1	evm.model.FRAGSCAFF_236.436	8e-29
15- 45:	EVM0033466.1	evm.model.FRAGSCAFF_236.439	7e-84
15- 46:	EVM0032520.1	evm.model.FRAGSCAFF_236.448	1e-95
15- 47:	EVM0052212.1	evm.model.FRAGSCAFF_236.451	0
15- 48:	EVM0007607.1	evm.model.FRAGSCAFF_236.452	1e-65
15- 49:	EVM0042137.1	evm.model.FRAGSCAFF_236.456	8e-136
15- 50:	EVM0047861.1	evm.model.FRAGSCAFF_236.460	0
15- 51:	EVM0006026.1	evm.model.FRAGSCAFF_236.461	7e-104
15- 52:	EVM0025200.1	evm.model.FRAGSCAFF_236.462	0
15- 53:	EVM0021210.1	evm.model.FRAGSCAFF_236.467	5e-75
15- 54:	EVM0030580.1	evm.model.FRAGSCAFF_236.470	0
15- 55:	EVM0033182.1	evm.model.FRAGSCAFF_236.472	1e-46
15- 56:	EVM0025269.1	evm.model.FRAGSCAFF_236.473	0
15- 57:	EVM0020560.1	evm.model.FRAGSCAFF_236.478	1e-145
15- 58:	EVM0029856.1	evm.model.FRAGSCAFF_236.481	0
15- 59:	EVM0014929.1	evm.model.FRAGSCAFF_236.486	7e-48
15- 60:	EVM0010605.1	evm.model.FRAGSCAFF_236.489	4e-107
15- 61:	EVM0001850.1	evm.model.FRAGSCAFF_236.491	0
15- 62:	EVM0013621.1	evm.model.FRAGSCAFF_236.497	2e-115
15- 63:	EVM0055739.1	evm.model.FRAGSCAFF_236.498	0
15- 64:	EVM0006348.1	evm.model.FRAGSCAFF_236.501	1e-125
15- 65:	EVM0012715.1	evm.model.FRAGSCAFF_236.504	0
15- 66:	EVM0015687.1	evm.model.FRAGSCAFF_236.510	0
15- 67:	EVM0019063.1	evm.model.FRAGSCAFF_236.512	0
15- 68:	EVM0015054.1	evm.model.FRAGSCAFF_236.513	1e-77
15- 69:	EVM0034367.1	evm.model.FRAGSCAFF_236.517	7e-131
15- 70:	EVM0011225.1	evm.model.FRAGSCAFF_236.518	2e-91
15- 71:	EVM0043268.2	evm.model.FRAGSCAFF_236.520	0
15- 72:	EVM0004714.1	evm.model.FRAGSCAFF_236.522	0
15- 73:	EVM0018150.1	evm.model.FRAGSCAFF_236.525	0
15- 74:	EVM0003110.1	evm.model.FRAGSCAFF_236.529	5e-40
15- 75:	EVM0010111.1	evm.model.FRAGSCAFF_236.537	3e-124
15- 76:	EVM0017538.2	evm.model.FRAGSCAFF_236.540	0
15- 77:	EVM0046878.1	evm.model.FRAGSCAFF_236.543	0
15- 78:	EVM0053440.1	evm.model.FRAGSCAFF_236.544.1	5e-67
15- 79:	EVM0002623.1	evm.model.FRAGSCAFF_236.545	0
15- 80:	EVM0025620.1	evm.model.FRAGSCAFF_236.547	5e-122
15- 81:	EVM0008145.1	evm.model.FRAGSCAFF_236.550	5e-48
15- 82:	EVM0047065.1	evm.model.FRAGSCAFF_236.551	3e-95
15- 83:	EVM0015748.1	evm.model.FRAGSCAFF_236.554	1e-94
15- 84:	EVM0003678.1	evm.model.FRAGSCAFF_236.562	0
15- 85:	EVM0009363.1	evm.model.FRAGSCAFF_236.563	2e-36
15- 86:	EVM0051297.1	evm.model.FRAGSCAFF_236.566	4e-132
15- 87:	EVM0024853.1	evm.model.FRAGSCAFF_236.572	0
15- 88:	EVM0017411.1	evm.model.FRAGSCAFF_236.575	0
15- 89:	EVM0052792.1	evm.model.FRAGSCAFF_236.583	8e-102
15- 90:	EVM0043788.1	evm.model.FRAGSCAFF_236.598	0
15- 91:	EVM0055137.1	evm.model.FRAGSCAFF_236.599	0
15- 92:	EVM0006708.1	evm.model.FRAGSCAFF_236.602	1e-93
15- 93:	EVM0050589.1	evm.model.FRAGSCAFF_236.611	0
15- 94:	EVM0053715.1	evm.model.FRAGSCAFF_236.612	0
15- 95:	EVM0007903.1	evm.model.FRAGSCAFF_236.614	5e-54
15- 96:	EVM0028384.1	evm.model.FRAGSCAFF_236.619	3e-83
15- 97:	EVM0031161.1	evm.model.FRAGSCAFF_236.620	2e-62
15- 98:	EVM0031965.4	evm.model.FRAGSCAFF_236.625	2e-174
15- 99:	EVM0022581.1	evm.model.FRAGSCAFF_236.626	3e-93
15-100:	EVM0035869.1	evm.model.FRAGSCAFF_236.627	0
15-101:	EVM0047711.1	evm.model.FRAGSCAFF_236.629	8e-55
15-102:	EVM0018505.1	evm.model.FRAGSCAFF_236.638	0
15-103:	EVM0043495.1	evm.model.FRAGSCAFF_236.640	0
15-104:	EVM0047901.1	evm.model.FRAGSCAFF_236.642	7e-39
15-105:	EVM0045151.1	evm.model.FRAGSCAFF_236.645	5e-28
15-106:	EVM0055273.1	evm.model.FRAGSCAFF_236.646	2e-25
15-107:	EVM0010526.1	evm.model.FRAGSCAFF_236.647	0
15-108:	EVM0023094.1	evm.model.FRAGSCAFF_236.649	8e-167
15-109:	EVM0013911.1	evm.model.FRAGSCAFF_236.650	5e-45
15-110:	EVM0042359.1	evm.model.FRAGSCAFF_236.655	0
15-111:	EVM0039936.3	evm.model.FRAGSCAFF_236.659	2e-109
15-112:	EVM0049942.1	evm.model.FRAGSCAFF_236.661	0
15-113:	EVM0006353.3	evm.model.FRAGSCAFF_236.663	0
15-114:	EVM0001106.4	evm.model.FRAGSCAFF_236.665.1	0
15-115:	EVM0002238.1	evm.model.FRAGSCAFF_236.673	8e-157
15-116:	EVM0052888.1	evm.model.FRAGSCAFF_236.676	9e-31
15-117:	EVM0046642.1	evm.model.FRAGSCAFF_236.679	5e-55
15-118:	EVM0019028.1	evm.model.FRAGSCAFF_236.680	6e-85
15-119:	EVM0056004.1	evm.model.FRAGSCAFF_236.687	1e-86
15-120:	EVM0031664.1	evm.model.FRAGSCAFF_236.693	2e-88
15-121:	EVM0031977.1	evm.model.FRAGSCAFF_236.697	1e-61
15-122:	EVM0055841.1	evm.model.FRAGSCAFF_236.700	7e-145
15-123:	EVM0008961.1	evm.model.FRAGSCAFF_236.706	0
15-124:	EVM0004399.1	evm.model.FRAGSCAFF_236.708	0
15-125:	EVM0024653.4	evm.model.FRAGSCAFF_236.711	2e-176
15-126:	EVM0019746.1	evm.model.FRAGSCAFF_236.716	4e-104
15-127:	EVM0044733.1	evm.model.FRAGSCAFF_236.749	4e-93
15-128:	EVM0023363.1	evm.model.FRAGSCAFF_236.755	0
15-129:	EVM0024299.1	evm.model.FRAGSCAFF_236.759	0
15-130:	EVM0024086.1	evm.model.FRAGSCAFF_236.763	4e-58
15-131:	EVM0049943.1	evm.model.FRAGSCAFF_236.764	4e-71
15-132:	EVM0001428.1	evm.model.FRAGSCAFF_426.582	0
15-133:	EVM0007337.1	evm.model.FRAGSCAFF_426.575	1e-66
15-134:	EVM0044359.1	evm.model.FRAGSCAFF_426.574	0
15-135:	EVM0009401.2	evm.model.FRAGSCAFF_426.565	1e-86
15-136:	EVM0033140.1	evm.model.FRAGSCAFF_426.557	1e-105
15-137:	EVM0000835.1	evm.model.FRAGSCAFF_426.555.6	3e-99
15-138:	EVM0013922.1	evm.model.FRAGSCAFF_426.554	1e-133
15-139:	EVM0044929.1	evm.model.FRAGSCAFF_426.552	3e-123
15-140:	EVM0010666.1	evm.model.FRAGSCAFF_426.545	7e-159
15-141:	EVM0056186.1	evm.model.FRAGSCAFF_426.544	2e-39
15-142:	EVM0017978.1	evm.model.FRAGSCAFF_426.540	8e-175
## Alignment 16: score=5095.0 e_value=0 N=112 Ped01C&chr13.1 plus
16- 0:	EVM0050156.1	evm.model.FRAGSCAFF_426.374	1e-112
16- 1:	EVM0050132.1	evm.model.FRAGSCAFF_426.373	4e-167
16- 2:	EVM0023551.1	evm.model.FRAGSCAFF_426.371	2e-78
16- 3:	EVM0021509.1	evm.model.FRAGSCAFF_426.368.1	2e-67
16- 4:	EVM0045405.2	evm.model.FRAGSCAFF_426.362	3e-64
16- 5:	EVM0055146.1	evm.model.FRAGSCAFF_426.358	6e-171
16- 6:	EVM0028188.1	evm.model.FRAGSCAFF_426.355	0
16- 7:	EVM0029921.1	evm.model.FRAGSCAFF_426.354	0
16- 8:	EVM0044486.1	evm.model.FRAGSCAFF_426.348	5e-60
16- 9:	EVM0011145.1	evm.model.FRAGSCAFF_426.347	0
16- 10:	EVM0044290.1	evm.model.FRAGSCAFF_426.346.1	0
16- 11:	EVM0001538.1	evm.model.FRAGSCAFF_426.343	1e-174
16- 12:	EVM0051819.1	evm.model.FRAGSCAFF_426.342	5e-38
16- 13:	EVM0025693.1	evm.model.FRAGSCAFF_426.332	2e-36
16- 14:	EVM0013131.1	DlbHLH149	5e-72
16- 15:	EVM0051916.1	evm.model.FRAGSCAFF_426.329	1e-72
16- 16:	EVM0029970.1	evm.model.FRAGSCAFF_426.328	6e-86
16- 17:	EVM0051785.1	evm.model.FRAGSCAFF_426.323	6e-28
16- 18:	EVM0023085.1	evm.model.FRAGSCAFF_426.322	2e-53
16- 19:	EVM0037949.1	evm.model.FRAGSCAFF_426.315	6e-119
16- 20:	EVM0035678.1	evm.model.FRAGSCAFF_426.314.1	0
16- 21:	EVM0028047.1	evm.model.FRAGSCAFF_426.312	0
16- 22:	EVM0007936.1	evm.model.FRAGSCAFF_426.309	1e-46
16- 23:	EVM0041711.1	evm.model.FRAGSCAFF_426.307	0
16- 24:	EVM0042633.1	evm.model.FRAGSCAFF_426.301	0
16- 25:	EVM0024094.1	evm.model.FRAGSCAFF_426.295	4e-160
16- 26:	EVM0040978.3	evm.model.FRAGSCAFF_426.294	7e-170
16- 27:	EVM0041166.1	evm.model.FRAGSCAFF_426.293	1e-141
16- 28:	EVM0050010.1	evm.model.FRAGSCAFF_426.290	7e-49
16- 29:	EVM0054751.1	evm.model.FRAGSCAFF_426.287	4e-33
16- 30:	EVM0034538.1	evm.model.FRAGSCAFF_426.284	5e-157
16- 31:	EVM0001797.2	evm.model.FRAGSCAFF_426.280	0
16- 32:	EVM0029104.1	evm.model.FRAGSCAFF_426.277	1e-104
16- 33:	EVM0048154.1	evm.model.FRAGSCAFF_426.273	0
16- 34:	EVM0027381.1	evm.model.FRAGSCAFF_426.271	5e-100
16- 35:	EVM0039717.1	evm.model.FRAGSCAFF_426.270	0
16- 36:	EVM0007160.1	evm.model.FRAGSCAFF_426.268	4e-120
16- 37:	EVM0024714.1	evm.model.FRAGSCAFF_426.267	1e-60
16- 38:	EVM0031989.1	evm.model.FRAGSCAFF_426.266	0
16- 39:	EVM0038179.1	evm.model.FRAGSCAFF_426.258	8e-110
16- 40:	EVM0025171.1	evm.model.FRAGSCAFF_426.256	0
16- 41:	EVM0015165.1	evm.model.FRAGSCAFF_426.255	2e-36
16- 42:	EVM0023080.1	evm.model.FRAGSCAFF_426.254	4e-164
16- 43:	EVM0008409.1	evm.model.FRAGSCAFF_426.252	3e-172
16- 44:	EVM0020602.1	evm.model.FRAGSCAFF_426.244	2e-56
16- 45:	EVM0009331.1	evm.model.FRAGSCAFF_426.242	6e-111
16- 46:	EVM0040380.1	evm.model.FRAGSCAFF_426.236	0
16- 47:	EVM0014360.6	evm.model.FRAGSCAFF_426.234	0
16- 48:	EVM0004545.1	evm.model.FRAGSCAFF_426.233	0
16- 49:	EVM0045097.1	evm.model.FRAGSCAFF_426.232	2e-94
16- 50:	EVM0020119.1	evm.model.FRAGSCAFF_426.230	6e-112
16- 51:	EVM0013250.2	evm.model.FRAGSCAFF_426.222.1	2e-161
16- 52:	EVM0023743.3	evm.model.FRAGSCAFF_426.221	2e-96
16- 53:	EVM0034409.1	evm.model.FRAGSCAFF_426.220	4e-55
16- 54:	EVM0008261.1	evm.model.FRAGSCAFF_426.214	9e-45
16- 55:	EVM0043865.1	evm.model.FRAGSCAFF_426.209.2	0
16- 56:	EVM0047116.1	evm.model.FRAGSCAFF_426.208	1e-131
16- 57:	EVM0036912.1	evm.model.FRAGSCAFF_426.207	2e-104
16- 58:	EVM0001571.1	evm.model.FRAGSCAFF_426.206	7e-109
16- 59:	EVM0047922.1	evm.model.FRAGSCAFF_426.204	2e-25
16- 60:	EVM0040729.1	evm.model.FRAGSCAFF_426.200	6e-92
16- 61:	EVM0041545.1	evm.model.FRAGSCAFF_426.194.1	3e-70
16- 62:	EVM0026380.1	evm.model.FRAGSCAFF_426.189	0
16- 63:	EVM0051659.1	evm.model.FRAGSCAFF_426.187	4e-49
16- 64:	EVM0044085.1	evm.model.FRAGSCAFF_426.183	2e-36
16- 65:	EVM0022456.1	evm.model.FRAGSCAFF_426.180	5e-46
16- 66:	EVM0047157.1	evm.model.FRAGSCAFF_426.178	9e-82
16- 67:	EVM0046689.1	evm.model.FRAGSCAFF_426.177	2e-74
16- 68:	EVM0030707.1	evm.model.FRAGSCAFF_426.175	2e-72
16- 69:	EVM0050102.1	evm.model.FRAGSCAFF_426.173	3e-39
16- 70:	EVM0034861.1	evm.model.FRAGSCAFF_426.166	2e-52
16- 71:	EVM0054366.1	evm.model.FRAGSCAFF_426.164	5e-124
16- 72:	EVM0048294.1	evm.model.FRAGSCAFF_426.160	4e-143
16- 73:	EVM0012110.1	evm.model.FRAGSCAFF_426.154	8e-87
16- 74:	EVM0025444.1	evm.model.FRAGSCAFF_426.150	1e-172
16- 75:	EVM0050093.1	evm.model.FRAGSCAFF_426.145	0
16- 76:	EVM0032269.1	evm.model.FRAGSCAFF_426.140	8e-147
16- 77:	EVM0038789.1	evm.model.FRAGSCAFF_426.136	5e-155
16- 78:	EVM0006942.1	evm.model.FRAGSCAFF_426.135	1e-160
16- 79:	EVM0032384.1	evm.model.FRAGSCAFF_426.130	4e-123
16- 80:	EVM0010557.1	evm.model.FRAGSCAFF_426.128	2e-35
16- 81:	EVM0046028.1	evm.model.FRAGSCAFF_426.124	4e-59
16- 82:	EVM0006663.1	evm.model.FRAGSCAFF_426.123	0
16- 83:	EVM0025897.1	evm.model.FRAGSCAFF_426.122	1e-159
16- 84:	EVM0032950.2	evm.model.FRAGSCAFF_426.121	4e-65
16- 85:	EVM0033227.1	evm.model.FRAGSCAFF_426.120	0
16- 86:	EVM0043290.1	evm.model.FRAGSCAFF_426.118.1	0
16- 87:	EVM0029094.1	evm.model.FRAGSCAFF_426.117	0
16- 88:	EVM0024319.1	evm.model.FRAGSCAFF_426.113	2e-65
16- 89:	EVM0039256.1	evm.model.FRAGSCAFF_426.112	1e-52
16- 90:	EVM0058315.1	evm.model.FRAGSCAFF_426.110	0
[truncated: 92,187 more rows]

## Sheet: Dl_Dl
############### Parameters ###############
# MATCH_SCORE: 50
# MATCH_SIZE: 5
# GAP_PENALTY: -1
# OVERLAP_WINDOW: 5
# E_VALUE: 1e-05
# MAX GAPS: 25
############### Statistics ###############
# Number of collinear genes: 38236, Percentage: 56.52
# Number of all genes: 67646
##########################################
## Alignment 0: score=253.0 e_value=5.3e-11 N=6 chr1.1&chr10.1 plus
0- 0:	evm.model.FRAGSCAFF_129.853	evm.model.FRAGSCAFF_134.134	0
0- 1:	evm.model.FRAGSCAFF_129.851	evm.model.FRAGSCAFF_134.141	0
0- 2:	evm.model.FRAGSCAFF_129.847	evm.model.FRAGSCAFF_134.147	0
0- 3:	evm.model.FRAGSCAFF_129.846	evm.model.FRAGSCAFF_134.148	1e-174
0- 4:	evm.model.FRAGSCAFF_129.844	evm.model.FRAGSCAFF_134.187	2e-118
0- 5:	evm.model.FRAGSCAFF_129.830	evm.model.FRAGSCAFF_134.218	2e-109
## Alignment 1: score=2661.0 e_value=1.9e-223 N=58 chr1.1&chr13.1 plus
1- 0:	evm.model.FRAGSCAFF_136.36	evm.model.FRAGSCAFF_128.348	2e-13
1- 1:	evm.model.FRAGSCAFF_136.33	evm.model.FRAGSCAFF_128.345	0
1- 2:	evm.model.FRAGSCAFF_136.21	evm.model.FRAGSCAFF_128.342	2e-58
1- 3:	evm.model.FRAGSCAFF_136.15	evm.model.FRAGSCAFF_128.340	3e-180
1- 4:	evm.model.FRAGSCAFF_226.386	evm.model.FRAGSCAFF_128.336	6e-55
1- 5:	evm.model.FRAGSCAFF_226.378	evm.model.FRAGSCAFF_128.329	2e-31
1- 6:	evm.model.FRAGSCAFF_226.377	evm.model.FRAGSCAFF_128.321	0
1- 7:	evm.model.FRAGSCAFF_226.371.2	evm.model.FRAGSCAFF_128.320	0
1- 8:	evm.model.FRAGSCAFF_226.366	evm.model.FRAGSCAFF_128.318.2	6e-162
1- 9:	evm.model.FRAGSCAFF_226.364	evm.model.FRAGSCAFF_128.316	5e-64
1- 10:	evm.model.FRAGSCAFF_226.355	evm.model.FRAGSCAFF_128.313_evm.model.FRAGSCAFF_128.314	0
1- 11:	evm.model.FRAGSCAFF_226.353	evm.model.FRAGSCAFF_128.312	0
1- 12:	evm.model.FRAGSCAFF_226.347	evm.model.FRAGSCAFF_128.308	0
1- 13:	evm.model.FRAGSCAFF_226.345	evm.model.FRAGSCAFF_128.305	3e-85
1- 14:	evm.model.FRAGSCAFF_226.341	evm.model.FRAGSCAFF_128.303	2e-30
1- 15:	evm.model.FRAGSCAFF_226.335	evm.model.FRAGSCAFF_128.298	5e-67
1- 16:	evm.model.FRAGSCAFF_226.333	evm.model.FRAGSCAFF_128.297	0
1- 17:	evm.model.FRAGSCAFF_226.321	evm.model.FRAGSCAFF_128.296	3e-153
1- 18:	evm.model.FRAGSCAFF_226.315	evm.model.FRAGSCAFF_128.294	1e-30
1- 19:	evm.model.FRAGSCAFF_226.313	evm.model.FRAGSCAFF_128.291	6e-69
1- 20:	evm.model.FRAGSCAFF_226.292	evm.model.FRAGSCAFF_128.287	0
1- 21:	evm.model.FRAGSCAFF_226.291	evm.model.FRAGSCAFF_128.286	2e-105
1- 22:	evm.model.FRAGSCAFF_226.289	evm.model.FRAGSCAFF_128.284	2e-34
1- 23:	evm.model.FRAGSCAFF_226.287	evm.model.FRAGSCAFF_128.275	0
1- 24:	evm.model.FRAGSCAFF_226.285	evm.model.FRAGSCAFF_128.273	2e-69
1- 25:	evm.model.FRAGSCAFF_226.283	evm.model.FRAGSCAFF_128.270	0
1- 26:	evm.model.FRAGSCAFF_226.280	evm.model.FRAGSCAFF_128.268	0
1- 27:	evm.model.FRAGSCAFF_226.278	evm.model.FRAGSCAFF_128.266	0
1- 28:	evm.model.FRAGSCAFF_226.277	evm.model.FRAGSCAFF_128.265	2e-110
1- 29:	evm.model.FRAGSCAFF_226.270	evm.model.FRAGSCAFF_128.262	0
1- 30:	evm.model.FRAGSCAFF_226.253	evm.model.FRAGSCAFF_128.249	6e-75
1- 31:	evm.model.FRAGSCAFF_226.244	evm.model.FRAGSCAFF_128.243	2e-56
1- 32:	evm.model.FRAGSCAFF_226.234	evm.model.FRAGSCAFF_128.234	7e-160
1- 33:	evm.model.FRAGSCAFF_226.226.2	evm.model.FRAGSCAFF_128.214	0
1- 34:	evm.model.FRAGSCAFF_226.224	evm.model.FRAGSCAFF_128.210	8e-60
1- 35:	evm.model.FRAGSCAFF_226.221	evm.model.FRAGSCAFF_128.206	3e-174
1- 36:	evm.model.FRAGSCAFF_226.217.1	evm.model.FRAGSCAFF_128.194	7e-168
1- 37:	evm.model.FRAGSCAFF_226.213	evm.model.FRAGSCAFF_128.190	0
1- 38:	evm.model.FRAGSCAFF_226.206	evm.model.FRAGSCAFF_128.180	7e-116
1- 39:	evm.model.FRAGSCAFF_226.204	evm.model.FRAGSCAFF_128.172	4e-59
1- 40:	evm.model.FRAGSCAFF_226.202	evm.model.FRAGSCAFF_128.167	0
1- 41:	evm.model.FRAGSCAFF_226.180	evm.model.FRAGSCAFF_128.152	9e-92
1- 42:	evm.model.FRAGSCAFF_226.175	evm.model.FRAGSCAFF_128.149	9e-71
1- 43:	evm.model.FRAGSCAFF_226.172	evm.model.FRAGSCAFF_128.143	0
1- 44:	evm.model.FRAGSCAFF_226.160	evm.model.FRAGSCAFF_128.142	0
1- 45:	evm.model.FRAGSCAFF_226.159	evm.model.FRAGSCAFF_128.139	6e-79
1- 46:	evm.model.FRAGSCAFF_226.158	evm.model.FRAGSCAFF_128.130	6e-80
1- 47:	evm.model.FRAGSCAFF_226.153	evm.model.FRAGSCAFF_128.122	1e-58
1- 48:	evm.model.FRAGSCAFF_226.138	evm.model.FRAGSCAFF_128.120	6e-46
1- 49:	evm.model.FRAGSCAFF_226.135	evm.model.FRAGSCAFF_128.110	2e-122
1- 50:	evm.model.FRAGSCAFF_226.129	evm.model.FRAGSCAFF_128.109	4e-158
1- 51:	evm.model.FRAGSCAFF_226.126	evm.model.FRAGSCAFF_128.105	2e-140
1- 52:	evm.model.FRAGSCAFF_226.125	evm.model.FRAGSCAFF_128.104	3e-130
1- 53:	evm.model.FRAGSCAFF_226.123	evm.model.FRAGSCAFF_128.102	1e-152
1- 54:	evm.model.FRAGSCAFF_390.177	evm.model.FRAGSCAFF_128.98	4e-17
1- 55:	evm.model.FRAGSCAFF_390.178	evm.model.FRAGSCAFF_128.88	0
1- 56:	evm.model.FRAGSCAFF_390.183	evm.model.FRAGSCAFF_128.83	6e-135
1- 57:	evm.model.FRAGSCAFF_390.187	evm.model.FRAGSCAFF_128.74	0
## Alignment 2: score=663.0 e_value=1.3e-41 N=16 chr1.1&chr13.1 plus
2- 0:	evm.model.FRAGSCAFF_390.225	evm.model.FRAGSCAFF_128.66	3e-24
2- 1:	evm.model.FRAGSCAFF_390.245	evm.model.FRAGSCAFF_128.56	8e-137
2- 2:	evm.model.FRAGSCAFF_390.262	evm.model.FRAGSCAFF_128.52	2e-40
2- 3:	evm.model.FRAGSCAFF_390.270	evm.model.FRAGSCAFF_128.33	2e-50
2- 4:	evm.model.FRAGSCAFF_390.282	evm.model.FRAGSCAFF_128.24	5e-21
2- 5:	evm.model.FRAGSCAFF_390.286	evm.model.FRAGSCAFF_128.23	3e-14
2- 6:	evm.model.FRAGSCAFF_390.313	evm.model.FRAGSCAFF_128.10	4e-165
2- 7:	evm.model.FRAGSCAFF_390.315	evm.model.FRAGSCAFF_128.5	2e-174
2- 8:	evm.model.FRAGSCAFF_390.320	evm.model.ORIGINAL_4646.26	2e-19
2- 9:	evm.model.FRAGSCAFF_390.329.3	evm.model.FRAGSCAFF_382.12	5e-125
2- 10:	evm.model.FRAGSCAFF_390.348	evm.model.FRAGSCAFF_239.560	0
2- 11:	evm.model.FRAGSCAFF_390.361	evm.model.FRAGSCAFF_239.565	7e-74
2- 12:	evm.model.FRAGSCAFF_390.368	evm.model.FRAGSCAFF_239.567	0
2- 13:	evm.model.FRAGSCAFF_390.372	evm.model.FRAGSCAFF_239.570	4e-31
2- 14:	evm.model.FRAGSCAFF_390.375	DlbHLH148	0
2- 15:	evm.model.FRAGSCAFF_390.391	evm.model.FRAGSCAFF_239.598	0
## Alignment 3: score=436.0 e_value=1.1e-23 N=11 chr1.1&chr13.1 plus
3- 0:	evm.model.FRAGSCAFF_129.415	evm.model.FRAGSCAFF_236.13	1e-157
3- 1:	evm.model.FRAGSCAFF_129.409	evm.model.FRAGSCAFF_236.27	8e-76
3- 2:	evm.model.FRAGSCAFF_129.398	evm.model.FRAGSCAFF_236.30	0
3- 3:	evm.model.FRAGSCAFF_129.383	evm.model.FRAGSCAFF_236.40	6e-93
3- 4:	evm.model.FRAGSCAFF_129.380	evm.model.FRAGSCAFF_236.46	0
3- 5:	evm.model.FRAGSCAFF_129.379	evm.model.FRAGSCAFF_236.47	0
3- 6:	evm.model.ORIGINAL_4665.18	evm.model.FRAGSCAFF_236.53	0
3- 7:	evm.model.ORIGINAL_4665.50	evm.model.FRAGSCAFF_236.66	6e-15
3- 8:	evm.model.ORIGINAL_4665.64	evm.model.FRAGSCAFF_236.88	3e-50
3- 9:	evm.model.ORIGINAL_4665.89	evm.model.FRAGSCAFF_236.105	4e-78
3- 10:	evm.model.ORIGINAL_4665.101	evm.model.FRAGSCAFF_236.108	2e-112
## Alignment 4: score=366.0 e_value=2.2e-17 N=8 chr1.1&chr13.1 plus
4- 0:	evm.model.ORIGINAL_1958.11	evm.model.FRAGSCAFF_379.37	2e-88
4- 1:	evm.model.ORIGINAL_1958.7	evm.model.FRAGSCAFF_379.35	3e-37
4- 2:	evm.model.ORIGINAL_1958.6	evm.model.FRAGSCAFF_379.34	0
4- 3:	evm.model.ORIGINAL_1958.3	evm.model.FRAGSCAFF_379.30.1	1e-31
4- 4:	evm.model.FRAGSCAFF_442.162	evm.model.FRAGSCAFF_379.16	5e-45
4- 5:	evm.model.FRAGSCAFF_442.138	evm.model.FRAGSCAFF_236.2.1	2e-173
4- 6:	evm.model.FRAGSCAFF_442.137	evm.model.FRAGSCAFF_236.3	0
4- 7:	evm.model.FRAGSCAFF_442.133	evm.model.FRAGSCAFF_236.6	2e-91
## Alignment 5: score=331.0 e_value=2.7e-15 N=8 chr1.1&chr13.1 plus
5- 0:	evm.model.ORIGINAL_4665.164	evm.model.ORIGINAL_2788.220	0
5- 1:	evm.model.FRAGSCAFF_400.888.1	evm.model.ORIGINAL_2788.219	0
5- 2:	evm.model.FRAGSCAFF_400.880.1	evm.model.ORIGINAL_2788.216	1e-70
5- 3:	evm.model.FRAGSCAFF_400.872	evm.model.ORIGINAL_2788.210	0
5- 4:	evm.model.FRAGSCAFF_400.844	evm.model.ORIGINAL_2788.196	3e-48
5- 5:	evm.model.FRAGSCAFF_400.843	evm.model.ORIGINAL_2788.193	2e-47
5- 6:	evm.model.FRAGSCAFF_400.831	evm.model.ORIGINAL_2788.166	5e-97
5- 7:	evm.model.FRAGSCAFF_400.830	evm.model.ORIGINAL_2788.161	0
## Alignment 6: score=287.0 e_value=3.1e-08 N=6 chr1.1&chr13.1 plus
6- 0:	evm.model.FRAGSCAFF_129.1434	evm.model.FRAGSCAFF_236.577	2e-17
6- 1:	evm.model.FRAGSCAFF_129.1427	evm.model.FRAGSCAFF_236.578	4e-95
6- 2:	evm.model.FRAGSCAFF_129.1423.1	evm.model.FRAGSCAFF_236.583	3e-96
6- 3:	evm.model.FRAGSCAFF_129.1420	evm.model.FRAGSCAFF_236.590	0
6- 4:	evm.model.FRAGSCAFF_129.1418	evm.model.FRAGSCAFF_236.592	1e-29
6- 5:	evm.model.FRAGSCAFF_129.1416	evm.model.FRAGSCAFF_236.594	4e-88
## Alignment 7: score=6403.0 e_value=0 N=139 chr1.1&chr13.1 minus
7- 0:	evm.model.FRAGSCAFF_223.817	evm.model.FRAGSCAFF_426.475_evm.model.FRAGSCAFF_426.476	8e-67
7- 1:	evm.model.FRAGSCAFF_223.820	evm.model.FRAGSCAFF_426.477	7e-44
7- 2:	evm.model.FRAGSCAFF_223.829	evm.model.FRAGSCAFF_426.478	3e-50
7- 3:	evm.model.FRAGSCAFF_223.834	evm.model.FRAGSCAFF_426.480	0
7- 4:	evm.model.FRAGSCAFF_223.854	evm.model.FRAGSCAFF_426.483	2e-36
7- 5:	evm.model.FRAGSCAFF_223.860	evm.model.FRAGSCAFF_426.488	4e-103
7- 6:	evm.model.FRAGSCAFF_223.865	evm.model.FRAGSCAFF_426.489	3e-90
7- 7:	evm.model.FRAGSCAFF_223.874	evm.model.FRAGSCAFF_426.493	1e-21
7- 8:	evm.model.FRAGSCAFF_223.894	evm.model.FRAGSCAFF_426.494	2e-20
7- 9:	evm.model.FRAGSCAFF_223.895	evm.model.FRAGSCAFF_426.496	6e-52
7- 10:	evm.model.FRAGSCAFF_223.896	evm.model.FRAGSCAFF_426.498	0
7- 11:	evm.model.FRAGSCAFF_223.905	evm.model.FRAGSCAFF_426.501	2e-94
7- 12:	evm.model.FRAGSCAFF_223.915	evm.model.FRAGSCAFF_426.504	0
7- 13:	evm.model.FRAGSCAFF_223.916	evm.model.FRAGSCAFF_426.505	2e-163
7- 14:	evm.model.FRAGSCAFF_223.926	evm.model.FRAGSCAFF_426.513	0
7- 15:	evm.model.FRAGSCAFF_223.927.3	evm.model.FRAGSCAFF_426.515	8e-120
7- 16:	evm.model.FRAGSCAFF_129.1754	evm.model.FRAGSCAFF_426.518	2e-50
7- 17:	evm.model.FRAGSCAFF_129.1736	evm.model.FRAGSCAFF_426.539	1e-13
7- 18:	evm.model.FRAGSCAFF_129.1731	evm.model.FRAGSCAFF_426.541	2e-06
7- 19:	evm.model.FRAGSCAFF_129.1724	evm.model.FRAGSCAFF_426.544	5e-24
7- 20:	evm.model.FRAGSCAFF_129.1722	evm.model.FRAGSCAFF_426.545	7e-148
7- 21:	evm.model.FRAGSCAFF_129.1701	evm.model.FRAGSCAFF_426.553	3e-22
7- 22:	evm.model.FRAGSCAFF_129.1700	evm.model.FRAGSCAFF_426.554	8e-136
7- 23:	evm.model.FRAGSCAFF_129.1699	evm.model.FRAGSCAFF_426.555.6	5e-101
7- 24:	evm.model.FRAGSCAFF_129.1694	evm.model.FRAGSCAFF_426.557	4e-104
7- 25:	evm.model.FRAGSCAFF_129.1676	evm.model.FRAGSCAFF_426.567	0
7- 26:	evm.model.FRAGSCAFF_129.1674	evm.model.FRAGSCAFF_426.574	0
7- 27:	evm.model.FRAGSCAFF_129.1672.3	evm.model.FRAGSCAFF_426.575	5e-78
7- 28:	evm.model.FRAGSCAFF_129.1668	evm.model.FRAGSCAFF_236.764	3e-77
7- 29:	evm.model.FRAGSCAFF_129.1667	evm.model.FRAGSCAFF_236.763	4e-60
7- 30:	evm.model.FRAGSCAFF_129.1661	evm.model.FRAGSCAFF_236.759	0
7- 31:	evm.model.FRAGSCAFF_129.1651.2	evm.model.FRAGSCAFF_236.749	9e-81
7- 32:	evm.model.FRAGSCAFF_129.1641	evm.model.FRAGSCAFF_236.741	1e-127
7- 33:	evm.model.FRAGSCAFF_129.1636	evm.model.FRAGSCAFF_236.740	4e-11
7- 34:	evm.model.FRAGSCAFF_129.1634	evm.model.FRAGSCAFF_236.731	0
7- 35:	evm.model.FRAGSCAFF_129.1623	evm.model.FRAGSCAFF_236.730	0
7- 36:	evm.model.FRAGSCAFF_129.1611	evm.model.FRAGSCAFF_236.721	0
7- 37:	evm.model.FRAGSCAFF_129.1597	evm.model.FRAGSCAFF_236.711	1e-178
7- 38:	evm.model.FRAGSCAFF_129.1589	evm.model.FRAGSCAFF_236.710	4e-96
7- 39:	evm.model.FRAGSCAFF_129.1587	evm.model.FRAGSCAFF_236.708	0
7- 40:	evm.model.FRAGSCAFF_129.1583	evm.model.FRAGSCAFF_236.700	1e-167
7- 41:	evm.model.FRAGSCAFF_129.1577	evm.model.FRAGSCAFF_236.699	2e-131
7- 42:	evm.model.FRAGSCAFF_129.1571	evm.model.FRAGSCAFF_236.697	8e-64
7- 43:	evm.model.FRAGSCAFF_129.1568	evm.model.FRAGSCAFF_236.693	4e-89
7- 44:	evm.model.FRAGSCAFF_129.1563	evm.model.FRAGSCAFF_236.689	1e-16
7- 45:	evm.model.FRAGSCAFF_129.1561	evm.model.FRAGSCAFF_236.687	3e-99
7- 46:	evm.model.FRAGSCAFF_129.1542	evm.model.FRAGSCAFF_236.683	8e-35
7- 47:	evm.model.FRAGSCAFF_129.1539	evm.model.FRAGSCAFF_236.679	0
7- 48:	evm.model.FRAGSCAFF_129.1533	evm.model.FRAGSCAFF_236.673	2e-149
7- 49:	evm.model.FRAGSCAFF_129.1529	evm.model.FRAGSCAFF_236.663	0
7- 50:	evm.model.FRAGSCAFF_129.1528	evm.model.FRAGSCAFF_236.659	2e-109
7- 51:	evm.model.FRAGSCAFF_129.1520	evm.model.FRAGSCAFF_236.656	3e-52
7- 52:	evm.model.FRAGSCAFF_129.1518	evm.model.FRAGSCAFF_236.651	1e-10
7- 53:	evm.model.FRAGSCAFF_129.1516	evm.model.FRAGSCAFF_236.650	3e-49
7- 54:	evm.model.FRAGSCAFF_129.1512	evm.model.FRAGSCAFF_236.649	2e-160
7- 55:	evm.model.FRAGSCAFF_129.1503	evm.model.FRAGSCAFF_236.647	0
7- 56:	evm.model.FRAGSCAFF_129.1497	evm.model.FRAGSCAFF_236.646	2e-30
7- 57:	evm.model.FRAGSCAFF_129.1493	evm.model.FRAGSCAFF_236.642	6e-46
7- 58:	evm.model.FRAGSCAFF_129.1491	evm.model.FRAGSCAFF_236.640	0
7- 59:	evm.model.FRAGSCAFF_129.1488	evm.model.FRAGSCAFF_236.638	4e-15
7- 60:	evm.model.FRAGSCAFF_129.1484	evm.model.FRAGSCAFF_236.632	4e-40
7- 61:	evm.model.FRAGSCAFF_129.1483	evm.model.FRAGSCAFF_236.627	2e-89
7- 62:	evm.model.FRAGSCAFF_129.1479	evm.model.FRAGSCAFF_236.626	1e-07
7- 63:	evm.model.FRAGSCAFF_129.1478	evm.model.FRAGSCAFF_236.625	0
7- 64:	evm.model.FRAGSCAFF_129.1472	evm.model.FRAGSCAFF_236.620	0
7- 65:	evm.model.FRAGSCAFF_129.1471	evm.model.FRAGSCAFF_236.619	4e-86
7- 66:	evm.model.FRAGSCAFF_129.1466	evm.model.FRAGSCAFF_236.616	2e-91
7- 67:	evm.model.FRAGSCAFF_129.1465	evm.model.FRAGSCAFF_236.614	6e-51
7- 68:	evm.model.FRAGSCAFF_129.1464	evm.model.FRAGSCAFF_236.613	0
7- 69:	evm.model.FRAGSCAFF_129.1457	evm.model.FRAGSCAFF_236.612	0
7- 70:	evm.model.FRAGSCAFF_129.1453	evm.model.FRAGSCAFF_236.611	0
7- 71:	evm.model.FRAGSCAFF_129.1451	evm.model.FRAGSCAFF_236.606	1e-51
7- 72:	evm.model.FRAGSCAFF_129.1446	evm.model.FRAGSCAFF_236.599	0
7- 73:	evm.model.FRAGSCAFF_129.1423.1	evm.model.FRAGSCAFF_236.583	3e-96
7- 74:	evm.model.FRAGSCAFF_129.1412	evm.model.FRAGSCAFF_236.575	0
7- 75:	evm.model.FRAGSCAFF_129.1410	evm.model.FRAGSCAFF_236.572	5e-15
7- 76:	evm.model.FRAGSCAFF_129.1406	evm.model.FRAGSCAFF_236.566	1e-133
7- 77:	evm.model.FRAGSCAFF_129.1399	evm.model.FRAGSCAFF_236.563	4e-36
7- 78:	evm.model.FRAGSCAFF_129.1387	evm.model.FRAGSCAFF_236.550	3e-48
7- 79:	evm.model.FRAGSCAFF_129.1381	evm.model.FRAGSCAFF_236.547	6e-123
7- 80:	evm.model.FRAGSCAFF_129.1380	evm.model.FRAGSCAFF_236.545	3e-162
7- 81:	evm.model.FRAGSCAFF_129.1376	evm.model.FRAGSCAFF_236.540	1e-56
7- 82:	evm.model.FRAGSCAFF_129.1368	evm.model.FRAGSCAFF_236.526	2e-60
7- 83:	evm.model.FRAGSCAFF_129.1362	evm.model.FRAGSCAFF_236.525	0
7- 84:	evm.model.FRAGSCAFF_129.1350	evm.model.FRAGSCAFF_236.521	2e-180
7- 85:	evm.model.FRAGSCAFF_129.1349	evm.model.FRAGSCAFF_236.520	0
7- 86:	evm.model.FRAGSCAFF_129.1346	evm.model.FRAGSCAFF_236.519	1e-13
7- 87:	evm.model.FRAGSCAFF_129.1344	evm.model.FRAGSCAFF_236.518	2e-86
7- 88:	evm.model.FRAGSCAFF_129.1342	evm.model.FRAGSCAFF_236.512	0
7- 89:	evm.model.FRAGSCAFF_129.1339	evm.model.FRAGSCAFF_236.510	0
7- 90:	evm.model.FRAGSCAFF_129.1333	evm.model.FRAGSCAFF_236.501	2e-124
7- 91:	evm.model.FRAGSCAFF_129.1332	evm.model.FRAGSCAFF_236.498	0
7- 92:	evm.model.FRAGSCAFF_129.1319	evm.model.FRAGSCAFF_236.489	5e-109
7- 93:	evm.model.FRAGSCAFF_129.1315	evm.model.FRAGSCAFF_236.481	0
7- 94:	evm.model.FRAGSCAFF_129.1307	evm.model.FRAGSCAFF_236.478	6e-145
7- 95:	evm.model.FRAGSCAFF_129.1300	evm.model.FRAGSCAFF_236.473	0
7- 96:	evm.model.FRAGSCAFF_129.1297	evm.model.FRAGSCAFF_236.472	1e-60
7- 97:	evm.model.FRAGSCAFF_129.1291	evm.model.FRAGSCAFF_236.470	0
7- 98:	evm.model.FRAGSCAFF_129.1287	evm.model.FRAGSCAFF_236.467	1e-95
7- 99:	evm.model.FRAGSCAFF_129.1270	evm.model.FRAGSCAFF_236.460	0
7-100:	evm.model.FRAGSCAFF_129.1257	evm.model.FRAGSCAFF_236.456	8e-129
7-101:	evm.model.FRAGSCAFF_129.1247	evm.model.FRAGSCAFF_236.452	3e-64
7-102:	evm.model.FRAGSCAFF_129.1246.1	evm.model.FRAGSCAFF_236.451	0
7-103:	evm.model.FRAGSCAFF_129.1234	evm.model.FRAGSCAFF_236.448	7e-91
7-104:	evm.model.FRAGSCAFF_129.1233	evm.model.FRAGSCAFF_236.439	1e-81
7-105:	evm.model.FRAGSCAFF_129.1228	evm.model.FRAGSCAFF_236.434	7e-80
7-106:	evm.model.FRAGSCAFF_129.1225	evm.model.FRAGSCAFF_236.431	3e-59
7-107:	evm.model.FRAGSCAFF_129.1219	evm.model.FRAGSCAFF_236.430	0
7-108:	evm.model.FRAGSCAFF_129.1211	evm.model.FRAGSCAFF_236.427	8e-108
7-109:	evm.model.FRAGSCAFF_129.1199	evm.model.FRAGSCAFF_236.418	0
7-110:	evm.model.FRAGSCAFF_129.1195	evm.model.FRAGSCAFF_236.411	0
7-111:	evm.model.FRAGSCAFF_129.1193	evm.model.FRAGSCAFF_236.410	1e-75
7-112:	evm.model.FRAGSCAFF_129.1191	evm.model.FRAGSCAFF_236.409	4e-44
7-113:	evm.model.FRAGSCAFF_129.1187	evm.model.FRAGSCAFF_236.404	0
7-114:	evm.model.FRAGSCAFF_129.1181	evm.model.FRAGSCAFF_236.399	0
7-115:	evm.model.FRAGSCAFF_129.1174	evm.model.FRAGSCAFF_236.398	3e-152
7-116:	evm.model.FRAGSCAFF_129.1157	evm.model.FRAGSCAFF_236.393	0
7-117:	evm.model.FRAGSCAFF_129.1155	evm.model.FRAGSCAFF_236.387	1e-124
7-118:	evm.model.FRAGSCAFF_129.1152	evm.model.FRAGSCAFF_236.378	0
7-119:	evm.model.FRAGSCAFF_129.1146	evm.model.FRAGSCAFF_236.376	1e-96
7-120:	evm.model.FRAGSCAFF_129.1131	evm.model.FRAGSCAFF_236.358	1e-48
7-121:	evm.model.FRAGSCAFF_129.1107	evm.model.FRAGSCAFF_236.351	0
7-122:	evm.model.FRAGSCAFF_129.1102	evm.model.FRAGSCAFF_236.347	1e-154
7-123:	evm.model.FRAGSCAFF_129.1101	evm.model.FRAGSCAFF_236.346	0
7-124:	evm.model.FRAGSCAFF_129.1100.2	evm.model.FRAGSCAFF_236.345	9e-118
7-125:	evm.model.FRAGSCAFF_129.1098	evm.model.FRAGSCAFF_236.344	0
7-126:	evm.model.FRAGSCAFF_129.1092	evm.model.FRAGSCAFF_236.334	0
7-127:	evm.model.FRAGSCAFF_129.1088	evm.model.FRAGSCAFF_236.332	0
7-128:	evm.model.FRAGSCAFF_129.1087	evm.model.FRAGSCAFF_236.331	8e-114
7-129:	evm.model.FRAGSCAFF_129.1086	evm.model.FRAGSCAFF_236.330	0
7-130:	evm.model.FRAGSCAFF_129.1081	evm.model.FRAGSCAFF_236.327	0
7-131:	evm.model.FRAGSCAFF_129.1070	evm.model.FRAGSCAFF_236.320	3e-146
7-132:	evm.model.FRAGSCAFF_129.1066	evm.model.FRAGSCAFF_236.317	5e-66
7-133:	evm.model.FRAGSCAFF_129.1065	evm.model.FRAGSCAFF_236.316	2e-123
7-134:	evm.model.FRAGSCAFF_129.1061	evm.model.FRAGSCAFF_236.314	3e-37
7-135:	evm.model.FRAGSCAFF_129.1059	evm.model.FRAGSCAFF_236.312	7e-50
7-136:	evm.model.FRAGSCAFF_129.1053	evm.model.FRAGSCAFF_236.309	2e-146
7-137:	evm.model.FRAGSCAFF_129.1052	evm.model.FRAGSCAFF_236.308	3e-158
7-138:	evm.model.FRAGSCAFF_129.1040	evm.model.FRAGSCAFF_236.300	4e-15
## Alignment 8: score=3674.0 e_value=0 N=80 chr1.1&chr13.1 minus
8- 0:	evm.model.FRAGSCAFF_223.251	evm.model.FRAGSCAFF_426.175	7e-70
8- 1:	evm.model.FRAGSCAFF_223.252	evm.model.FRAGSCAFF_426.177	9e-76
8- 2:	evm.model.FRAGSCAFF_223.253	evm.model.FRAGSCAFF_426.178	8e-97
8- 3:	evm.model.FRAGSCAFF_223.256	evm.model.FRAGSCAFF_426.180	2e-57
8- 4:	evm.model.FRAGSCAFF_223.258	evm.model.FRAGSCAFF_426.183	2e-38
8- 5:	evm.model.FRAGSCAFF_223.260	evm.model.FRAGSCAFF_426.187	0
8- 6:	evm.model.FRAGSCAFF_223.264	evm.model.FRAGSCAFF_426.189	0
8- 7:	evm.model.FRAGSCAFF_223.268	evm.model.FRAGSCAFF_426.192	8e-63
8- 8:	evm.model.FRAGSCAFF_223.270	evm.model.FRAGSCAFF_426.194.1	3e-71
8- 9:	evm.model.FRAGSCAFF_223.274	evm.model.FRAGSCAFF_426.197	8e-154
8- 10:	evm.model.FRAGSCAFF_223.282	evm.model.FRAGSCAFF_426.200	2e-93
8- 11:	evm.model.FRAGSCAFF_223.284	evm.model.FRAGSCAFF_426.204	3e-29
8- 12:	evm.model.FRAGSCAFF_223.291	evm.model.FRAGSCAFF_426.206	3e-98
8- 13:	evm.model.FRAGSCAFF_223.302	evm.model.FRAGSCAFF_426.208	1e-108
8- 14:	evm.model.FRAGSCAFF_223.306	evm.model.FRAGSCAFF_426.214	2e-62
8- 15:	evm.model.FRAGSCAFF_223.317	evm.model.FRAGSCAFF_426.222.1	1e-169
8- 16:	evm.model.FRAGSCAFF_223.322	evm.model.FRAGSCAFF_426.230	6e-112
8- 17:	evm.model.FRAGSCAFF_223.330	evm.model.FRAGSCAFF_426.232	8e-95
8- 18:	evm.model.FRAGSCAFF_223.332	evm.model.FRAGSCAFF_426.233	0
8- 19:	evm.model.FRAGSCAFF_223.340	evm.model.FRAGSCAFF_426.242	2e-115
8- 20:	evm.model.FRAGSCAFF_223.347	evm.model.FRAGSCAFF_426.244	1e-37
8- 21:	evm.model.FRAGSCAFF_223.351.1	evm.model.FRAGSCAFF_426.252	0
8- 22:	evm.model.FRAGSCAFF_223.365	evm.model.FRAGSCAFF_426.254	8e-173
8- 23:	evm.model.FRAGSCAFF_223.394	evm.model.FRAGSCAFF_426.268	3e-120
8- 24:	evm.model.FRAGSCAFF_223.395	evm.model.FRAGSCAFF_426.271	5e-113
8- 25:	evm.model.FRAGSCAFF_223.399	evm.model.FRAGSCAFF_426.273	0
8- 26:	evm.model.FRAGSCAFF_223.400	evm.model.FRAGSCAFF_426.274	1e-15
8- 27:	evm.model.FRAGSCAFF_223.401	evm.model.FRAGSCAFF_426.275	4e-58
8- 28:	evm.model.FRAGSCAFF_223.407	evm.model.FRAGSCAFF_426.278	0
8- 29:	evm.model.FRAGSCAFF_223.413	evm.model.FRAGSCAFF_426.284	2e-164
8- 30:	evm.model.FRAGSCAFF_223.418	evm.model.FRAGSCAFF_426.285	2e-06
8- 31:	evm.model.FRAGSCAFF_223.420	evm.model.FRAGSCAFF_426.287	3e-53
8- 32:	evm.model.FRAGSCAFF_223.427	evm.model.FRAGSCAFF_426.290	0
8- 33:	evm.model.FRAGSCAFF_223.432	evm.model.FRAGSCAFF_426.292	2e-27
8- 34:	evm.model.FRAGSCAFF_223.447	evm.model.FRAGSCAFF_426.294	1e-170
8- 35:	evm.model.FRAGSCAFF_223.453	evm.model.FRAGSCAFF_426.295	2e-168
8- 36:	evm.model.FRAGSCAFF_223.471	evm.model.FRAGSCAFF_426.301	0
8- 37:	evm.model.FRAGSCAFF_223.481	evm.model.FRAGSCAFF_426.307	0
8- 38:	evm.model.FRAGSCAFF_223.510	evm.model.FRAGSCAFF_426.314.1	0
8- 39:	evm.model.FRAGSCAFF_223.512	evm.model.FRAGSCAFF_426.315	5e-126
8- 40:	evm.model.FRAGSCAFF_223.515	evm.model.FRAGSCAFF_426.318	4e-16
8- 41:	evm.model.FRAGSCAFF_223.526	evm.model.FRAGSCAFF_426.322	2e-55
8- 42:	evm.model.FRAGSCAFF_223.528	evm.model.FRAGSCAFF_426.323	4e-24
8- 43:	evm.model.FRAGSCAFF_223.539	evm.model.FRAGSCAFF_426.327	2e-22
8- 44:	evm.model.FRAGSCAFF_223.541	evm.model.FRAGSCAFF_426.328	3e-13
8- 45:	evm.model.FRAGSCAFF_223.543	evm.model.FRAGSCAFF_426.329	7e-63
8- 46:	evm.model.FRAGSCAFF_223.571	evm.model.FRAGSCAFF_426.346.1	0
8- 47:	evm.model.FRAGSCAFF_223.575.4	evm.model.FRAGSCAFF_426.347	0
8- 48:	evm.model.FRAGSCAFF_223.580	evm.model.FRAGSCAFF_426.348	2e-67
8- 49:	evm.model.FRAGSCAFF_223.582	evm.model.FRAGSCAFF_426.354	1e-42
8- 50:	evm.model.FRAGSCAFF_223.596	evm.model.FRAGSCAFF_426.358	0
8- 51:	evm.model.FRAGSCAFF_223.603	evm.model.FRAGSCAFF_426.360	0
8- 52:	evm.model.FRAGSCAFF_223.610	evm.model.FRAGSCAFF_426.362	4e-63
8- 53:	evm.model.FRAGSCAFF_223.611	evm.model.FRAGSCAFF_426.368.1	2e-70
8- 54:	evm.model.FRAGSCAFF_223.613	evm.model.FRAGSCAFF_426.373	2e-180
8- 55:	evm.model.FRAGSCAFF_223.626	evm.model.FRAGSCAFF_426.379	1e-17
8- 56:	evm.model.FRAGSCAFF_223.638	evm.model.FRAGSCAFF_426.390	1e-157
8- 57:	evm.model.FRAGSCAFF_223.640	evm.model.FRAGSCAFF_426.391	1e-28
8- 58:	evm.model.FRAGSCAFF_223.642	evm.model.FRAGSCAFF_426.392	0
8- 59:	evm.model.FRAGSCAFF_223.645	evm.model.FRAGSCAFF_426.397	7e-164
8- 60:	evm.model.FRAGSCAFF_223.651	evm.model.FRAGSCAFF_426.398	0
8- 61:	evm.model.FRAGSCAFF_223.660	evm.model.FRAGSCAFF_426.399	1e-75
8- 62:	evm.model.FRAGSCAFF_223.661	evm.model.FRAGSCAFF_426.400	8e-83
8- 63:	evm.model.FRAGSCAFF_223.662	evm.model.FRAGSCAFF_426.402.1	0
8- 64:	evm.model.FRAGSCAFF_223.674	evm.model.FRAGSCAFF_426.412	1e-87
8- 65:	evm.model.FRAGSCAFF_223.679	evm.model.FRAGSCAFF_426.415	0
8- 66:	evm.model.FRAGSCAFF_223.688	evm.model.FRAGSCAFF_426.418	4e-92
8- 67:	evm.model.FRAGSCAFF_223.694	evm.model.FRAGSCAFF_426.420	1e-139
8- 68:	evm.model.FRAGSCAFF_223.703	evm.model.FRAGSCAFF_426.421	0
8- 69:	evm.model.FRAGSCAFF_223.705	evm.model.FRAGSCAFF_426.426	2e-111
8- 70:	evm.model.FRAGSCAFF_223.706	evm.model.FRAGSCAFF_426.427	0
8- 71:	evm.model.FRAGSCAFF_223.712	evm.model.FRAGSCAFF_426.428	2e-52
8- 72:	evm.model.FRAGSCAFF_223.719	evm.model.FRAGSCAFF_426.432	4e-49
8- 73:	evm.model.FRAGSCAFF_223.721	evm.model.FRAGSCAFF_426.433	9e-103
8- 74:	evm.model.FRAGSCAFF_223.733	evm.model.FRAGSCAFF_426.442	7e-79
8- 75:	evm.model.FRAGSCAFF_223.749	evm.model.FRAGSCAFF_426.455	4e-85
8- 76:	evm.model.FRAGSCAFF_223.751	evm.model.FRAGSCAFF_426.457	2e-151
8- 77:	evm.model.FRAGSCAFF_223.758	evm.model.FRAGSCAFF_426.459	3e-152
8- 78:	evm.model.FRAGSCAFF_223.763	evm.model.FRAGSCAFF_426.462	5e-21
8- 79:	evm.model.FRAGSCAFF_223.779	evm.model.FRAGSCAFF_426.469	0
## Alignment 9: score=1578.0 e_value=2.5e-118 N=35 chr1.1&chr13.1 minus
9- 0:	evm.model.ORIGINAL_5515.10	evm.model.FRAGSCAFF_426.61	1e-41
9- 1:	evm.model.ORIGINAL_5515.40	evm.model.FRAGSCAFF_426.63	7e-72
9- 2:	evm.model.ORIGINAL_5515.59	evm.model.FRAGSCAFF_426.68	0
9- 3:	evm.model.FRAGSCAFF_224.93	evm.model.FRAGSCAFF_426.74	0
9- 4:	evm.model.FRAGSCAFF_224.100	evm.model.FRAGSCAFF_426.79	0
9- 5:	evm.model.FRAGSCAFF_224.105.1	evm.model.FRAGSCAFF_426.85	6e-57
9- 6:	evm.model.FRAGSCAFF_224.109	evm.model.FRAGSCAFF_426.91	5e-22
9- 7:	evm.model.FRAGSCAFF_224.111	evm.model.FRAGSCAFF_426.92	4e-102
9- 8:	evm.model.FRAGSCAFF_224.117	evm.model.FRAGSCAFF_426.93	5e-64
9- 9:	evm.model.FRAGSCAFF_224.120	evm.model.FRAGSCAFF_426.97	1e-86
9- 10:	evm.model.FRAGSCAFF_223.17	evm.model.FRAGSCAFF_426.98.1	8e-175
9- 11:	evm.model.FRAGSCAFF_223.18	evm.model.FRAGSCAFF_426.99	9e-45
9- 12:	evm.model.FRAGSCAFF_223.30	evm.model.FRAGSCAFF_426.103	0
9- 13:	evm.model.FRAGSCAFF_223.42	evm.model.FRAGSCAFF_426.109	0
9- 14:	evm.model.FRAGSCAFF_223.53	evm.model.FRAGSCAFF_426.110	3e-121
9- 15:	evm.model.FRAGSCAFF_223.61	evm.model.FRAGSCAFF_426.111	6e-38
9- 16:	evm.model.FRAGSCAFF_223.63	evm.model.FRAGSCAFF_426.112	8e-57
9- 17:	evm.model.FRAGSCAFF_223.68	evm.model.FRAGSCAFF_426.114	2e-44
9- 18:	evm.model.FRAGSCAFF_223.77	evm.model.FRAGSCAFF_426.117	0
9- 19:	evm.model.FRAGSCAFF_223.85.1	evm.model.FRAGSCAFF_426.118.1	0
9- 20:	evm.model.FRAGSCAFF_223.91	evm.model.FRAGSCAFF_426.120	3e-147
9- 21:	evm.model.FRAGSCAFF_223.97	evm.model.FRAGSCAFF_426.122	4e-161
9- 22:	evm.model.FRAGSCAFF_223.102	evm.model.FRAGSCAFF_426.123	0
9- 23:	evm.model.FRAGSCAFF_223.103	evm.model.FRAGSCAFF_426.124	8e-67
9- 24:	evm.model.FRAGSCAFF_223.105	evm.model.FRAGSCAFF_426.125	0
9- 25:	evm.model.FRAGSCAFF_223.117	evm.model.FRAGSCAFF_426.130	1e-124
9- 26:	evm.model.FRAGSCAFF_223.146	evm.model.FRAGSCAFF_426.135	4e-162
9- 27:	evm.model.FRAGSCAFF_223.149	evm.model.FRAGSCAFF_426.136	0
9- 28:	evm.model.FRAGSCAFF_223.170.2	evm.model.FRAGSCAFF_426.140	0
9- 29:	evm.model.FRAGSCAFF_223.171	evm.model.FRAGSCAFF_426.141	2e-30
9- 30:	evm.model.FRAGSCAFF_223.194	evm.model.FRAGSCAFF_426.150	2e-168
9- 31:	evm.model.FRAGSCAFF_223.198	evm.model.FRAGSCAFF_426.151	1e-23
9- 32:	evm.model.FRAGSCAFF_223.199	evm.model.FRAGSCAFF_426.152	2e-07
9- 33:	evm.model.FRAGSCAFF_223.200	evm.model.FRAGSCAFF_426.154	3e-91
9- 34:	evm.model.FRAGSCAFF_223.210	evm.model.FRAGSCAFF_426.166	2e-53
## Alignment 10: score=809.0 e_value=1.5e-42 N=17 chr1.1&chr13.1 minus
10- 0:	evm.model.ORIGINAL_1958.90	evm.model.FRAGSCAFF_93.189	2e-37
10- 1:	evm.model.ORIGINAL_1958.86	evm.model.FRAGSCAFF_93.186	0
10- 2:	evm.model.ORIGINAL_1958.81	DlbHLH151	9e-124
10- 3:	evm.model.ORIGINAL_1958.77	evm.model.FRAGSCAFF_93.183	4e-54
10- 4:	evm.model.ORIGINAL_1958.76	evm.model.FRAGSCAFF_93.181	1e-30
10- 5:	evm.model.ORIGINAL_1958.68	evm.model.FRAGSCAFF_93.176	2e-125
10- 6:	evm.model.ORIGINAL_1958.60	evm.model.FRAGSCAFF_93.171.1	0
10- 7:	evm.model.ORIGINAL_1958.59	evm.model.FRAGSCAFF_93.169	0
10- 8:	evm.model.ORIGINAL_1958.52	evm.model.FRAGSCAFF_93.167	0
10- 9:	evm.model.ORIGINAL_1958.50	evm.model.FRAGSCAFF_93.163	9e-39
10- 10:	evm.model.ORIGINAL_1958.48	evm.model.FRAGSCAFF_93.162	4e-109
10- 11:	evm.model.ORIGINAL_1958.44	evm.model.ORIGINAL_2788.113	9e-176
10- 12:	evm.model.ORIGINAL_1958.41	evm.model.ORIGINAL_2788.115	0
10- 13:	evm.model.ORIGINAL_1958.40	evm.model.ORIGINAL_2788.118	0
10- 14:	evm.model.ORIGINAL_1958.34	evm.model.ORIGINAL_2788.122	7e-110
10- 15:	evm.model.ORIGINAL_1958.31.6	evm.model.ORIGINAL_2788.127	5e-67
10- 16:	evm.model.ORIGINAL_1958.17	evm.model.ORIGINAL_2788.137	5e-171
## Alignment 11: score=615.0 e_value=7.4e-34 N=14 chr1.1&chr13.1 minus
11- 0:	evm.model.FRAGSCAFF_442.94	evm.model.FRAGSCAFF_128.349	0
11- 1:	evm.model.FRAGSCAFF_442.88	evm.model.FRAGSCAFF_128.352	1e-113
11- 2:	evm.model.FRAGSCAFF_442.79	evm.model.FRAGSCAFF_128.356	3e-09
11- 3:	evm.model.FRAGSCAFF_442.78	evm.model.FRAGSCAFF_128.357	8e-144
11- 4:	evm.model.FRAGSCAFF_442.72	evm.model.FRAGSCAFF_128.362	3e-40
11- 5:	evm.model.FRAGSCAFF_442.67.1	evm.model.FRAGSCAFF_128.369	0
11- 6:	evm.model.FRAGSCAFF_442.61	evm.model.FRAGSCAFF_128.371	5e-10
11- 7:	evm.model.FRAGSCAFF_442.41	evm.model.FRAGSCAFF_128.378	0
11- 8:	evm.model.FRAGSCAFF_442.40	evm.model.FRAGSCAFF_128.379	0
11- 9:	evm.model.FRAGSCAFF_442.23	evm.model.FRAGSCAFF_128.384	0
11- 10:	evm.model.ORIGINAL_916.5	evm.model.FRAGSCAFF_128.389	5e-22
11- 11:	evm.model.ORIGINAL_916.7	evm.model.FRAGSCAFF_128.390	3e-56
11- 12:	evm.model.ORIGINAL_916.43	evm.model.FRAGSCAFF_128.393	3e-47
11- 13:	evm.model.ORIGINAL_916.50	evm.model.FRAGSCAFF_128.398	9e-163
## Alignment 12: score=3147.0 e_value=6.2e-293 N=71 chr1.1&chr14.1 plus
12- 0:	evm.model.FRAGSCAFF_136.36	evm.model.ORIGINAL_2671.174	8e-74
12- 1:	evm.model.FRAGSCAFF_136.33	evm.model.ORIGINAL_2671.171	0
12- 2:	evm.model.FRAGSCAFF_136.21	evm.model.ORIGINAL_2671.167	1e-52
12- 3:	evm.model.FRAGSCAFF_136.15	evm.model.ORIGINAL_2671.165	2e-173
12- 4:	evm.model.FRAGSCAFF_136.12	DlbHLH156	5e-111
12- 5:	evm.model.FRAGSCAFF_136.5	evm.model.ORIGINAL_2671.150	6e-24
12- 6:	evm.model.FRAGSCAFF_226.387	evm.model.ORIGINAL_2671.146	3e-166
12- 7:	evm.model.FRAGSCAFF_226.386	evm.model.ORIGINAL_2671.143	9e-59
12- 8:	evm.model.FRAGSCAFF_226.379	evm.model.ORIGINAL_2671.142	7e-14
12- 9:	evm.model.FRAGSCAFF_226.378	evm.model.ORIGINAL_2671.140	1e-43
12- 10:	evm.model.FRAGSCAFF_226.371.2	evm.model.ORIGINAL_2671.116	0
12- 11:	evm.model.FRAGSCAFF_226.368	evm.model.ORIGINAL_2671.114	1e-83
12- 12:	evm.model.FRAGSCAFF_226.366	evm.model.ORIGINAL_2671.111	0
12- 13:	evm.model.FRAGSCAFF_226.355	evm.model.ORIGINAL_2671.110	5e-130
12- 14:	evm.model.FRAGSCAFF_226.353	evm.model.ORIGINAL_2671.107	0
12- 15:	evm.model.FRAGSCAFF_226.341	evm.model.ORIGINAL_2671.93	1e-180
12- 16:	evm.model.FRAGSCAFF_226.334	evm.model.ORIGINAL_2671.80	4e-92
12- 17:	evm.model.FRAGSCAFF_226.333	evm.model.ORIGINAL_2671.79	0
12- 18:	evm.model.FRAGSCAFF_226.315	evm.model.ORIGINAL_2671.71	1e-28
12- 19:	evm.model.FRAGSCAFF_226.313	evm.model.ORIGINAL_2671.70	3e-70
12- 20:	evm.model.FRAGSCAFF_226.291	evm.model.ORIGINAL_2671.63	2e-98
12- 21:	evm.model.FRAGSCAFF_226.289	evm.model.ORIGINAL_2671.57.1	0
12- 22:	evm.model.FRAGSCAFF_226.288	evm.model.ORIGINAL_2671.55	7e-21
12- 23:	evm.model.FRAGSCAFF_226.287	evm.model.ORIGINAL_2671.54	0
12- 24:	evm.model.FRAGSCAFF_226.285	evm.model.ORIGINAL_2671.48	3e-73
12- 25:	evm.model.FRAGSCAFF_226.283	evm.model.ORIGINAL_2671.45	0
12- 26:	evm.model.FRAGSCAFF_226.280	evm.model.ORIGINAL_2671.41	0
12- 27:	evm.model.FRAGSCAFF_226.277	evm.model.ORIGINAL_2671.38	3e-19
12- 28:	evm.model.FRAGSCAFF_226.270	evm.model.ORIGINAL_2671.36	0
12- 29:	evm.model.FRAGSCAFF_226.253	evm.model.ORIGINAL_2671.25	1e-36
12- 30:	evm.model.FRAGSCAFF_226.250	evm.model.ORIGINAL_2671.20	3e-47
12- 31:	evm.model.FRAGSCAFF_226.249	evm.model.ORIGINAL_2671.19	0
12- 32:	evm.model.FRAGSCAFF_226.237	evm.model.ORIGINAL_2671.6	0
12- 33:	evm.model.FRAGSCAFF_226.229	evm.model.ORIGINAL_2671.3	0
12- 34:	evm.model.FRAGSCAFF_226.226.2	evm.model.ORIGINAL_2671.1	0
12- 35:	evm.model.FRAGSCAFF_226.224	evm.model.FRAGSCAFF_415.53	1e-86
12- 36:	evm.model.FRAGSCAFF_226.223.2	evm.model.FRAGSCAFF_415.50	7e-44
12- 37:	evm.model.FRAGSCAFF_226.217.1	evm.model.FRAGSCAFF_415.39	3e-175
12- 38:	evm.model.FRAGSCAFF_226.213	evm.model.FRAGSCAFF_415.33	0
12- 39:	evm.model.FRAGSCAFF_226.212	evm.model.FRAGSCAFF_415.32	2e-136
12- 40:	evm.model.FRAGSCAFF_226.207	evm.model.FRAGSCAFF_415.27	2e-166
12- 41:	evm.model.FRAGSCAFF_226.206	evm.model.FRAGSCAFF_415.22	4e-104
12- 42:	evm.model.FRAGSCAFF_226.189	evm.model.FRAGSCAFF_184.203	9e-48
12- 43:	evm.model.FRAGSCAFF_226.181	evm.model.FRAGSCAFF_184.198	2e-17
12- 44:	evm.model.FRAGSCAFF_226.180	evm.model.FRAGSCAFF_184.194	5e-73
12- 45:	evm.model.FRAGSCAFF_226.176	evm.model.FRAGSCAFF_184.181	2e-52
12- 46:	evm.model.FRAGSCAFF_226.175	evm.model.FRAGSCAFF_184.177	2e-68
12- 47:	evm.model.FRAGSCAFF_226.153	evm.model.FRAGSCAFF_184.174	1e-49
12- 48:	evm.model.FRAGSCAFF_226.147	evm.model.FRAGSCAFF_184.173	3e-32
12- 49:	evm.model.FRAGSCAFF_226.126	evm.model.FRAGSCAFF_184.165	3e-139
12- 50:	evm.model.FRAGSCAFF_226.123	evm.model.FRAGSCAFF_184.164	5e-157
12- 51:	evm.model.FRAGSCAFF_390.183	evm.model.FRAGSCAFF_184.153	2e-134
12- 52:	evm.model.FRAGSCAFF_390.185	evm.model.FRAGSCAFF_184.151	3e-31
12- 53:	evm.model.FRAGSCAFF_390.187	evm.model.FRAGSCAFF_184.148	0
12- 54:	evm.model.FRAGSCAFF_390.211	evm.model.FRAGSCAFF_184.144	3e-105
12- 55:	evm.model.FRAGSCAFF_390.229	evm.model.FRAGSCAFF_184.141	1e-57
12- 56:	evm.model.FRAGSCAFF_390.244	evm.model.FRAGSCAFF_184.126	0
12- 57:	evm.model.FRAGSCAFF_390.264	evm.model.FRAGSCAFF_184.119	0
12- 58:	evm.model.FRAGSCAFF_390.265	evm.model.FRAGSCAFF_184.118	2e-88
12- 59:	evm.model.FRAGSCAFF_390.282	evm.model.FRAGSCAFF_184.97	1e-131
12- 60:	evm.model.FRAGSCAFF_390.286	evm.model.FRAGSCAFF_184.96	5e-11
12- 61:	evm.model.FRAGSCAFF_390.295	evm.model.FRAGSCAFF_184.94	0
12- 62:	evm.model.FRAGSCAFF_390.308	evm.model.FRAGSCAFF_184.80	0
12- 63:	evm.model.FRAGSCAFF_390.320	evm.model.FRAGSCAFF_184.69	9e-19
12- 64:	evm.model.FRAGSCAFF_390.329.3	evm.model.FRAGSCAFF_184.44.1	4e-125
12- 65:	evm.model.FRAGSCAFF_390.338	evm.model.FRAGSCAFF_184.36	7e-111
12- 66:	evm.model.FRAGSCAFF_390.351.2	evm.model.FRAGSCAFF_184.29	2e-110
12- 67:	evm.model.FRAGSCAFF_390.361	evm.model.FRAGSCAFF_184.15	2e-73
12- 68:	evm.model.FRAGSCAFF_390.368	evm.model.FRAGSCAFF_184.8	2e-17
12- 69:	evm.model.FRAGSCAFF_390.372	evm.model.FRAGSCAFF_184.4	1e-33
12- 70:	evm.model.FRAGSCAFF_390.395	evm.model.ORIGINAL_6575.5	3e-23
## Alignment 13: score=1655.0 e_value=7.6e-119 N=36 chr1.1&chr14.1 plus
13- 0:	evm.model.FRAGSCAFF_223.241	evm.model.FRAGSCAFF_133.312	2e-58
13- 1:	evm.model.FRAGSCAFF_223.252	evm.model.FRAGSCAFF_133.311	6e-67
13- 2:	evm.model.FRAGSCAFF_223.253	evm.model.FRAGSCAFF_133.310	6e-74
13- 3:	evm.model.FRAGSCAFF_223.256	evm.model.FRAGSCAFF_133.307	1e-69
13- 4:	evm.model.FRAGSCAFF_223.258	evm.model.FRAGSCAFF_133.304	3e-38
13- 5:	evm.model.FRAGSCAFF_223.260	evm.model.FRAGSCAFF_133.299	0
13- 6:	evm.model.FRAGSCAFF_223.264	evm.model.FRAGSCAFF_133.297	0
13- 7:	evm.model.FRAGSCAFF_223.274	evm.model.FRAGSCAFF_133.294.3	0
13- 8:	evm.model.FRAGSCAFF_223.282	evm.model.FRAGSCAFF_133.292	5e-103
13- 9:	evm.model.FRAGSCAFF_223.284	evm.model.FRAGSCAFF_133.291	4e-41
13- 10:	evm.model.FRAGSCAFF_223.291	evm.model.FRAGSCAFF_133.288	5e-97
13- 11:	evm.model.FRAGSCAFF_223.306	evm.model.FRAGSCAFF_133.278	3e-59
13- 12:	evm.model.FRAGSCAFF_223.312	evm.model.FRAGSCAFF_133.272	2e-159
13- 13:	evm.model.FRAGSCAFF_223.317	evm.model.FRAGSCAFF_133.265	1e-172
13- 14:	evm.model.FRAGSCAFF_223.322	evm.model.FRAGSCAFF_133.259	2e-111
13- 15:	evm.model.FRAGSCAFF_223.330	evm.model.FRAGSCAFF_133.258	4e-96
13- 16:	evm.model.FRAGSCAFF_223.338	evm.model.FRAGSCAFF_133.251	0
13- 17:	evm.model.FRAGSCAFF_223.340	evm.model.FRAGSCAFF_133.250	2e-111
13- 18:	evm.model.FRAGSCAFF_223.347	evm.model.FRAGSCAFF_133.248	5e-34
13- 19:	evm.model.FRAGSCAFF_223.351.1	evm.model.FRAGSCAFF_133.242	0
13- 20:	evm.model.FRAGSCAFF_223.360	evm.model.FRAGSCAFF_133.239	0
13- 21:	evm.model.FRAGSCAFF_223.365	evm.model.FRAGSCAFF_133.237	2e-166
13- 22:	evm.model.FRAGSCAFF_223.371	evm.model.FRAGSCAFF_133.231	3e-07
13- 23:	evm.model.FRAGSCAFF_223.373	evm.model.FRAGSCAFF_133.229	0
13- 24:	evm.model.FRAGSCAFF_223.394	evm.model.FRAGSCAFF_133.216	9e-124
13- 25:	evm.model.FRAGSCAFF_223.395	evm.model.FRAGSCAFF_133.213	3e-112
13- 26:	evm.model.FRAGSCAFF_223.400	evm.model.FRAGSCAFF_133.210	0
13- 27:	evm.model.FRAGSCAFF_223.418	evm.model.FRAGSCAFF_133.207.1	8e-51
13- 28:	evm.model.FRAGSCAFF_223.420	evm.model.FRAGSCAFF_133.204	7e-33
13- 29:	evm.model.FRAGSCAFF_223.432	evm.model.FRAGSCAFF_133.203	7e-24
13- 30:	evm.model.FRAGSCAFF_223.435	evm.model.FRAGSCAFF_133.202	5e-109
13- 31:	evm.model.FRAGSCAFF_223.441	evm.model.FRAGSCAFF_133.200	2e-80
13- 32:	evm.model.FRAGSCAFF_223.447	evm.model.FRAGSCAFF_133.199	9e-110
13- 33:	evm.model.FRAGSCAFF_223.453	evm.model.FRAGSCAFF_133.197	3e-171
13- 34:	evm.model.FRAGSCAFF_223.458	evm.model.FRAGSCAFF_133.196.2	1e-22
13- 35:	evm.model.FRAGSCAFF_223.471	evm.model.FRAGSCAFF_133.194	0
## Alignment 14: score=749.0 e_value=3e-45 N=17 chr1.1&chr14.1 plus
14- 0:	evm.model.FRAGSCAFF_223.512	evm.model.FRAGSCAFF_133.184	5e-121
14- 1:	evm.model.FRAGSCAFF_223.517	evm.model.FRAGSCAFF_133.181	0
14- 2:	evm.model.FRAGSCAFF_223.525	evm.model.FRAGSCAFF_133.177	1e-32
14- 3:	evm.model.FRAGSCAFF_223.535	evm.model.FRAGSCAFF_133.170	6e-94
14- 4:	evm.model.FRAGSCAFF_223.541	evm.model.FRAGSCAFF_133.167.1	7e-13
14- 5:	evm.model.FRAGSCAFF_223.544	DlbHLH154	6e-73
14- 6:	evm.model.FRAGSCAFF_223.550	evm.model.FRAGSCAFF_133.163.1	8e-121
14- 7:	evm.model.FRAGSCAFF_223.579	evm.model.FRAGSCAFF_133.158	4e-135
14- 8:	evm.model.FRAGSCAFF_223.613	evm.model.FRAGSCAFF_133.140	1e-46
14- 9:	evm.model.FRAGSCAFF_223.633	evm.model.FRAGSCAFF_133.128	3e-134
14- 10:	evm.model.FRAGSCAFF_223.640	evm.model.FRAGSCAFF_133.121	2e-38
14- 11:	evm.model.FRAGSCAFF_223.642	evm.model.FRAGSCAFF_133.120	0
14- 12:	evm.model.FRAGSCAFF_223.643	evm.model.FRAGSCAFF_133.119	2e-06
14- 13:	evm.model.FRAGSCAFF_223.645	evm.model.FRAGSCAFF_133.116	1e-162
14- 14:	evm.model.FRAGSCAFF_223.662	evm.model.FRAGSCAFF_133.115	0
14- 15:	evm.model.FRAGSCAFF_223.667	evm.model.FRAGSCAFF_133.112	0
14- 16:	evm.model.FRAGSCAFF_223.674	evm.model.FRAGSCAFF_133.108	4e-92
## Alignment 15: score=507.0 e_value=1e-24 N=11 chr1.1&chr14.1 plus
15- 0:	evm.model.FRAGSCAFF_223.684	evm.model.FRAGSCAFF_133.385.1	4e-164
15- 1:	evm.model.FRAGSCAFF_223.686	evm.model.FRAGSCAFF_133.384	5e-56
15- 2:	evm.model.FRAGSCAFF_223.688	evm.model.FRAGSCAFF_133.383	6e-93
15- 3:	evm.model.FRAGSCAFF_223.706	evm.model.FRAGSCAFF_133.381	0
15- 4:	evm.model.FRAGSCAFF_223.710	evm.model.FRAGSCAFF_133.379	3e-75
15- 5:	evm.model.FRAGSCAFF_223.712	evm.model.FRAGSCAFF_133.377_evm.model.FRAGSCAFF_133.378	1e-149
15- 6:	evm.model.FRAGSCAFF_223.721	evm.model.FRAGSCAFF_133.373	8e-121
15- 7:	evm.model.FRAGSCAFF_223.729	evm.model.FRAGSCAFF_133.360	8e-129
15- 8:	evm.model.FRAGSCAFF_223.733	evm.model.FRAGSCAFF_133.358	7e-80
15- 9:	evm.model.FRAGSCAFF_223.751	evm.model.FRAGSCAFF_133.346	3e-152
15- 10:	evm.model.FRAGSCAFF_223.758	evm.model.FRAGSCAFF_133.344	3e-151
## Alignment 16: score=447.0 e_value=3.1e-22 N=10 chr1.1&chr14.1 plus
16- 0:	evm.model.FRAGSCAFF_129.416	evm.model.FRAGSCAFF_279.54	2e-12
16- 1:	evm.model.FRAGSCAFF_129.407	evm.model.FRAGSCAFF_279.55	5e-152
16- 2:	evm.model.FRAGSCAFF_129.398	evm.model.FRAGSCAFF_279.70	3e-89
16- 3:	evm.model.FRAGSCAFF_129.383	evm.model.FRAGSCAFF_279.75	2e-106
16- 4:	evm.model.FRAGSCAFF_129.380	evm.model.FRAGSCAFF_279.80	0
16- 5:	evm.model.FRAGSCAFF_129.379	evm.model.FRAGSCAFF_279.81	4e-79
16- 6:	evm.model.FRAGSCAFF_129.377	evm.model.FRAGSCAFF_279.86	3e-139
16- 7:	evm.model.FRAGSCAFF_129.376	evm.model.FRAGSCAFF_279.87	3e-119
16- 8:	evm.model.ORIGINAL_4665.13	evm.model.FRAGSCAFF_279.96	0
16- 9:	evm.model.ORIGINAL_4665.18	evm.model.FRAGSCAFF_279.99	0
## Alignment 17: score=404.0 e_value=4.9e-19 N=9 chr1.1&chr14.1 plus
17- 0:	evm.model.ORIGINAL_1958.14	evm.model.ORIGINAL_6248.166	0
17- 1:	evm.model.ORIGINAL_1958.11	evm.model.ORIGINAL_6248.163	3e-91
17- 2:	evm.model.ORIGINAL_1958.6	evm.model.ORIGINAL_6248.162	0
17- 3:	evm.model.ORIGINAL_1958.3	evm.model.ORIGINAL_6248.158	7e-31
17- 4:	evm.model.FRAGSCAFF_442.177	evm.model.ORIGINAL_6248.148	2e-45
17- 5:	evm.model.FRAGSCAFF_442.154	evm.model.FRAGSCAFF_279.21	0
17- 6:	evm.model.FRAGSCAFF_442.138	evm.model.FRAGSCAFF_279.37	8e-29
17- 7:	evm.model.FRAGSCAFF_442.137	evm.model.FRAGSCAFF_279.38	0
17- 8:	evm.model.FRAGSCAFF_442.130	evm.model.FRAGSCAFF_279.52	5e-43
## Alignment 18: score=373.0 e_value=1.2e-14 N=8 chr1.1&chr14.1 plus
18- 0:	evm.model.FRAGSCAFF_223.146	evm.model.FRAGSCAFF_133.341	3e-162
18- 1:	evm.model.FRAGSCAFF_223.157	evm.model.FRAGSCAFF_133.340	2e-156
18- 2:	evm.model.FRAGSCAFF_223.165	evm.model.FRAGSCAFF_133.337	0
18- 3:	evm.model.FRAGSCAFF_223.171	evm.model.FRAGSCAFF_133.336	1e-55
18- 4:	evm.model.FRAGSCAFF_223.180	evm.model.FRAGSCAFF_133.335	0
18- 5:	evm.model.FRAGSCAFF_223.198	evm.model.FRAGSCAFF_133.331	6e-91
18- 6:	evm.model.FRAGSCAFF_223.199	evm.model.FRAGSCAFF_133.330	3e-21
18- 7:	evm.model.FRAGSCAFF_223.200	evm.model.FRAGSCAFF_133.329	1e-89
## Alignment 19: score=4172.0 e_value=0 N=92 chr1.1&chr14.1 minus
19- 0:	evm.model.FRAGSCAFF_223.817	evm.model.FRAGSCAFF_133.426	2e-60
19- 1:	evm.model.FRAGSCAFF_223.820	evm.model.FRAGSCAFF_133.428	1e-42
19- 2:	evm.model.FRAGSCAFF_223.829	evm.model.FRAGSCAFF_133.429	2e-59
19- 3:	evm.model.FRAGSCAFF_223.830	evm.model.FRAGSCAFF_133.430	6e-72
19- 4:	evm.model.FRAGSCAFF_223.834	evm.model.FRAGSCAFF_133.431	0
19- 5:	evm.model.FRAGSCAFF_223.865	evm.model.FRAGSCAFF_133.438	1e-91
19- 6:	evm.model.FRAGSCAFF_223.874	evm.model.FRAGSCAFF_133.444	3e-23
19- 7:	evm.model.FRAGSCAFF_223.895	evm.model.FRAGSCAFF_133.447	5e-145
19- 8:	evm.model.FRAGSCAFF_223.896	evm.model.FRAGSCAFF_133.448	0
19- 9:	evm.model.FRAGSCAFF_223.900	evm.model.FRAGSCAFF_133.450.2	2e-157
19- 10:	evm.model.FRAGSCAFF_223.905	evm.model.FRAGSCAFF_133.455	0
19- 11:	evm.model.FRAGSCAFF_223.906.2	evm.model.FRAGSCAFF_133.456	0
19- 12:	evm.model.FRAGSCAFF_223.915	evm.model.FRAGSCAFF_133.459	0
19- 13:	evm.model.FRAGSCAFF_223.926	evm.model.FRAGSCAFF_133.470	0
19- 14:	evm.model.FRAGSCAFF_129.1754	evm.model.FRAGSCAFF_133.475	6e-39
19- 15:	evm.model.FRAGSCAFF_129.1752	evm.model.FRAGSCAFF_133.477	0
19- 16:	evm.model.FRAGSCAFF_129.1750	evm.model.FRAGSCAFF_133.478	0
19- 17:	evm.model.FRAGSCAFF_129.1743	evm.model.FRAGSCAFF_133.480	3e-42
19- 18:	evm.model.FRAGSCAFF_129.1724	evm.model.FRAGSCAFF_133.489	4e-26
19- 19:	evm.model.FRAGSCAFF_129.1722	evm.model.FRAGSCAFF_133.491	3e-153
19- 20:	evm.model.FRAGSCAFF_129.1719	evm.model.FRAGSCAFF_133.493	2e-130
19- 21:	evm.model.FRAGSCAFF_129.1700	evm.model.FRAGSCAFF_133.506	2e-138
19- 22:	evm.model.FRAGSCAFF_129.1699	evm.model.FRAGSCAFF_133.507	1e-73
19- 23:	evm.model.FRAGSCAFF_129.1696	evm.model.FRAGSCAFF_133.511	0
19- 24:	evm.model.FRAGSCAFF_129.1694	evm.model.FRAGSCAFF_133.512	2e-34
19- 25:	evm.model.FRAGSCAFF_129.1674	evm.model.FRAGSCAFF_133.525	0
19- 26:	evm.model.FRAGSCAFF_129.1672.3	evm.model.FRAGSCAFF_133.526	3e-61
19- 27:	evm.model.FRAGSCAFF_129.1668	evm.model.FRAGSCAFF_133.534	9e-78
19- 28:	evm.model.FRAGSCAFF_129.1667	evm.model.FRAGSCAFF_133.535	3e-58
19- 29:	evm.model.FRAGSCAFF_129.1661	evm.model.FRAGSCAFF_133.540	0
19- 30:	evm.model.FRAGSCAFF_129.1652	evm.model.FRAGSCAFF_133.546	0
19- 31:	evm.model.FRAGSCAFF_129.1641	evm.model.FRAGSCAFF_133.551	1e-129
19- 32:	evm.model.FRAGSCAFF_129.1639	evm.model.FRAGSCAFF_133.552	0
19- 33:	evm.model.FRAGSCAFF_129.1636	evm.model.FRAGSCAFF_133.555	1e-46
19- 34:	evm.model.FRAGSCAFF_129.1630	evm.model.FRAGSCAFF_133.557	0
19- 35:	evm.model.FRAGSCAFF_129.1624	evm.model.FRAGSCAFF_133.558	7e-155
19- 36:	evm.model.FRAGSCAFF_129.1623	evm.model.FRAGSCAFF_133.559	0
19- 37:	evm.model.FRAGSCAFF_129.1612	evm.model.FRAGSCAFF_133.564	9e-170
19- 38:	evm.model.FRAGSCAFF_129.1597	evm.model.FRAGSCAFF_133.577	1e-140
19- 39:	evm.model.FRAGSCAFF_129.1587	evm.model.FRAGSCAFF_133.580	0
19- 40:	evm.model.FRAGSCAFF_129.1577	evm.model.FRAGSCAFF_133.588	2e-135
19- 41:	evm.model.FRAGSCAFF_129.1563	evm.model.FRAGSCAFF_133.598	6e-18
19- 42:	evm.model.FRAGSCAFF_129.1552	evm.model.FRAGSCAFF_133.600	4e-118
19- 43:	evm.model.FRAGSCAFF_129.1546	evm.model.FRAGSCAFF_133.605	0
19- 44:	evm.model.FRAGSCAFF_129.1545	evm.model.FRAGSCAFF_133.607	0
19- 45:	evm.model.FRAGSCAFF_129.1541	evm.model.FRAGSCAFF_133.613	9e-53
19- 46:	evm.model.FRAGSCAFF_129.1533	evm.model.FRAGSCAFF_133.622	2e-152
19- 47:	evm.model.FRAGSCAFF_129.1529	evm.model.FRAGSCAFF_133.644	0
19- 48:	evm.model.FRAGSCAFF_129.1528	evm.model.FRAGSCAFF_133.648	2e-108
19- 49:	evm.model.FRAGSCAFF_129.1521	evm.model.FRAGSCAFF_133.655	1e-30
19- 50:	evm.model.FRAGSCAFF_129.1520	evm.model.FRAGSCAFF_133.656	3e-47
19- 51:	evm.model.FRAGSCAFF_129.1512	evm.model.FRAGSCAFF_377.6	1e-160
19- 52:	evm.model.FRAGSCAFF_129.1507	evm.model.FRAGSCAFF_377.8	4e-93
19- 53:	evm.model.FRAGSCAFF_129.1503	evm.model.FRAGSCAFF_377.9	0
19- 54:	evm.model.FRAGSCAFF_129.1494	evm.model.FRAGSCAFF_377.13	0
19- 55:	evm.model.FRAGSCAFF_129.1493	evm.model.FRAGSCAFF_377.18	1e-41
19- 56:	evm.model.FRAGSCAFF_129.1488	evm.model.FRAGSCAFF_377.20	3e-15
19- 57:	evm.model.FRAGSCAFF_129.1485	evm.model.FRAGSCAFF_377.23	5e-126
19- 58:	evm.model.FRAGSCAFF_129.1484	evm.model.FRAGSCAFF_377.24	0
19- 59:	evm.model.FRAGSCAFF_129.1483	evm.model.FRAGSCAFF_377.32	1e-85
19- 60:	evm.model.FRAGSCAFF_129.1482	evm.model.FRAGSCAFF_377.33	0
19- 61:	evm.model.FRAGSCAFF_129.1473	evm.model.FRAGSCAFF_377.40	1e-117
19- 62:	evm.model.FRAGSCAFF_129.1472	evm.model.FRAGSCAFF_377.45	2e-126
19- 63:	evm.model.FRAGSCAFF_129.1466	evm.model.FRAGSCAFF_377.47	5e-105
19- 64:	evm.model.FRAGSCAFF_129.1457	evm.model.FRAGSCAFF_377.54	0
19- 65:	evm.model.FRAGSCAFF_129.1453	evm.model.FRAGSCAFF_377.55	0
19- 66:	evm.model.FRAGSCAFF_129.1451	evm.model.FRAGSCAFF_377.57	2e-51
19- 67:	evm.model.FRAGSCAFF_129.1441	evm.model.FRAGSCAFF_377.66	3e-158
19- 68:	evm.model.FRAGSCAFF_129.1438	evm.model.FRAGSCAFF_377.67	8e-66
19- 69:	evm.model.FRAGSCAFF_129.1420	evm.model.FRAGSCAFF_377.72.2	0
19- 70:	evm.model.FRAGSCAFF_129.1406	evm.model.FRAGSCAFF_377.94	9e-132
19- 71:	evm.model.FRAGSCAFF_129.1399	evm.model.FRAGSCAFF_377.98	1e-37
19- 72:	evm.model.FRAGSCAFF_129.1387	evm.model.FRAGSCAFF_377.107	2e-42
19- 73:	evm.model.FRAGSCAFF_129.1381	evm.model.FRAGSCAFF_377.110	5e-122
19- 74:	evm.model.FRAGSCAFF_129.1380	evm.model.FRAGSCAFF_377.113	6e-161
19- 75:	evm.model.FRAGSCAFF_129.1375	evm.model.FRAGSCAFF_377.121	7e-82
19- 76:	evm.model.FRAGSCAFF_129.1369	evm.model.FRAGSCAFF_377.122.3	1e-172
19- 77:	evm.model.FRAGSCAFF_129.1362	evm.model.FRAGSCAFF_377.127	8e-151
19- 78:	evm.model.FRAGSCAFF_129.1350	evm.model.FRAGSCAFF_377.135	0
19- 79:	evm.model.FRAGSCAFF_129.1346	evm.model.FRAGSCAFF_377.139	1e-14
19- 80:	evm.model.FRAGSCAFF_129.1343	evm.model.FRAGSCAFF_377.141	5e-162
19- 81:	evm.model.FRAGSCAFF_129.1342	evm.model.FRAGSCAFF_377.150	0
19- 82:	evm.model.FRAGSCAFF_129.1333	evm.model.FRAGSCAFF_343.5	9e-124
19- 83:	evm.model.FRAGSCAFF_129.1332	evm.model.FRAGSCAFF_343.8.2	0
19- 84:	evm.model.FRAGSCAFF_129.1319	evm.model.FRAGSCAFF_343.18	6e-21
19- 85:	evm.model.FRAGSCAFF_129.1315	evm.model.FRAGSCAFF_343.24	0
19- 86:	evm.model.FRAGSCAFF_129.1307	evm.model.FRAGSCAFF_343.25	3e-126
19- 87:	evm.model.FRAGSCAFF_129.1293	evm.model.FRAGSCAFF_343.32	6e-81
19- 88:	evm.model.FRAGSCAFF_129.1291	evm.model.FRAGSCAFF_343.34	0
19- 89:	evm.model.FRAGSCAFF_129.1280	evm.model.FRAGSCAFF_343.41	5e-138
19- 90:	evm.model.FRAGSCAFF_129.1270	evm.model.FRAGSCAFF_343.48	0
19- 91:	evm.model.FRAGSCAFF_129.1257	evm.model.FRAGSCAFF_343.50	3e-128
## Alignment 20: score=1439.0 e_value=3.6e-100 N=31 chr1.1&chr14.1 minus
20- 0:	evm.model.FRAGSCAFF_129.1211	evm.model.FRAGSCAFF_343.57	3e-105
20- 1:	evm.model.FRAGSCAFF_129.1199	evm.model.FRAGSCAFF_343.66	0
20- 2:	evm.model.FRAGSCAFF_129.1193	evm.model.FRAGSCAFF_343.68	1e-75
20- 3:	evm.model.FRAGSCAFF_129.1191	evm.model.FRAGSCAFF_343.70	2e-52
20- 4:	evm.model.FRAGSCAFF_129.1187	evm.model.FRAGSCAFF_343.75	0
20- 5:	evm.model.FRAGSCAFF_129.1181	evm.model.FRAGSCAFF_343.82	0
20- 6:	evm.model.FRAGSCAFF_129.1176	evm.model.FRAGSCAFF_343.84	0
20- 7:	evm.model.FRAGSCAFF_129.1157	evm.model.FRAGSCAFF_343.92	0
20- 8:	evm.model.FRAGSCAFF_129.1152	evm.model.FRAGSCAFF_343.99	0
20- 9:	evm.model.FRAGSCAFF_129.1146	evm.model.FRAGSCAFF_343.104	1e-98
20- 10:	evm.model.FRAGSCAFF_129.1142	evm.model.FRAGSCAFF_343.106	6e-177
20- 11:	evm.model.FRAGSCAFF_129.1131	evm.model.FRAGSCAFF_343.111	5e-43
20- 12:	evm.model.FRAGSCAFF_129.1107	evm.model.FRAGSCAFF_343.112	0
20- 13:	evm.model.FRAGSCAFF_129.1105	evm.model.FRAGSCAFF_343.113	0
20- 14:	evm.model.FRAGSCAFF_129.1102	evm.model.FRAGSCAFF_343.117	2e-150
20- 15:	evm.model.FRAGSCAFF_129.1101	evm.model.FRAGSCAFF_343.118	1e-68
20- 16:	evm.model.FRAGSCAFF_129.1097	evm.model.FRAGSCAFF_343.120	0
20- 17:	evm.model.FRAGSCAFF_129.1092	evm.model.FRAGSCAFF_343.124	0
20- 18:	evm.model.FRAGSCAFF_129.1088	evm.model.FRAGSCAFF_343.129	0
20- 19:	evm.model.FRAGSCAFF_129.1087	evm.model.FRAGSCAFF_343.130	1e-111
20- 20:	evm.model.FRAGSCAFF_129.1081	evm.model.FRAGSCAFF_343.133	0
20- 21:	evm.model.FRAGSCAFF_129.1078	evm.model.FRAGSCAFF_343.134	6e-154
20- 22:	evm.model.FRAGSCAFF_129.1066	evm.model.FRAGSCAFF_343.140	2e-61
20- 23:	evm.model.FRAGSCAFF_129.1061	evm.model.FRAGSCAFF_343.142	1e-36
20- 24:	evm.model.FRAGSCAFF_129.1059	evm.model.FRAGSCAFF_343.146	0
20- 25:	evm.model.FRAGSCAFF_129.1055.1	evm.model.FRAGSCAFF_343.147	0
20- 26:	evm.model.FRAGSCAFF_129.1053	evm.model.FRAGSCAFF_343.148	4e-152
20- 27:	evm.model.FRAGSCAFF_129.1052	evm.model.FRAGSCAFF_343.153	3e-151
20- 28:	evm.model.FRAGSCAFF_129.1047	evm.model.FRAGSCAFF_343.156	0
20- 29:	evm.model.FRAGSCAFF_129.1040	evm.model.FRAGSCAFF_83.11	6e-14
20- 30:	evm.model.FRAGSCAFF_129.1032	evm.model.FRAGSCAFF_83.15	5e-107
## Alignment 21: score=603.0 e_value=4.7e-29 N=13 chr1.1&chr14.1 minus
21- 0:	evm.model.ORIGINAL_1958.76	evm.model.ORIGINAL_2671.289	1e-29
21- 1:	evm.model.ORIGINAL_1958.74	evm.model.ORIGINAL_2671.291	8e-13
21- 2:	evm.model.ORIGINAL_1958.68	evm.model.ORIGINAL_2671.304	5e-137
21- 3:	evm.model.ORIGINAL_1958.60	evm.model.ORIGINAL_2671.308	0
21- 4:	evm.model.ORIGINAL_1958.59	evm.model.ORIGINAL_2671.311	0
21- 5:	evm.model.ORIGINAL_1958.50	evm.model.ORIGINAL_2671.315	1e-33
21- 6:	evm.model.ORIGINAL_1958.47	evm.model.ORIGINAL_5567.1	2e-113
21- 7:	evm.model.ORIGINAL_1958.44	evm.model.ORIGINAL_5567.8	7e-176
21- 8:	evm.model.ORIGINAL_1958.41	evm.model.ORIGINAL_5567.10	0
21- 9:	evm.model.ORIGINAL_1958.40	evm.model.ORIGINAL_5567.11	0
21- 10:	evm.model.ORIGINAL_1958.34	evm.model.ORIGINAL_5567.17	9e-102
21- 11:	evm.model.ORIGINAL_1958.31.6	evm.model.ORIGINAL_5567.31	3e-72
21- 12:	evm.model.ORIGINAL_1958.17	evm.model.ORIGINAL_5567.43	2e-167
## Alignment 22: score=500.0 e_value=1.3e-22 N=11 chr1.1&chr14.1 minus
22- 0:	evm.model.FRAGSCAFF_223.30	evm.model.FRAGSCAFF_133.388	0
22- 1:	evm.model.FRAGSCAFF_223.42	evm.model.FRAGSCAFF_133.395	0
22- 2:	evm.model.FRAGSCAFF_223.61	evm.model.FRAGSCAFF_133.396	3e-13
22- 3:	evm.model.FRAGSCAFF_223.63	evm.model.FRAGSCAFF_133.397	4e-46
22- 4:	evm.model.FRAGSCAFF_223.77	evm.model.FRAGSCAFF_133.402	3e-83
22- 5:	evm.model.FRAGSCAFF_223.85.1	evm.model.FRAGSCAFF_133.403	0
22- 6:	evm.model.FRAGSCAFF_223.87	evm.model.FRAGSCAFF_133.404	3e-72
22- 7:	evm.model.FRAGSCAFF_223.91	evm.model.FRAGSCAFF_133.407.1	3e-144
22- 8:	evm.model.FRAGSCAFF_223.105	evm.model.FRAGSCAFF_133.410.1	0
22- 9:	evm.model.FRAGSCAFF_223.115	evm.model.FRAGSCAFF_133.413	7e-42
22- 10:	evm.model.FRAGSCAFF_223.117	evm.model.FRAGSCAFF_133.417	4e-135
## Alignment 23: score=486.0 e_value=1.3e-23 N=11 chr1.1&chr14.1 minus
23- 0:	evm.model.ORIGINAL_5515.10	evm.model.FRAGSCAFF_133.69	4e-161
23- 1:	evm.model.ORIGINAL_5515.40	evm.model.FRAGSCAFF_133.70	4e-71
23- 2:	evm.model.ORIGINAL_5515.59	evm.model.FRAGSCAFF_133.74	0
23- 3:	evm.model.FRAGSCAFF_224.93	evm.model.FRAGSCAFF_133.84.2	0
23- 4:	evm.model.FRAGSCAFF_224.100	evm.model.FRAGSCAFF_133.89	0
23- 5:	evm.model.FRAGSCAFF_224.105.1	evm.model.FRAGSCAFF_133.94	1e-56
23- 6:	evm.model.FRAGSCAFF_224.109	evm.model.FRAGSCAFF_133.96	2e-43
23- 7:	evm.model.FRAGSCAFF_224.111	evm.model.FRAGSCAFF_133.97	1e-109
23- 8:	evm.model.FRAGSCAFF_224.117	evm.model.FRAGSCAFF_133.98	9e-54
23- 9:	evm.model.FRAGSCAFF_223.18	evm.model.FRAGSCAFF_133.103	2e-43
23- 10:	evm.model.FRAGSCAFF_223.25	evm.model.FRAGSCAFF_133.105	0
## Alignment 24: score=298.0 e_value=1.1e-12 N=7 chr1.1&chr14.1 minus
24- 0:	evm.model.FRAGSCAFF_390.448	evm.model.FRAGSCAFF_297.44	6e-34
24- 1:	evm.model.FRAGSCAFF_390.470	evm.model.ORIGINAL_6575.87	0
24- 2:	evm.model.FRAGSCAFF_390.478	evm.model.ORIGINAL_6575.84	0
24- 3:	evm.model.FRAGSCAFF_390.481	evm.model.ORIGINAL_6575.83	0
24- 4:	evm.model.FRAGSCAFF_390.492	evm.model.ORIGINAL_6575.74	3e-93
24- 5:	evm.model.FRAGSCAFF_390.495	evm.model.ORIGINAL_6575.61	0
24- 6:	evm.model.FRAGSCAFF_390.510	evm.model.ORIGINAL_6575.34	3e-10
## Alignment 25: score=254.0 e_value=3.3e-09 N=6 chr1.1&chr14.1 minus
25- 0:	evm.model.FRAGSCAFF_442.88	evm.model.ORIGINAL_2671.175	4e-80
25- 1:	evm.model.FRAGSCAFF_442.78	evm.model.ORIGINAL_2671.180	2e-143
25- 2:	evm.model.FRAGSCAFF_442.75	evm.model.ORIGINAL_2671.182	8e-109
25- 3:	evm.model.FRAGSCAFF_442.72	evm.model.ORIGINAL_2671.185	5e-39
25- 4:	evm.model.FRAGSCAFF_442.41	evm.model.ORIGINAL_2671.191	0
25- 5:	evm.model.FRAGSCAFF_442.23	evm.model.ORIGINAL_2671.194	0
## Alignment 26: score=251.0 e_value=2.5e-08 N=6 chr1.1&chr14.1 minus
26- 0:	evm.model.FRAGSCAFF_127.135	evm.model.FRAGSCAFF_133.53	2e-96
26- 1:	evm.model.FRAGSCAFF_127.96	evm.model.FRAGSCAFF_133.57	5e-71
26- 2:	evm.model.FRAGSCAFF_127.69	evm.model.FRAGSCAFF_133.59	0
26- 3:	evm.model.FRAGSCAFF_127.66	evm.model.FRAGSCAFF_133.60	2e-133
26- 4:	evm.model.FRAGSCAFF_127.56	evm.model.FRAGSCAFF_133.62	1e-47
26- 5:	evm.model.FRAGSCAFF_127.33	evm.model.FRAGSCAFF_133.65	0
## Alignment 27: score=251.0 e_value=1.8e-08 N=6 chr1.1&chr14.1 minus
27- 0:	evm.model.FRAGSCAFF_127.257.6	evm.model.FRAGSCAFF_133.36	0
27- 1:	evm.model.FRAGSCAFF_127.253	evm.model.FRAGSCAFF_133.37	6e-49
27- 2:	evm.model.FRAGSCAFF_127.218.1	evm.model.FRAGSCAFF_133.39	0
27- 3:	evm.model.FRAGSCAFF_127.204	evm.model.FRAGSCAFF_133.43	3e-38
27- 4:	evm.model.FRAGSCAFF_127.189	evm.model.FRAGSCAFF_133.47	2e-137
27- 5:	evm.model.FRAGSCAFF_127.180	evm.model.FRAGSCAFF_133.51	6e-107
## Alignment 28: score=595.0 e_value=1.9e-29 N=13 chr1.1&chr15.1 plus
28- 0:	evm.model.ORIGINAL_1958.90	evm.model.FRAGSCAFF_132.629	6e-36
28- 1:	evm.model.ORIGINAL_1958.86	evm.model.FRAGSCAFF_132.627	0
28- 2:	evm.model.ORIGINAL_1958.81	DlbHLH162	1e-123
28- 3:	evm.model.ORIGINAL_1958.74	evm.model.FRAGSCAFF_132.618	2e-55
28- 4:	evm.model.ORIGINAL_1958.59	evm.model.FRAGSCAFF_132.608	0
28- 5:	evm.model.ORIGINAL_1958.48	evm.model.FRAGSCAFF_132.607	3e-108
28- 6:	evm.model.ORIGINAL_1958.47	evm.model.FRAGSCAFF_132.606	0
28- 7:	evm.model.ORIGINAL_1958.44	evm.model.FRAGSCAFF_132.605	3e-176
28- 8:	evm.model.ORIGINAL_1958.41	evm.model.FRAGSCAFF_132.598	0
28- 9:	evm.model.ORIGINAL_1958.34	evm.model.FRAGSCAFF_132.591	1e-106
28- 10:	evm.model.ORIGINAL_1958.31.6	evm.model.FRAGSCAFF_132.581	4e-69
28- 11:	evm.model.ORIGINAL_1958.25	evm.model.FRAGSCAFF_132.576.1	0
28- 12:	evm.model.ORIGINAL_1958.17	evm.model.FRAGSCAFF_132.565	7e-170
## Alignment 29: score=494.0 e_value=1.2e-26 N=12 chr1.1&chr15.1 plus
29- 0:	evm.model.FRAGSCAFF_129.407	evm.model.FRAGSCAFF_132.207	1e-153
29- 1:	evm.model.FRAGSCAFF_129.383	evm.model.FRAGSCAFF_132.197.2	1e-100
29- 2:	evm.model.FRAGSCAFF_129.380	evm.model.FRAGSCAFF_132.196	0
29- 3:	evm.model.FRAGSCAFF_129.364	evm.model.FRAGSCAFF_132.190	0
29- 4:	evm.model.ORIGINAL_4665.18	evm.model.FRAGSCAFF_132.189	0
29- 5:	evm.model.ORIGINAL_4665.19	evm.model.FRAGSCAFF_132.178	0
29- 6:	evm.model.ORIGINAL_4665.50	evm.model.FRAGSCAFF_132.176	2e-10
29- 7:	evm.model.ORIGINAL_4665.64	evm.model.FRAGSCAFF_132.168	2e-54
29- 8:	evm.model.ORIGINAL_4665.82	evm.model.FRAGSCAFF_132.160	0
29- 9:	evm.model.ORIGINAL_4665.89	evm.model.FRAGSCAFF_132.157	3e-76
29- 10:	evm.model.ORIGINAL_4665.101	evm.model.FRAGSCAFF_132.153	7e-114
29- 11:	evm.model.ORIGINAL_4665.106	evm.model.FRAGSCAFF_132.150	7e-19
## Alignment 30: score=416.0 e_value=1.6e-20 N=9 chr1.1&chr15.1 plus
30- 0:	evm.model.ORIGINAL_1958.7	evm.model.FRAGSCAFF_132.236	1e-35
30- 1:	evm.model.ORIGINAL_1958.6	evm.model.FRAGSCAFF_132.235	0
30- 2:	evm.model.FRAGSCAFF_442.162	evm.model.FRAGSCAFF_132.225	6e-45
30- 3:	evm.model.FRAGSCAFF_442.155	evm.model.FRAGSCAFF_132.222	1e-21
30- 4:	evm.model.FRAGSCAFF_442.154	evm.model.FRAGSCAFF_132.221	0
30- 5:	evm.model.FRAGSCAFF_442.141	evm.model.FRAGSCAFF_132.214	6e-12
30- 6:	evm.model.FRAGSCAFF_442.138	evm.model.FRAGSCAFF_132.213	0
30- 7:	evm.model.FRAGSCAFF_442.137	evm.model.FRAGSCAFF_132.211_evm.model.FRAGSCAFF_132.212	0
30- 8:	evm.model.FRAGSCAFF_442.130	evm.model.FRAGSCAFF_132.208	4e-123
## Alignment 31: score=330.0 e_value=1.3e-10 N=7 chr1.1&chr15.1 plus
31- 0:	evm.model.FRAGSCAFF_442.91	evm.model.FRAGSCAFF_132.756	3e-174
31- 1:	evm.model.FRAGSCAFF_442.88	evm.model.FRAGSCAFF_132.751	2e-112
31- 2:	evm.model.FRAGSCAFF_442.85	evm.model.FRAGSCAFF_132.747	9e-106
31- 3:	evm.model.FRAGSCAFF_442.79	evm.model.FRAGSCAFF_132.744	0
31- 4:	evm.model.FRAGSCAFF_442.75	evm.model.FRAGSCAFF_132.741	2e-66
31- 5:	evm.model.FRAGSCAFF_442.67.1	evm.model.FRAGSCAFF_132.735	0
31- 6:	evm.model.FRAGSCAFF_442.61	evm.model.FRAGSCAFF_132.733	8e-20
## Alignment 32: score=278.0 e_value=4.1e-09 N=6 chr1.1&chr15.1 plus
32- 0:	evm.model.FRAGSCAFF_223.874	evm.model.ORIGINAL_4683.106	8e-22
32- 1:	evm.model.FRAGSCAFF_223.894	evm.model.ORIGINAL_4683.108	2e-24
32- 2:	evm.model.FRAGSCAFF_223.895	evm.model.ORIGINAL_4683.109	1e-149
32- 3:	evm.model.FRAGSCAFF_223.896	evm.model.ORIGINAL_4683.110	0
32- 4:	evm.model.FRAGSCAFF_223.900	evm.model.ORIGINAL_4683.112	2e-152
32- 5:	evm.model.FRAGSCAFF_223.905	evm.model.ORIGINAL_4683.116	0
## Alignment 33: score=5953.0 e_value=0 N=130 chr1.1&chr15.1 minus
33- 0:	evm.model.FRAGSCAFF_223.813.1	evm.model.ORIGINAL_2703.6	1e-123
33- 1:	evm.model.FRAGSCAFF_223.820	evm.model.ORIGINAL_2703.5	3e-40
33- 2:	evm.model.FRAGSCAFF_223.830	evm.model.ORIGINAL_2703.3	6e-80
33- 3:	evm.model.FRAGSCAFF_223.854	evm.model.ORIGINAL_2703.1	2e-36
33- 4:	evm.model.FRAGSCAFF_223.865	evm.model.ORIGINAL_4683.120	9e-90
33- 5:	evm.model.FRAGSCAFF_223.896	evm.model.ORIGINAL_4683.110	0
33- 6:	evm.model.FRAGSCAFF_223.916	evm.model.ORIGINAL_4683.103	5e-168
33- 7:	evm.model.FRAGSCAFF_223.927.3	evm.model.ORIGINAL_4683.96	0
33- 8:	evm.model.FRAGSCAFF_129.1754	evm.model.ORIGINAL_4683.91	2e-41
33- 9:	evm.model.FRAGSCAFF_129.1750	evm.model.ORIGINAL_4683.89	0
33- 10:	evm.model.FRAGSCAFF_129.1742	evm.model.ORIGINAL_4683.86	1e-17
33- 11:	evm.model.FRAGSCAFF_129.1736	evm.model.ORIGINAL_4683.85	3e-60
33- 12:	evm.model.FRAGSCAFF_129.1719	evm.model.ORIGINAL_4683.76	7e-127
33- 13:	evm.model.FRAGSCAFF_129.1712	evm.model.ORIGINAL_4683.72	7e-115
33- 14:	evm.model.FRAGSCAFF_129.1701	evm.model.ORIGINAL_4683.67	0
33- 15:	evm.model.FRAGSCAFF_129.1700	evm.model.ORIGINAL_4683.66	2e-104
33- 16:	evm.model.FRAGSCAFF_129.1699	evm.model.ORIGINAL_4683.65.2	9e-100
33- 17:	evm.model.FRAGSCAFF_129.1676	evm.model.ORIGINAL_4683.58	0
33- 18:	evm.model.FRAGSCAFF_129.1674	evm.model.ORIGINAL_4683.56	0
33- 19:	evm.model.FRAGSCAFF_129.1672.3	evm.model.ORIGINAL_4683.55	2e-78
33- 20:	evm.model.FRAGSCAFF_129.1668	evm.model.ORIGINAL_4683.49	2e-71
33- 21:	evm.model.FRAGSCAFF_129.1667	evm.model.ORIGINAL_4683.48	7e-57
33- 22:	evm.model.FRAGSCAFF_129.1661	evm.model.ORIGINAL_4683.45	0
33- 23:	evm.model.FRAGSCAFF_129.1654.1	evm.model.ORIGINAL_4683.39.1	0
33- 24:	evm.model.FRAGSCAFF_129.1651.2	evm.model.ORIGINAL_4683.38	1e-88
33- 25:	evm.model.FRAGSCAFF_129.1646	evm.model.ORIGINAL_4683.36	1e-18
33- 26:	evm.model.FRAGSCAFF_129.1639	evm.model.ORIGINAL_4683.35	0
33- 27:	evm.model.FRAGSCAFF_129.1636	evm.model.ORIGINAL_4683.34	3e-49
33- 28:	evm.model.FRAGSCAFF_129.1634	evm.model.ORIGINAL_4683.32	0
33- 29:	evm.model.FRAGSCAFF_129.1630	evm.model.ORIGINAL_4683.31	2e-167
33- 30:	evm.model.FRAGSCAFF_129.1623	evm.model.ORIGINAL_4683.30	0
33- 31:	evm.model.FRAGSCAFF_129.1614	evm.model.ORIGINAL_4683.27	2e-159
33- 32:	evm.model.FRAGSCAFF_129.1610	evm.model.ORIGINAL_4683.23	3e-27
33- 33:	evm.model.FRAGSCAFF_129.1606	evm.model.ORIGINAL_4683.21	2e-93
33- 34:	evm.model.FRAGSCAFF_129.1589	evm.model.ORIGINAL_4683.15	2e-31
33- 35:	evm.model.FRAGSCAFF_129.1583	evm.model.ORIGINAL_4683.8	7e-162
33- 36:	evm.model.FRAGSCAFF_129.1577	evm.model.ORIGINAL_4683.5	2e-135
33- 37:	evm.model.FRAGSCAFF_129.1571	evm.model.ORIGINAL_5603.6	6e-62
33- 38:	evm.model.FRAGSCAFF_129.1568	evm.model.ORIGINAL_5603.8	0
33- 39:	evm.model.FRAGSCAFF_129.1546	evm.model.ORIGINAL_5603.15	0
33- 40:	evm.model.FRAGSCAFF_129.1545	evm.model.ORIGINAL_5603.18	0
33- 41:	evm.model.FRAGSCAFF_129.1541	evm.model.ORIGINAL_5603.27	6e-53
33- 42:	evm.model.FRAGSCAFF_129.1539	evm.model.ORIGINAL_5603.28	0
33- 43:	evm.model.FRAGSCAFF_129.1537	evm.model.ORIGINAL_5603.31	5e-166
33- 44:	evm.model.FRAGSCAFF_129.1533	evm.model.ORIGINAL_5603.35	6e-153
33- 45:	evm.model.FRAGSCAFF_129.1528	evm.model.ORIGINAL_5603.43	3e-108
33- 46:	evm.model.FRAGSCAFF_129.1518	evm.model.ORIGINAL_5603.49	6e-19
33- 47:	evm.model.FRAGSCAFF_129.1516	evm.model.ORIGINAL_5603.50	9e-51
33- 48:	evm.model.FRAGSCAFF_129.1512	evm.model.ORIGINAL_5603.51	2e-160
33- 49:	evm.model.FRAGSCAFF_129.1507	evm.model.ORIGINAL_5603.54	1e-88
33- 50:	evm.model.FRAGSCAFF_129.1503	evm.model.ORIGINAL_5603.56	0
33- 51:	evm.model.FRAGSCAFF_129.1497	evm.model.ORIGINAL_5603.58	8e-32
33- 52:	evm.model.FRAGSCAFF_129.1494	evm.model.ORIGINAL_5603.59	0
33- 53:	evm.model.FRAGSCAFF_129.1493	evm.model.ORIGINAL_5603.62	2e-44
33- 54:	evm.model.FRAGSCAFF_129.1491	evm.model.ORIGINAL_5603.63	0
33- 55:	evm.model.FRAGSCAFF_129.1488	evm.model.ORIGINAL_5603.66	1e-15
33- 56:	evm.model.FRAGSCAFF_129.1485	evm.model.ORIGINAL_5603.70	2e-122
33- 57:	evm.model.FRAGSCAFF_129.1484	evm.model.ORIGINAL_5603.71	0
33- 58:	evm.model.FRAGSCAFF_129.1482	evm.model.ORIGINAL_5603.72	0
33- 59:	evm.model.FRAGSCAFF_129.1479	evm.model.ORIGINAL_5603.75	3e-07
33- 60:	evm.model.FRAGSCAFF_129.1478	evm.model.ORIGINAL_5603.76	0
33- 61:	evm.model.FRAGSCAFF_129.1473	evm.model.ORIGINAL_5603.78	1e-119
33- 62:	evm.model.FRAGSCAFF_129.1472	evm.model.ORIGINAL_5603.82	0
33- 63:	evm.model.FRAGSCAFF_129.1471	evm.model.ORIGINAL_5603.85	3e-85
33- 64:	evm.model.FRAGSCAFF_129.1457	evm.model.ORIGINAL_5603.92	0
33- 65:	evm.model.FRAGSCAFF_129.1451	evm.model.ORIGINAL_5603.95	9e-57
33- 66:	evm.model.FRAGSCAFF_129.1448	evm.model.ORIGINAL_5603.96	0
33- 67:	evm.model.FRAGSCAFF_129.1446	evm.model.ORIGINAL_5603.99	0
33- 68:	evm.model.FRAGSCAFF_129.1441	evm.model.ORIGINAL_5603.102	4e-22
33- 69:	evm.model.FRAGSCAFF_129.1420	evm.model.ORIGINAL_5603.106	0
33- 70:	evm.model.FRAGSCAFF_129.1410	evm.model.ORIGINAL_5603.112	1e-12
33- 71:	evm.model.FRAGSCAFF_129.1406	evm.model.ORIGINAL_5603.114	3e-127
33- 72:	evm.model.FRAGSCAFF_129.1397	evm.model.ORIGINAL_5603.119	3e-32
33- 73:	evm.model.FRAGSCAFF_129.1390.2	evm.model.ORIGINAL_5603.125	5e-79
33- 74:	evm.model.FRAGSCAFF_129.1382	evm.model.ORIGINAL_5603.128	3e-75
33- 75:	evm.model.FRAGSCAFF_129.1381	evm.model.ORIGINAL_5603.130	2e-113
33- 76:	evm.model.FRAGSCAFF_129.1380	evm.model.ORIGINAL_5603.132	4e-162
33- 77:	evm.model.FRAGSCAFF_129.1375	evm.model.ORIGINAL_5603.137	4e-82
33- 78:	evm.model.FRAGSCAFF_129.1369	evm.model.ORIGINAL_5603.139	0
33- 79:	evm.model.FRAGSCAFF_129.1361	evm.model.ORIGINAL_5603.140	2e-67
33- 80:	evm.model.FRAGSCAFF_129.1359	evm.model.ORIGINAL_5603.141	4e-173
33- 81:	evm.model.FRAGSCAFF_129.1344	evm.model.ORIGINAL_5603.146	1e-87
33- 82:	evm.model.FRAGSCAFF_129.1343	evm.model.ORIGINAL_5603.147	4e-172
33- 83:	evm.model.FRAGSCAFF_129.1339	evm.model.ORIGINAL_5603.151	0
33- 84:	evm.model.FRAGSCAFF_129.1331	evm.model.ORIGINAL_5603.159	8e-90
33- 85:	evm.model.FRAGSCAFF_129.1315	evm.model.ORIGINAL_5603.169	0
33- 86:	evm.model.FRAGSCAFF_129.1307	evm.model.ORIGINAL_5603.171	8e-118
33- 87:	evm.model.FRAGSCAFF_129.1291	evm.model.ORIGINAL_5603.177	0
33- 88:	evm.model.FRAGSCAFF_129.1289	evm.model.ORIGINAL_5603.183	0
33- 89:	evm.model.FRAGSCAFF_129.1287	evm.model.ORIGINAL_5603.185	3e-87
33- 90:	evm.model.FRAGSCAFF_129.1280	evm.model.ORIGINAL_5603.191	7e-152
33- 91:	evm.model.FRAGSCAFF_129.1270	evm.model.ORIGINAL_5603.196	0
33- 92:	evm.model.FRAGSCAFF_129.1253	evm.model.ORIGINAL_5603.203	0
33- 93:	evm.model.FRAGSCAFF_129.1247	evm.model.ORIGINAL_5603.207	4e-64
33- 94:	evm.model.FRAGSCAFF_129.1246.1	evm.model.ORIGINAL_5603.209	5e-177
33- 95:	evm.model.FRAGSCAFF_129.1234	evm.model.ORIGINAL_5603.213	4e-96
33- 96:	evm.model.FRAGSCAFF_129.1233	evm.model.ORIGINAL_5603.216	4e-82
33- 97:	evm.model.FRAGSCAFF_129.1228	evm.model.ORIGINAL_5603.222	6e-77
33- 98:	evm.model.FRAGSCAFF_129.1225	evm.model.ORIGINAL_5603.223	1e-60
33- 99:	evm.model.FRAGSCAFF_129.1219	evm.model.ORIGINAL_5603.227	0
33-100:	evm.model.FRAGSCAFF_129.1203	evm.model.ORIGINAL_5603.240	4e-45
33-101:	evm.model.FRAGSCAFF_129.1202	evm.model.ORIGINAL_5603.242	2e-27
33-102:	evm.model.FRAGSCAFF_129.1199	evm.model.ORIGINAL_5603.247	0
33-103:	evm.model.FRAGSCAFF_129.1196	evm.model.ORIGINAL_5603.251	8e-137
33-104:	evm.model.FRAGSCAFF_129.1195	evm.model.ORIGINAL_5603.256	0
33-105:	evm.model.FRAGSCAFF_129.1194	evm.model.ORIGINAL_5603.257	1e-170
33-106:	evm.model.FRAGSCAFF_129.1193	evm.model.ORIGINAL_5603.258	2e-74
33-107:	evm.model.FRAGSCAFF_129.1181	evm.model.ORIGINAL_5603.264	0
33-108:	evm.model.FRAGSCAFF_129.1155	evm.model.ORIGINAL_5603.278	3e-124
33-109:	evm.model.FRAGSCAFF_129.1152	evm.model.ORIGINAL_5603.281	0
33-110:	evm.model.FRAGSCAFF_129.1146	evm.model.ORIGINAL_5603.286	2e-101
33-111:	evm.model.FRAGSCAFF_129.1142	evm.model.ORIGINAL_5603.288	1e-177
33-112:	evm.model.FRAGSCAFF_129.1131	evm.model.ORIGINAL_5603.295	4e-48
33-113:	evm.model.FRAGSCAFF_129.1107	evm.model.ORIGINAL_5603.297	0
33-114:	evm.model.FRAGSCAFF_129.1105	evm.model.ORIGINAL_5603.298.4	0
33-115:	evm.model.FRAGSCAFF_129.1101	evm.model.ORIGINAL_5603.300	2e-60
33-116:	evm.model.FRAGSCAFF_129.1100.2	evm.model.ORIGINAL_5603.303	1e-112
33-117:	evm.model.FRAGSCAFF_129.1098	evm.model.ORIGINAL_5603.304	0
33-118:	evm.model.FRAGSCAFF_129.1092	evm.model.ORIGINAL_5603.310	0
33-119:	evm.model.FRAGSCAFF_129.1086	evm.model.ORIGINAL_5603.316	0
33-120:	evm.model.FRAGSCAFF_129.1070	evm.model.ORIGINAL_5603.321	1e-148
33-121:	evm.model.FRAGSCAFF_129.1065	evm.model.ORIGINAL_5603.322	5e-123
33-122:	evm.model.FRAGSCAFF_129.1061	evm.model.FRAGSCAFF_132.11	2e-38
33-123:	evm.model.FRAGSCAFF_129.1059	evm.model.FRAGSCAFF_132.14	3e-157
33-124:	evm.model.FRAGSCAFF_129.1055.1	evm.model.FRAGSCAFF_132.17	0
33-125:	evm.model.FRAGSCAFF_129.1053	evm.model.FRAGSCAFF_132.20	8e-138
33-126:	evm.model.FRAGSCAFF_129.1052	evm.model.FRAGSCAFF_132.22	2e-146
33-127:	evm.model.FRAGSCAFF_129.1047	evm.model.FRAGSCAFF_132.23	0
33-128:	evm.model.FRAGSCAFF_129.1040	evm.model.FRAGSCAFF_132.27	1e-14
33-129:	evm.model.FRAGSCAFF_129.1032	evm.model.FRAGSCAFF_132.29	6e-107
## Alignment 34: score=5280.0 e_value=0 N=115 chr1.1&chr15.1 minus
34- 0:	evm.model.FRAGSCAFF_224.93	evm.model.ORIGINAL_746.145	0
34- 1:	evm.model.FRAGSCAFF_224.100	evm.model.ORIGINAL_746.141	0
34- 2:	evm.model.FRAGSCAFF_224.105.1	evm.model.ORIGINAL_746.137	1e-67
34- 3:	evm.model.FRAGSCAFF_224.109	evm.model.ORIGINAL_746.135	7e-43
34- 4:	evm.model.FRAGSCAFF_224.111	evm.model.ORIGINAL_746.134	2e-106
34- 5:	evm.model.FRAGSCAFF_224.117	evm.model.ORIGINAL_746.131	8e-58
34- 6:	evm.model.FRAGSCAFF_224.120	evm.model.ORIGINAL_746.129	4e-82
34- 7:	evm.model.FRAGSCAFF_223.18	evm.model.ORIGINAL_746.128	3e-43
34- 8:	evm.model.FRAGSCAFF_223.25	evm.model.ORIGINAL_746.124	0
34- 9:	evm.model.FRAGSCAFF_223.30	evm.model.ORIGINAL_746.122	0
34- 10:	evm.model.FRAGSCAFF_223.36	evm.model.ORIGINAL_746.120	3e-70
34- 11:	evm.model.FRAGSCAFF_223.38	evm.model.ORIGINAL_746.119	1e-59
34- 12:	evm.model.FRAGSCAFF_223.42	evm.model.ORIGINAL_746.113	0
34- 13:	evm.model.FRAGSCAFF_223.53	evm.model.ORIGINAL_746.112.2	4e-120
34- 14:	evm.model.FRAGSCAFF_223.61	evm.model.ORIGINAL_746.110	8e-29
34- 15:	evm.model.FRAGSCAFF_223.68	evm.model.ORIGINAL_746.107	0
34- 16:	evm.model.FRAGSCAFF_223.87	evm.model.ORIGINAL_746.100	1e-73
34- 17:	evm.model.FRAGSCAFF_223.97	evm.model.ORIGINAL_746.97	2e-156
34- 18:	evm.model.FRAGSCAFF_223.102	evm.model.ORIGINAL_746.96	0
34- 19:	evm.model.FRAGSCAFF_223.105	evm.model.ORIGINAL_746.95	0
34- 20:	evm.model.FRAGSCAFF_223.123	evm.model.ORIGINAL_746.88	8e-174
34- 21:	evm.model.FRAGSCAFF_223.146	evm.model.ORIGINAL_746.83	2e-127
34- 22:	evm.model.FRAGSCAFF_223.149	evm.model.ORIGINAL_746.81	0
34- 23:	evm.model.FRAGSCAFF_223.165	evm.model.ORIGINAL_746.80	0
34- 24:	evm.model.FRAGSCAFF_223.170.2	evm.model.ORIGINAL_746.79	0
34- 25:	evm.model.FRAGSCAFF_223.171	evm.model.ORIGINAL_746.78	1e-48
34- 26:	evm.model.FRAGSCAFF_223.180	evm.model.ORIGINAL_746.75	0
34- 27:	evm.model.FRAGSCAFF_223.184	evm.model.ORIGINAL_746.74	3e-29
34- 28:	evm.model.FRAGSCAFF_223.194	evm.model.ORIGINAL_746.70	1e-162
34- 29:	evm.model.FRAGSCAFF_223.198	evm.model.ORIGINAL_746.67	2e-93
34- 30:	evm.model.FRAGSCAFF_223.199	evm.model.ORIGINAL_746.66	1e-11
34- 31:	evm.model.FRAGSCAFF_223.210	evm.model.ORIGINAL_746.57	2e-80
34- 32:	evm.model.FRAGSCAFF_223.241	evm.model.ORIGINAL_746.55	5e-46
34- 33:	evm.model.FRAGSCAFF_223.243	evm.model.ORIGINAL_746.54	1e-30
34- 34:	evm.model.FRAGSCAFF_223.256	evm.model.ORIGINAL_746.47	2e-65
34- 35:	evm.model.FRAGSCAFF_223.258	evm.model.ORIGINAL_746.44	3e-39
34- 36:	evm.model.FRAGSCAFF_223.260	evm.model.ORIGINAL_746.40.1	0
34- 37:	evm.model.FRAGSCAFF_223.264	evm.model.ORIGINAL_746.37	0
34- 38:	evm.model.FRAGSCAFF_223.268	evm.model.ORIGINAL_746.34	1e-53
34- 39:	evm.model.FRAGSCAFF_223.282	evm.model.ORIGINAL_746.30	2e-99
34- 40:	evm.model.FRAGSCAFF_223.284	evm.model.ORIGINAL_746.28	8e-44
34- 41:	evm.model.FRAGSCAFF_223.296	evm.model.ORIGINAL_746.23	1e-124
34- 42:	evm.model.FRAGSCAFF_223.302	evm.model.ORIGINAL_746.17	3e-109
34- 43:	evm.model.FRAGSCAFF_223.306	evm.model.ORIGINAL_746.11	2e-62
34- 44:	evm.model.FRAGSCAFF_223.309	evm.model.ORIGINAL_746.8	7e-97
34- 45:	evm.model.FRAGSCAFF_223.312	evm.model.ORIGINAL_746.5	5e-163
34- 46:	evm.model.FRAGSCAFF_223.317	evm.model.ORIGINAL_2703.268	0
34- 47:	evm.model.FRAGSCAFF_223.322	evm.model.ORIGINAL_2703.259	5e-111
34- 48:	evm.model.FRAGSCAFF_223.330	evm.model.ORIGINAL_2703.258	2e-95
34- 49:	evm.model.FRAGSCAFF_223.332	evm.model.ORIGINAL_2703.255	0
34- 50:	evm.model.FRAGSCAFF_223.338	evm.model.ORIGINAL_2703.246	0
34- 51:	evm.model.FRAGSCAFF_223.340	evm.model.ORIGINAL_2703.244	2e-95
34- 52:	evm.model.FRAGSCAFF_223.351.1	evm.model.ORIGINAL_2703.232	0
34- 53:	evm.model.FRAGSCAFF_223.360	evm.model.ORIGINAL_2703.229	0
34- 54:	evm.model.FRAGSCAFF_223.365	evm.model.ORIGINAL_2703.228	1e-168
34- 55:	evm.model.FRAGSCAFF_223.371	evm.model.ORIGINAL_2703.219	6e-09
34- 56:	evm.model.FRAGSCAFF_223.391	evm.model.ORIGINAL_2703.206	0
34- 57:	evm.model.FRAGSCAFF_223.394	evm.model.ORIGINAL_2703.205	4e-125
34- 58:	evm.model.FRAGSCAFF_223.395	evm.model.ORIGINAL_2703.203	4e-113
34- 59:	evm.model.FRAGSCAFF_223.399	evm.model.ORIGINAL_2703.199	0
34- 60:	evm.model.FRAGSCAFF_223.401	evm.model.ORIGINAL_2703.196	2e-59
34- 61:	evm.model.FRAGSCAFF_223.407	evm.model.ORIGINAL_2703.192	0
34- 62:	evm.model.FRAGSCAFF_223.413	evm.model.ORIGINAL_2703.187	6e-152
34- 63:	evm.model.FRAGSCAFF_223.418	evm.model.ORIGINAL_2703.183	1e-60
34- 64:	evm.model.FRAGSCAFF_223.420	evm.model.ORIGINAL_2703.180	1e-43
34- 65:	evm.model.FRAGSCAFF_223.423	evm.model.ORIGINAL_2703.179	0
34- 66:	evm.model.FRAGSCAFF_223.427	evm.model.ORIGINAL_2703.175	6e-29
34- 67:	evm.model.FRAGSCAFF_223.430	evm.model.ORIGINAL_2703.173	1e-63
34- 68:	evm.model.FRAGSCAFF_223.432	evm.model.ORIGINAL_2703.172	5e-27
34- 69:	evm.model.FRAGSCAFF_223.435	evm.model.ORIGINAL_2703.171	5e-112
34- 70:	evm.model.FRAGSCAFF_223.447	evm.model.ORIGINAL_2703.169	0
34- 71:	evm.model.FRAGSCAFF_223.453	evm.model.ORIGINAL_2703.168	5e-178
34- 72:	evm.model.FRAGSCAFF_223.457	evm.model.ORIGINAL_2703.167	0
34- 73:	evm.model.FRAGSCAFF_223.481	evm.model.ORIGINAL_2703.163	4e-11
34- 74:	evm.model.FRAGSCAFF_223.510	evm.model.ORIGINAL_2703.158	0
34- 75:	evm.model.FRAGSCAFF_223.512	evm.model.ORIGINAL_2703.156_evm.model.ORIGINAL_2703.157	2e-125
34- 76:	evm.model.FRAGSCAFF_223.515	evm.model.ORIGINAL_2703.154	0
34- 77:	evm.model.FRAGSCAFF_223.525	evm.model.ORIGINAL_2703.147	5e-34
34- 78:	evm.model.FRAGSCAFF_223.526	evm.model.ORIGINAL_2703.146	2e-47
34- 79:	evm.model.FRAGSCAFF_223.528	evm.model.ORIGINAL_2703.145	3e-17
34- 80:	evm.model.FRAGSCAFF_223.535	evm.model.ORIGINAL_2703.141	3e-49
34- 81:	evm.model.FRAGSCAFF_223.538	evm.model.ORIGINAL_2703.139	4e-16
34- 82:	evm.model.FRAGSCAFF_223.541	evm.model.ORIGINAL_2703.138	3e-15
34- 83:	evm.model.FRAGSCAFF_223.543	evm.model.ORIGINAL_2703.137	4e-146
34- 84:	evm.model.FRAGSCAFF_223.544	DlbHLH161	2e-70
34- 85:	evm.model.FRAGSCAFF_223.550	evm.model.ORIGINAL_2703.134	8e-169
34- 86:	evm.model.FRAGSCAFF_223.571	evm.model.ORIGINAL_2703.119	0
34- 87:	evm.model.FRAGSCAFF_223.579	evm.model.ORIGINAL_2703.114	4e-128
34- 88:	evm.model.FRAGSCAFF_223.582	evm.model.ORIGINAL_2703.113	4e-43
34- 89:	evm.model.FRAGSCAFF_223.595	evm.model.ORIGINAL_2703.108.2	0
34- 90:	evm.model.FRAGSCAFF_223.603	evm.model.ORIGINAL_2703.104	0
34- 91:	evm.model.FRAGSCAFF_223.610	evm.model.ORIGINAL_2703.102	5e-20
34- 92:	evm.model.FRAGSCAFF_223.626	evm.model.ORIGINAL_2703.92	4e-17
34- 93:	evm.model.FRAGSCAFF_223.633	evm.model.ORIGINAL_2703.89	3e-134
[truncated: 40,224 more rows]

## Sheet: Ta_Dl
############### Parameters ###############
[truncated: 101,003 more rows]

[truncated: 1 more sheets: Statistical]
