# Supplementary material for: Genome-Wide Identification and Role of the bHLH Gene Family in Dendrocalamus latiflorus Flowering Regulation
Source: Int J Mol Sci. 2024 Oct 9;25(19):10837. doi: 10.3390/ijms251910837 (PMC11477406; doi:10.3390/ijms251910837)
Supplement: Supplementary file 1 [file ijms-25-10837-s001.zip › supplementary materials/table S5 .xlsx]

## Sheet: Sheet1
Table S5 Prediction of cis-regulatory elements in promoter regions of DlbHLHs
Gene Name	Element Name	Starting Point	Element Length	Function Description
DlbHLH1	G-Box	1134	6	Light responsive element
DlbHLH1	GCN4_motif	132	7	Endosperm expression
DlbHLH1	AE-box	118	8	Light responsive element
DlbHLH1	G-box	300	6	Light responsive element
DlbHLH1	G-box	333	6	Light responsive element
DlbHLH1	G-box	1075	6	Light responsive element
DlbHLH1	G-box	1133	8	Light responsive element
DlbHLH1	G-box	1134	6	Light responsive element
DlbHLH1	G-box	1785	6	Light responsive element
DlbHLH1	GT1-motif	1581	6	Light responsive element
DlbHLH1	CAT-box	1857	6	Meristem expression
DlbHLH1	ACE	587	9	Light responsive element
DlbHLH1	Sp1	1997	6	Light responsive element
DlbHLH1	O2-site	428	9	Zein metabolism regulation
DlbHLH1	P-box	868	7	Gibberellin- responsive element
DlbHLH1	TGA-	757	6	Auxin responsive element
DlbHLH1	TGA-	837	6	Auxin responsive element
DlbHLH1	ABRE	301	5	Abscisic acid responsive element
DlbHLH1	ABRE	1076	5	Abscisic acid responsive element
DlbHLH1	ABRE	1134	6	Abscisic acid responsive element
DlbHLH1	ABRE	1135	5	Abscisic acid responsive element
DlbHLH1	ABRE	1785	5	Abscisic acid responsive element
DlbHLH1	GARE-motif	105	7	Gibberellin- responsive element
DlbHLH1	CGTCA-motif	626	5	MeJA- responsive element
DlbHLH1	CGTCA-motif	642	5	MeJA- responsive element
DlbHLH1	CGTCA-motif	998	5	MeJA- responsive element
DlbHLH1	CGTCA-motif	1910	5	MeJA- responsive element
DlbHLH1	TGACG-motif	626	5	MeJA- responsive element
DlbHLH1	TGACG-motif	642	5	MeJA- responsive element
DlbHLH1	TGACG-motif	998	5	MeJA- responsive element
DlbHLH1	TGACG-motif	1910	5	MeJA- responsive element
DlbHLH1	ARE	800	6	Anaerobic induction
DlbHLH1	ARE	1427	6	Anaerobic induction
DlbHLH1	GC-motif	1690	6	Anaerobic induction
DlbHLH2	ATCT-motif	1009	9	Light responsive element
DlbHLH2	ATCT-motif	1837	9	Light responsive element
DlbHLH2	CAT-box	1746	6	Meristem expression
DlbHLH2	G-Box	1691	6	Light responsive element
DlbHLH2	GT1-motif	105	6	Light responsive element
DlbHLH2	G-box	1419	6	Light responsive element
DlbHLH2	G-box	1424	6	Light responsive element
DlbHLH2	G-box	1446	6	Light responsive element
DlbHLH2	G-box	1686	10.5	Light responsive element
DlbHLH2	G-box	1688	11	Light responsive element
DlbHLH2	G-box	1691	6	Light responsive element
DlbHLH2	G-box	1823	6	Light responsive element
DlbHLH2	G-box	1915	6	Light responsive element
DlbHLH2	G-box	1929	9	Light responsive element
DlbHLH2	TCT-motif	400	6	Light responsive element
DlbHLH2	AE-box	737	8	Light responsive element
DlbHLH2	P-box	1605	7	Gibberellin- responsive element
DlbHLH2	TGA-	383	6	Auxin responsive element
DlbHLH2	TGACG-motif	1423	5	MeJA- responsive element
DlbHLH2	TGACG-motif	1848	5	MeJA- responsive element
DlbHLH2	TCA-	656	9	Salicylic acid responsive element
DlbHLH2	ABRE	1425	5	Abscisic acid responsive element
DlbHLH2	ABRE	1446	5	Abscisic acid responsive element
DlbHLH2	ABRE	1689	9	Abscisic acid responsive element
DlbHLH2	ABRE	1691	6	Abscisic acid responsive element
DlbHLH2	ABRE	1692	5	Abscisic acid responsive element
DlbHLH2	ABRE	1823	5	Abscisic acid responsive element
DlbHLH2	CGTCA-motif	1423	5	MeJA- responsive element
DlbHLH2	CGTCA-motif	1848	5	MeJA- responsive element
DlbHLH2	MBS	1224	6	(MYB)drought-inducibility
DlbHLH2	MBS	1739	6	(MYB)drought-inducibility
DlbHLH2	MBS	1867	6	(MYB)drought-inducibility
DlbHLH2	LTR	455	6	Low-temperature responsive element
DlbHLH3	RY-	1454	8	Seed-specific regulation
DlbHLH3	GA-motif	1623	8	Light responsive element
DlbHLH3	TCCC-motif	610	7	Light responsive element
DlbHLH3	Sp1	1797	6	Light responsive element
DlbHLH3	AE-box	54	8	Light responsive element
DlbHLH3	G-box	1700	6	Light responsive element
DlbHLH3	G-box	1853	6	Light responsive element
DlbHLH3	G-box	1944	6	Light responsive element
DlbHLH3	O2-site	942	8	Zein metabolism regulation
DlbHLH3	TGACG-motif	559	5	MeJA- responsive element
DlbHLH3	TGACG-motif	1672	5	MeJA- responsive element
DlbHLH3	TGA-	1789	6	Auxin responsive element
DlbHLH3	ABRE	1701	5	Abscisic acid responsive element
DlbHLH3	ABRE	1945	5	Abscisic acid responsive element
DlbHLH3	GARE-motif	1549	7	Gibberellin- responsive element
DlbHLH3	CGTCA-motif	559	5	MeJA- responsive element
DlbHLH3	CGTCA-motif	1672	5	MeJA- responsive element
DlbHLH3	ARE	433	6	Anaerobic induction
DlbHLH3	ARE	1615	6	Anaerobic induction
DlbHLH3	LTR	1996	6	Low-temperature responsive element
DlbHLH3	MBS	382	6	(MYB)drought-inducibility
DlbHLH3	MBS	877	6	(MYB)drought-inducibility
DlbHLH3	MBS	967	6	(MYB)drought-inducibility
DlbHLH4	Sp1	880	6	Light responsive element
DlbHLH4	AACA_motif	1232	11	Endosperm expression
DlbHLH4	TCT-motif	1878	6	Light responsive element
DlbHLH4	G-box	860	6	Light responsive element
DlbHLH4	GTGGC-motif	1269	10	Light responsive element
DlbHLH4	3-AF1 binding site	1872	10	Light responsive element
DlbHLH4	GARE-motif	320	7	Gibberellin- responsive element
DlbHLH4	ABRE	860	5	Abscisic acid responsive element
DlbHLH4	P-box	659	7	Gibberellin- responsive element
DlbHLH4	TCA-	1087	9	Salicylic acid responsive element
DlbHLH4	TC-rich repeats	1240	10	defense and stress responsive element
DlbHLH4	MBS	1407	6	(MYB)drought-inducibility
DlbHLH4	ARE	50	6	Anaerobic induction
DlbHLH4	ARE	60	6	Anaerobic induction
DlbHLH4	ARE	645	6	Anaerobic induction
DlbHLH4	ARE	1436	6	Anaerobic induction
DlbHLH5	Box 4	1424	6	Light responsive element
DlbHLH5	GATA-motif	1201	7	Light responsive element
DlbHLH5	G-Box	1345	6	Light responsive element
DlbHLH5	I-box	642	10	Light responsive element
DlbHLH5	I-box	1796	8	Light responsive element
DlbHLH5	Sp1	934	6	Light responsive element
DlbHLH5	Sp1	955	6	Light responsive element
DlbHLH5	Sp1	1012	6	Light responsive element
DlbHLH5	Sp1	1087	6	Light responsive element
DlbHLH5	Sp1	1094	6	Light responsive element
DlbHLH5	Sp1	1804	6	Light responsive element
DlbHLH5	TCCC-motif	246	7	Light responsive element
DlbHLH5	TCCC-motif	756	7	Light responsive element
DlbHLH5	circadian	739	9	circadian control
DlbHLH5	CAT-box	866	6	Meristem expression
DlbHLH5	CAT-box	1070	6	Meristem expression
DlbHLH5	G-box	866	9	Light responsive element
DlbHLH5	G-box	1258	6	Light responsive element
DlbHLH5	G-box	1292	6	Light responsive element
DlbHLH5	G-box	1295	6	Light responsive element
DlbHLH5	O2-site	767	9	Zein metabolism regulation
DlbHLH5	O2-site	1563	9	Zein metabolism regulation
DlbHLH5	TGACG-motif	766	5	MeJA- responsive element
DlbHLH5	TGACG-motif	1119	5	MeJA- responsive element
DlbHLH5	ABRE	1052	9	Abscisic acid responsive element
DlbHLH5	ABRE	1296	5	Abscisic acid responsive element
DlbHLH5	ABRE	1346	5	Abscisic acid responsive element
DlbHLH5	CGTCA-motif	766	5	MeJA- responsive element
DlbHLH5	CGTCA-motif	1119	5	MeJA- responsive element
DlbHLH5	ARE	533	6	Anaerobic induction
DlbHLH6	G-Box	1005	6	Light responsive element
DlbHLH6	GATA-motif	1708	7	Light responsive element
DlbHLH6	Box 4	1411	6	Light responsive element
DlbHLH6	GT1-motif	611	6	Light responsive element
DlbHLH6	GT1-motif	1679	6	Light responsive element
DlbHLH6	chs-CMA2a	1485	8	Light responsive element
DlbHLH6	chs-CMA2a	1845	8	Light responsive element
DlbHLH6	AE-box	464	8	Light responsive element
DlbHLH6	AE-box	1573	8	Light responsive element
DlbHLH6	G-box	616	6	Light responsive element
DlbHLH6	G-box	714	6	Light responsive element
DlbHLH6	G-box	726	6	Light responsive element
DlbHLH6	G-box	729	6	Light responsive element
DlbHLH6	G-box	743	6	Light responsive element
DlbHLH6	G-box	1005	6	Light responsive element
DlbHLH6	TCT-motif	1292	6	Light responsive element
DlbHLH6	TCCC-motif	594	7	Light responsive element
DlbHLH6	Sp1	823	6	Light responsive element
DlbHLH6	TGA-	1215	6	Auxin responsive element
DlbHLH6	ABRE	616	5	Abscisic acid responsive element
DlbHLH6	ABRE	715	5	Abscisic acid responsive element
DlbHLH6	ABRE	726	5	Abscisic acid responsive element
DlbHLH6	ABRE	744	5	Abscisic acid responsive element
DlbHLH6	ABRE	1005	6	Abscisic acid responsive element
DlbHLH6	ABRE	1006	5	Abscisic acid responsive element
DlbHLH6	CGTCA-motif	452	5	MeJA- responsive element
DlbHLH6	CGTCA-motif	1916	5	MeJA- responsive element
DlbHLH6	TGACG-motif	452	5	MeJA- responsive element
DlbHLH6	TGACG-motif	1916	5	MeJA- responsive element
DlbHLH7	G-box	387	6	Light responsive element
DlbHLH7	G-box	1155	6	Light responsive element
DlbHLH7	G-box	1180	6	Light responsive element
DlbHLH7	G-box	1391	6	Light responsive element
DlbHLH7	G-box	1511	6	Light responsive element
DlbHLH7	NON-box	1977	9	Meristem expression
DlbHLH7	ACE	85	9	Light responsive element
DlbHLH7	Sp1	553	6	Light responsive element
DlbHLH7	Sp1	1655	6	Light responsive element
DlbHLH7	I-box	1697	9	Light responsive element
DlbHLH7	I-box	1699	8	Light responsive element
DlbHLH7	G-Box	1155	6	Light responsive element
DlbHLH7	RY-	758	8	Seed-specific regulation
DlbHLH7	GCN4_motif	27	7	Endosperm expression
DlbHLH7	LAMP-	451	8	Light responsive element
DlbHLH7	Box 4	306	6	Light responsive element
DlbHLH7	Box 4	1204	6	Light responsive element
DlbHLH7	CGTCA-motif	386	5	MeJA- responsive element
DlbHLH7	CGTCA-motif	1393	5	MeJA- responsive element
DlbHLH7	CGTCA-motif	1513	5	MeJA- responsive element
DlbHLH7	ABRE	388	5	Abscisic acid responsive element
DlbHLH7	ABRE	1155	6	Abscisic acid responsive element
DlbHLH7	ABRE	1156	5	Abscisic acid responsive element
DlbHLH7	ABRE	1181	5	Abscisic acid responsive element
DlbHLH7	ABRE	1391	5	Abscisic acid responsive element
DlbHLH7	ABRE	1511	5	Abscisic acid responsive element
DlbHLH7	TGACG-motif	386	5	MeJA- responsive element
DlbHLH7	TGACG-motif	1393	5	MeJA- responsive element
DlbHLH7	TGACG-motif	1513	5	MeJA- responsive element
DlbHLH7	O2-site	1390	9	Zein metabolism regulation
DlbHLH7	O2-site	1510	9	Zein metabolism regulation
DlbHLH7	O2-site	1808	8	Zein metabolism regulation
DlbHLH7	TCA-	588	9	Salicylic acid responsive element
DlbHLH7	TCA-	976	9	Salicylic acid responsive element
DlbHLH7	MBS	77	6	(MYB)drought-inducibility
DlbHLH7	MBS	687	6	(MYB)drought-inducibility
DlbHLH7	MBS	788	6	(MYB)drought-inducibility
DlbHLH7	MBS	943	6	(MYB)drought-inducibility
DlbHLH7	MBS	1400	6	(MYB)drought-inducibility
DlbHLH7	MBS	1520	6	(MYB)drought-inducibility
DlbHLH8	Box 4	1627	6	Light responsive element
DlbHLH8	GATA-motif	565	9	Light responsive element
DlbHLH8	GATA-motif	1229	9	Light responsive element
DlbHLH8	G-Box	416	6	Light responsive element
DlbHLH8	G-Box	1062	6	Light responsive element
DlbHLH8	G-Box	1702	6	Light responsive element
DlbHLH8	ACE	426	9	Light responsive element
DlbHLH8	AT-rich	639	10	AT-rich DNA binding protein
DlbHLH8	G-box	118	6	Light responsive element
DlbHLH8	G-box	416	6	Light responsive element
DlbHLH8	G-box	1062	6	Light responsive element
DlbHLH8	G-box	1093	6	Light responsive element
DlbHLH8	G-box	1125	6	Light responsive element
DlbHLH8	G-box	1317	6	Light responsive element
DlbHLH8	GT1-motif	1568	7	Light responsive element
DlbHLH8	GT1-motif	1569	6	Light responsive element
DlbHLH8	AuxRR-core	242	7	Auxin responsive element
DlbHLH8	TGACG-motif	960	5	MeJA- responsive element
DlbHLH8	ABRE	416	6	Abscisic acid responsive element
DlbHLH8	ABRE	417	5	Abscisic acid responsive element
DlbHLH8	ABRE	1062	6	Abscisic acid responsive element
DlbHLH8	ABRE	1063	5	Abscisic acid responsive element
DlbHLH8	ABRE	1093	5	Abscisic acid responsive element
DlbHLH8	ABRE	1126	5	Abscisic acid responsive element
DlbHLH8	ABRE	1317	5	Abscisic acid responsive element
DlbHLH8	ABRE	1703	5	Abscisic acid responsive element
DlbHLH8	CGTCA-motif	960	5	MeJA- responsive element
DlbHLH8	ARE	1308	6	Anaerobic induction
DlbHLH8	MBS	603	6	(MYB)drought-inducibility
DlbHLH9	TCCC-motif	879	7	Light responsive element
DlbHLH9	Sp1	752	6	Light responsive element
DlbHLH9	Sp1	779	6	Light responsive element
DlbHLH9	Sp1	803	6	Light responsive element
DlbHLH9	Sp1	843	6	Light responsive element
DlbHLH9	CAT-box	89	6	Meristem expression
DlbHLH9	CAT-box	686	6	Meristem expression
DlbHLH9	CAT-box	732	6	Meristem expression
DlbHLH9	GT1-motif	72	6	Light responsive element
DlbHLH9	G-box	617	6	Light responsive element
DlbHLH9	G-box	652	6	Light responsive element
DlbHLH9	G-box	676	6	Light responsive element
DlbHLH9	G-box	1908	6	Light responsive element
DlbHLH9	G-box	1978	6	Light responsive element
DlbHLH9	Box 4	1787	6	Light responsive element
DlbHLH9	G-Box	1908	6	Light responsive element
DlbHLH9	TGACG-motif	425	5	MeJA- responsive element
DlbHLH9	TGACG-motif	758	5	MeJA- responsive element
DlbHLH9	TGACG-motif	816	5	MeJA- responsive element
DlbHLH9	TGACG-motif	1681	5	MeJA- responsive element
DlbHLH9	CGTCA-motif	425	5	MeJA- responsive element
DlbHLH9	CGTCA-motif	758	5	MeJA- responsive element
DlbHLH9	CGTCA-motif	816	5	MeJA- responsive element
DlbHLH9	CGTCA-motif	1681	5	MeJA- responsive element
DlbHLH9	ABRE	1908	6	Abscisic acid responsive element
DlbHLH9	ABRE	1909	5	Abscisic acid responsive element
DlbHLH9	ABRE	1976	9	Abscisic acid responsive element
DlbHLH9	ABRE	1979	5	Abscisic acid responsive element
DlbHLH9	P-box	982	7	Gibberellin- responsive element
DlbHLH9	P-box	1539	7	Gibberellin- responsive element
DlbHLH9	O2-site	111	9	Zein metabolism regulation
DlbHLH9	LTR	458	6	Low-temperature responsive element
DlbHLH9	ARE	289	6	Anaerobic induction
DlbHLH10	CAT-box	1602	6	Meristem expression
DlbHLH10	CAG-motif	1215	10	Light responsive element
DlbHLH10	circadian	657	9	circadian control
DlbHLH10	TCCC-motif	587	7	Light responsive element
DlbHLH10	TCCC-motif	1216	7	Light responsive element
DlbHLH10	TCCC-motif	1900	7	Light responsive element
DlbHLH10	AE-box	365	8	Light responsive element
DlbHLH10	G-box	433	6	Light responsive element
DlbHLH10	G-box	564	8	Light responsive element
DlbHLH10	G-box	565	6	Light responsive element
DlbHLH10	GATA-motif	1432	7	Light responsive element
DlbHLH10	G-Box	565	6	Light responsive element
DlbHLH10	G-Box	1010	6	Light responsive element
DlbHLH10	ABRE	434	5	Abscisic acid responsive element
DlbHLH10	ABRE	565	6	Abscisic acid responsive element
DlbHLH10	ABRE	566	5	Abscisic acid responsive element
DlbHLH10	ABRE	1011	5	Abscisic acid responsive element
DlbHLH10	ABRE	1402	9	Abscisic acid responsive element
DlbHLH10	TGA-	1851	6	Auxin responsive element
DlbHLH10	TCA-	1143	9	Salicylic acid responsive element
DlbHLH10	TCA-	1767	9	Salicylic acid responsive element
DlbHLH10	TATC-box	543	7	Gibberellin- responsive element
DlbHLH10	P-box	525	7	Gibberellin- responsive element
DlbHLH10	TC-rich repeats	697	9	defense and stress responsive element
DlbHLH10	MBS	1752	6	(MYB)drought-inducibility
DlbHLH10	ARE	851	6	Anaerobic induction
DlbHLH10	ARE	966	6	Anaerobic induction
DlbHLH10	ARE	1815	6	Anaerobic induction
DlbHLH11	circadian	553	9	circadian control
DlbHLH11	TCCC-motif	483	7	Light responsive element
DlbHLH11	TCCC-motif	1113	7	Light responsive element
DlbHLH11	TCCC-motif	1796	7	Light responsive element
DlbHLH11	Sp1	1936	6	Light responsive element
DlbHLH11	Sp1	1942	6	Light responsive element
DlbHLH11	Sp1	1973	6	Light responsive element
DlbHLH11	CAG-motif	1112	10	Light responsive element
DlbHLH11	CAT-box	1499	6	Meristem expression
DlbHLH11	AE-box	261	8	Light responsive element
DlbHLH11	G-box	329	6	Light responsive element
DlbHLH11	G-box	460	8	Light responsive element
DlbHLH11	G-box	461	6	Light responsive element
DlbHLH11	GATA-motif	1329	7	Light responsive element
DlbHLH11	G-Box	461	6	Light responsive element
DlbHLH11	G-Box	907	6	Light responsive element
DlbHLH11	ABRE	330	5	Abscisic acid responsive element
DlbHLH11	ABRE	461	6	Abscisic acid responsive element
DlbHLH11	ABRE	462	5	Abscisic acid responsive element
DlbHLH11	ABRE	908	5	Abscisic acid responsive element
DlbHLH11	ABRE	1299	9	Abscisic acid responsive element
DlbHLH11	TGA-	1747	6	Auxin responsive element
DlbHLH11	TATC-box	439	7	Gibberellin- responsive element
DlbHLH11	TCA-	1040	9	Salicylic acid responsive element
DlbHLH11	TCA-	1664	9	Salicylic acid responsive element
DlbHLH11	P-box	421	7	Gibberellin- responsive element
DlbHLH11	TC-rich repeats	593	9	defense and stress responsive element
DlbHLH11	MBS	1649	6	(MYB)drought-inducibility
DlbHLH11	ARE	747	6	Anaerobic induction
DlbHLH11	ARE	863	6	Anaerobic induction
DlbHLH11	ARE	1711	6	Anaerobic induction
DlbHLH11	GC-motif	1939	6	Anaerobic induction
DlbHLH12	ACA-motif	1021	12	Light responsive element
DlbHLH12	TCCC-motif	829	7	Light responsive element
DlbHLH12	TCCC-motif	1820	7	Light responsive element
DlbHLH12	ACE	1207	9	Light responsive element
DlbHLH12	G-box	386	6	Light responsive element
DlbHLH12	G-box	442	6	Light responsive element
DlbHLH12	G-box	452	6	Light responsive element
DlbHLH12	G-box	659	6	Light responsive element
DlbHLH12	G-box	665	6	Light responsive element
DlbHLH12	G-box	769	6	Light responsive element
DlbHLH12	G-box	816	6	Light responsive element
DlbHLH12	G-box	976	6	Light responsive element
DlbHLH12	ATCT-motif	1967	9	Light responsive element
DlbHLH12	GATA-motif	74	9	Light responsive element
DlbHLH12	LAMP-	74	9	Light responsive element
DlbHLH12	G-Box	816	6	Light responsive element
DlbHLH12	G-Box	976	6	Light responsive element
DlbHLH12	I-box	72	9	Light responsive element
DlbHLH12	I-box	1069	9	Light responsive element
DlbHLH12	I-box	1071	8	Light responsive element
DlbHLH12	TGACG-motif	385	5	MeJA- responsive element
DlbHLH12	TGACG-motif	649	5	MeJA- responsive element
DlbHLH12	TGACG-motif	1738	5	MeJA- responsive element
DlbHLH12	SARE	621	11	Salicylic acid responsive element
DlbHLH12	CGTCA-motif	385	5	MeJA- responsive element
DlbHLH12	CGTCA-motif	649	5	MeJA- responsive element
DlbHLH12	CGTCA-motif	1738	5	MeJA- responsive element
DlbHLH12	ABRE	387	5	Abscisic acid responsive element
DlbHLH12	ABRE	443	5	Abscisic acid responsive element
DlbHLH12	ABRE	450	9	Abscisic acid responsive element
DlbHLH12	ABRE	453	5	Abscisic acid responsive element
DlbHLH12	ABRE	660	5	Abscisic acid responsive element
DlbHLH12	ABRE	770	5	Abscisic acid responsive element
DlbHLH12	ABRE	814	9	Abscisic acid responsive element
DlbHLH12	ABRE	816	6	Abscisic acid responsive element
DlbHLH12	ABRE	817	5	Abscisic acid responsive element
DlbHLH12	ABRE	976	6	Abscisic acid responsive element
DlbHLH12	ABRE	977	5	Abscisic acid responsive element
DlbHLH12	O2-site	383	10	Zein metabolism regulation
DlbHLH12	MBS	1088	6	(MYB)drought-inducibility
DlbHLH12	GC-motif	423	6	Anaerobic induction
DlbHLH13	G-Box	482	10	Light responsive element
DlbHLH13	G-Box	1533	10	Light responsive element
DlbHLH13	G-Box	1851	6	Light responsive element
DlbHLH13	Box 4	222	6	Light responsive element
DlbHLH13	Box 4	1140	6	Light responsive element
DlbHLH13	Box 4	1400	6	Light responsive element
DlbHLH13	RY-	1655	8	Seed-specific regulation
DlbHLH13	GCN4_motif	866	7	Endosperm expression
DlbHLH13	GATA-motif	193	7	Light responsive element
DlbHLH13	GATA-motif	307	9	Light responsive element
DlbHLH13	G-box	1973	6	Light responsive element
DlbHLH13	MRE	850	7	Light responsive element
DlbHLH13	GT1-motif	121	6	Light responsive element
DlbHLH13	GT1-motif	794	6	Light responsive element
DlbHLH13	GT1-motif	803	7	Light responsive element
DlbHLH13	GT1-motif	804	6	Light responsive element
DlbHLH13	GT1-motif	847	7	Light responsive element
DlbHLH13	GT1-motif	848	6	Light responsive element
DlbHLH13	GT1-motif	975	7	Light responsive element
DlbHLH13	GT1-motif	976	6	Light responsive element
DlbHLH13	ACE	1712	9	Light responsive element
DlbHLH13	TGA-	736	6	Auxin responsive element
DlbHLH13	TGA-	837	6	Auxin responsive element
DlbHLH13	CGTCA-motif	1423	5	MeJA- responsive element
DlbHLH13	ABRE	1583	9	Abscisic acid responsive element
DlbHLH13	ABRE	1851	5	Abscisic acid responsive element
DlbHLH13	ABRE	1973	5	Abscisic acid responsive element
DlbHLH13	TGACG-motif	1423	5	MeJA- responsive element
DlbHLH13	ARE	351	6	Anaerobic induction
DlbHLH13	ARE	399	6	Anaerobic induction
DlbHLH13	ARE	1369	6	Anaerobic induction
DlbHLH13	MBS	724	6	(MYB)drought-inducibility
DlbHLH13	LTR	1896	6	Low-temperature responsive element
DlbHLH14	ATCT-motif	1415	9	Light responsive element
DlbHLH14	G-Box	556	6	Light responsive element
DlbHLH14	G-Box	1255	6	Light responsive element
DlbHLH14	ACE	554	9	Light responsive element
DlbHLH14	AT-rich	847	10	AT-rich DNA binding protein
DlbHLH14	Sp1	967	6	Light responsive element
DlbHLH14	Sp1	1058	6	Light responsive element
DlbHLH14	G-box	1230	6	Light responsive element
DlbHLH14	G-box	1255	6	Light responsive element
DlbHLH14	TCT-motif	1767	6	Light responsive element
DlbHLH14	O2-site	1576	9	Zein metabolism regulation
DlbHLH14	TGACG-motif	82	5	MeJA- responsive element
DlbHLH14	ABRE	557	5	Abscisic acid responsive element
DlbHLH14	ABRE	1255	6	Abscisic acid responsive element
DlbHLH14	ABRE	1256	5	Abscisic acid responsive element
DlbHLH14	CGTCA-motif	82	5	MeJA- responsive element
DlbHLH14	ARE	527	6	Anaerobic induction
DlbHLH14	GC-motif	824	6	Anaerobic induction
DlbHLH14	GC-motif	970	6	Anaerobic induction
DlbHLH14	LTR	827	6	Low-temperature responsive element
DlbHLH14	LTR	1553	6	Low-temperature responsive element
DlbHLH14	TC-rich repeats	1685	9	defense and stress responsive element
DlbHLH14	TC-rich repeats	1763	9	defense and stress responsive element
DlbHLH14	MBS	364	6	(MYB)drought-inducibility
DlbHLH15	G-Box	733	6	Light responsive element
DlbHLH15	G-Box	1667	6	Light responsive element
DlbHLH15	CAT-box	382	6	Meristem expression
DlbHLH15	ACE	508	9	Light responsive element
DlbHLH15	circadian	1005	9	circadian control
DlbHLH15	TCCC-motif	757	7	Light responsive element
DlbHLH15	TCCC-motif	799	7	Light responsive element
DlbHLH15	AE-box	947	8	Light responsive element
DlbHLH15	TCT-motif	1031	6	Light responsive element
DlbHLH15	G-box	1667	6	Light responsive element
DlbHLH15	G-box	1683	6	Light responsive element
DlbHLH15	TATC-box	416	7	Gibberellin- responsive element
DlbHLH15	TGACG-motif	497	5	MeJA- responsive element
DlbHLH15	TGACG-motif	1205	5	MeJA- responsive element
DlbHLH15	TGA-	1428	6	Auxin responsive element
DlbHLH15	CGTCA-motif	497	5	MeJA- responsive element
DlbHLH15	CGTCA-motif	1205	5	MeJA- responsive element
DlbHLH15	ABRE	683	9	Abscisic acid responsive element
DlbHLH15	ABRE	734	5	Abscisic acid responsive element
DlbHLH15	ABRE	1665	9	Abscisic acid responsive element
DlbHLH15	ABRE	1667	6	Abscisic acid responsive element
DlbHLH15	ABRE	1668	5	Abscisic acid responsive element
DlbHLH15	ABRE	1684	5	Abscisic acid responsive element
DlbHLH16	AT1-motif	168	13	Light responsive element
DlbHLH16	MRE	203	7	Light responsive element
DlbHLH16	MRE	383	7	Light responsive element
DlbHLH16	G-box	1536	6	Light responsive element
DlbHLH16	G-box	1689	6	Light responsive element
DlbHLH16	Sp1	1277	6	Light responsive element
DlbHLH16	CAT-box	1002	6	Meristem expression
DlbHLH16	G-Box	1689	6	Light responsive element
DlbHLH16	RY-	882	8	Seed-specific regulation
DlbHLH16	Box 4	515	6	Light responsive element
DlbHLH16	CGTCA-motif	577	5	MeJA- responsive element
DlbHLH16	CGTCA-motif	1462	5	MeJA- responsive element
DlbHLH16	CGTCA-motif	1789	5	MeJA- responsive element
DlbHLH16	ABRE	1449	9	Abscisic acid responsive element
DlbHLH16	ABRE	1533	10	Abscisic acid responsive element
DlbHLH16	ABRE	1537	5	Abscisic acid responsive element
DlbHLH16	ABRE	1689	6	Abscisic acid responsive element
DlbHLH16	ABRE	1690	5	Abscisic acid responsive element
DlbHLH16	TGACG-motif	577	5	MeJA- responsive element
DlbHLH16	TGACG-motif	1462	5	MeJA- responsive element
DlbHLH16	TGACG-motif	1789	5	MeJA- responsive element
DlbHLH16	AuxRR-core	1353	7	Auxin responsive element
DlbHLH16	O2-site	225	9	Zein metabolism regulation
DlbHLH16	MBS	960	6	(MYB)drought-inducibility
DlbHLH16	MBS	2002	6	(MYB)drought-inducibility
DlbHLH16	TC-rich repeats	214	9	defense and stress responsive element
DlbHLH17	GT1-motif	1088	6	Light responsive element
DlbHLH17	GT1-motif	1669	7	Light responsive element
DlbHLH17	G-box	232	6	Light responsive element
DlbHLH17	G-box	1339	6	Light responsive element
DlbHLH17	Gap-box	1629	9	Light responsive element
DlbHLH17	Gap-box	1850	9.5	Light responsive element
DlbHLH17	MRE	534	7	Light responsive element
DlbHLH17	ATC-motif	1873	8	Light responsive element
DlbHLH17	circadian	1482	9	circadian control
DlbHLH17	I-box	747	9	Light responsive element
DlbHLH17	Box 4	1290	6	Light responsive element
DlbHLH17	Box 4	1294	6	Light responsive element
DlbHLH17	GATA-motif	1157	7	Light responsive element
DlbHLH17	ABRE	108	7	Abscisic acid responsive element
DlbHLH17	ABRE	233	5	Abscisic acid responsive element
DlbHLH17	ABRE	1339	5	Abscisic acid responsive element
DlbHLH17	TGA-	1342	6	Auxin responsive element
DlbHLH17	AuxRR-core	459	7	Auxin responsive element
DlbHLH17	O2-site	298	9	Zein metabolism regulation
DlbHLH17	P-box	270	7	Gibberellin- responsive element
DlbHLH17	MBS	1400	6	(MYB)drought-inducibility
DlbHLH17	TC-rich repeats	1311	9	defense and stress responsive element
DlbHLH17	TC-rich repeats	1359	9	defense and stress responsive element
DlbHLH17	LTR	442	6	Low-temperature responsive element
DlbHLH17	ARE	275	6	Anaerobic induction
DlbHLH17	ARE	523	6	Anaerobic induction
DlbHLH17	ARE	1000	6	Anaerobic induction
DlbHLH17	ARE	1975	6	Anaerobic induction
DlbHLH18	GT1-motif	659	7	Light responsive element
DlbHLH18	GT1-motif	660	6	Light responsive element
DlbHLH18	GT1-motif	839	6	Light responsive element
DlbHLH18	AE-box	241	8	Light responsive element
DlbHLH18	TCT-motif	1449	6	Light responsive element
DlbHLH18	G-box	1086	6	Light responsive element
DlbHLH18	chs-CMA1a	841	8	Light responsive element
DlbHLH18	ACE	1140	9	Light responsive element
DlbHLH18	G-Box	1978	6	Light responsive element
DlbHLH18	RY-	1846	8	Seed-specific regulation
DlbHLH18	Box 4	402	6	Light responsive element
DlbHLH18	Box 4	1152	6	Light responsive element
DlbHLH18	Box 4	1792	6	Light responsive element
DlbHLH18	CGTCA-motif	707	5	MeJA- responsive element
DlbHLH18	CGTCA-motif	792	5	MeJA- responsive element
DlbHLH18	GARE-motif	1655	7	Gibberellin- responsive element
DlbHLH18	GARE-motif	1712	7	Gibberellin- responsive element
DlbHLH18	ABRE	1087	5	Abscisic acid responsive element
DlbHLH18	ABRE	1979	5	Abscisic acid responsive element
DlbHLH18	TGACG-motif	707	5	MeJA- responsive element
DlbHLH18	TGACG-motif	792	5	MeJA- responsive element
DlbHLH18	TCA-	1128	9	Salicylic acid responsive element
DlbHLH18	P-box	1475	7	Gibberellin- responsive element
DlbHLH18	P-box	1628	7	Gibberellin- responsive element
DlbHLH18	MBS	710	6	(MYB)drought-inducibility
DlbHLH18	MBS	1770	6	(MYB)drought-inducibility
DlbHLH19	G-box	1773	6	Light responsive element
DlbHLH19	Sp1	21	6	Light responsive element
DlbHLH19	Sp1	25	6	Light responsive element
DlbHLH19	Sp1	526	6	Light responsive element
DlbHLH19	Sp1	1154	6	Light responsive element
DlbHLH19	Sp1	1467	6	Light responsive element
DlbHLH19	G-Box	1773	6	Light responsive element
DlbHLH19	CGTCA-motif	854	5	MeJA- responsive element
DlbHLH19	CGTCA-motif	1816	5	MeJA- responsive element
DlbHLH19	ABRE	1187	7	Abscisic acid responsive element
DlbHLH19	ABRE	1680	7	Abscisic acid responsive element
DlbHLH19	ABRE	1771	9	Abscisic acid responsive element
DlbHLH19	ABRE	1773	6	Abscisic acid responsive element
DlbHLH19	ABRE	1774	5	Abscisic acid responsive element
DlbHLH19	TGACG-motif	854	5	MeJA- responsive element
DlbHLH19	TGACG-motif	1816	5	MeJA- responsive element
DlbHLH20	chs-CMA2a	95	8	Light responsive element
DlbHLH20	G-box	667	8	Light responsive element
DlbHLH20	G-box	668	6	Light responsive element
DlbHLH20	circadian	971	9	circadian control
DlbHLH20	ACE	804	9	Light responsive element
DlbHLH20	ACE	1538	9	Light responsive element
DlbHLH20	CAT-box	288	6	Meristem expression
DlbHLH20	CAT-box	1552	6	Meristem expression
DlbHLH20	G-Box	668	6	Light responsive element
DlbHLH20	Box 4	307	6	Light responsive element
DlbHLH20	ABRE	668	6	Abscisic acid responsive element
DlbHLH20	ABRE	669	5	Abscisic acid responsive element
DlbHLH20	ABRE	1788	7	Abscisic acid responsive element
DlbHLH20	CGTCA-motif	702	5	MeJA- responsive element
DlbHLH20	CGTCA-motif	1197	5	MeJA- responsive element
DlbHLH20	TGACG-motif	702	5	MeJA- responsive element
DlbHLH20	TGACG-motif	1197	5	MeJA- responsive element
DlbHLH20	AuxRR-core	1785	7	Auxin responsive element
DlbHLH20	P-box	1769	7	Gibberellin- responsive element
DlbHLH20	TATC-box	646	7	Gibberellin- responsive element
DlbHLH20	LTR	1369	6	Low-temperature responsive element
DlbHLH20	GC-motif	498	6	Anaerobic induction
DlbHLH20	ARE	924	6	Anaerobic induction
DlbHLH20	ARE	1157	6	Anaerobic induction
DlbHLH20	ARE	1765	6	Anaerobic induction
DlbHLH21	TCCC-motif	665	7	Light responsive element
DlbHLH21	TCCC-motif	888	7	Light responsive element
DlbHLH21	Sp1	1466	6	Light responsive element
DlbHLH21	I-box	1832	8	Light responsive element
DlbHLH21	O2-site	383	9	Zein metabolism regulation
DlbHLH21	O2-site	1621	9	Zein metabolism regulation
DlbHLH22	G-Box	187	6	Light responsive element
DlbHLH22	Box II	947	9	Light responsive element
DlbHLH22	GATA-motif	1089	10	Light responsive element
DlbHLH22	Box 4	1887	6	Light responsive element
DlbHLH22	AE-box	739	8	Light responsive element
DlbHLH22	G-box	187	6	Light responsive element
DlbHLH22	G-box	781	6	Light responsive element
DlbHLH22	circadian	558	9	circadian control
DlbHLH22	CAT-box	1003	6	Meristem expression
DlbHLH22	ABRE	187	6	Abscisic acid responsive element
DlbHLH22	ABRE	188	5	Abscisic acid responsive element
DlbHLH22	ABRE	781	5	Abscisic acid responsive element
DlbHLH22	GARE-motif	203	7	Gibberellin- responsive element
DlbHLH22	CGTCA-motif	610	5	MeJA- responsive element
DlbHLH22	TGACG-motif	610	5	MeJA- responsive element
DlbHLH22	ARE	265	6	Anaerobic induction
DlbHLH22	ARE	1434	6	Anaerobic induction
DlbHLH22	MBS	1261	6	(MYB)drought-inducibility
DlbHLH23	G-box	1210	6	Light responsive element
DlbHLH23	G-box	1268	6	Light responsive element
DlbHLH23	G-box	1598	6	Light responsive element
DlbHLH23	TCT-motif	194	6	Light responsive element
DlbHLH23	TCT-motif	551	6	Light responsive element
DlbHLH23	TCT-motif	1417	6	Light responsive element
DlbHLH23	GT1-motif	225	7	Light responsive element
DlbHLH23	GT1-motif	226	6	Light responsive element
DlbHLH23	GT1-motif	595	6	Light responsive element
DlbHLH23	Sp1	738	6	Light responsive element
DlbHLH23	Sp1	988	6	Light responsive element
DlbHLH23	circadian	504	9	circadian control
DlbHLH23	G-Box	1268	6	Light responsive element
DlbHLH23	ATCT-motif	1426	9	Light responsive element
DlbHLH23	Box 4	1305	6	Light responsive element
DlbHLH23	LAMP-	19	8	Light responsive element
DlbHLH23	ABRE	1268	6	Abscisic acid responsive element
DlbHLH23	ABRE	1269	5	Abscisic acid responsive element
DlbHLH23	P-box	1198	7	Gibberellin- responsive element
DlbHLH23	MBS	1948	6	(MYB)drought-inducibility
DlbHLH23	LTR	635	6	Low-temperature responsive element
DlbHLH23	LTR	866	6	Low-temperature responsive element
DlbHLH23	WUN-motif	116	9	wound-responsive
DlbHLH23	GC-motif	863	6	Anaerobic induction
DlbHLH23	GC-motif	952	6	Anaerobic induction
DlbHLH23	GC-motif	993	6	Anaerobic induction
DlbHLH23	ARE	410	6	Anaerobic induction
DlbHLH23	ARE	455	6	Anaerobic induction
DlbHLH24	chs-CMA2a	763	8	Light responsive element
DlbHLH24	G-box	541	9	Light responsive element
DlbHLH24	G-box	544	6	Light responsive element
DlbHLH24	G-box	576	6	Light responsive element
DlbHLH24	G-box	702	6	Light responsive element
DlbHLH24	G-box	1600	6	Light responsive element
DlbHLH24	G-box	1915	6	Light responsive element
DlbHLH24	ACE	780	9	Light responsive element
DlbHLH24	CAT-box	1773	6	Meristem expression
DlbHLH24	G-Box	1165	6	Light responsive element
DlbHLH24	L-box	59	10	Light responsive element
DlbHLH24	GCN4_motif	947	7	Endosperm expression
DlbHLH24	GATA-motif	170	7	Light responsive element
DlbHLH24	GATA-motif	337	9	Light responsive element
DlbHLH24	CGTCA-motif	71	5	MeJA- responsive element
DlbHLH24	CGTCA-motif	629	5	MeJA- responsive element
DlbHLH24	CGTCA-motif	768	5	MeJA- responsive element
DlbHLH24	CGTCA-motif	1658	5	MeJA- responsive element
DlbHLH24	ABRE	544	5	Abscisic acid responsive element
DlbHLH24	ABRE	576	5	Abscisic acid responsive element
DlbHLH24	ABRE	702	5	Abscisic acid responsive element
DlbHLH24	ABRE	1165	5	Abscisic acid responsive element
DlbHLH24	TGACG-motif	71	5	MeJA- responsive element
DlbHLH24	TGACG-motif	629	5	MeJA- responsive element
DlbHLH24	TGACG-motif	768	5	MeJA- responsive element
DlbHLH24	TGACG-motif	1658	5	MeJA- responsive element
DlbHLH24	MBS	1404	6	(MYB)drought-inducibility
DlbHLH24	GC-motif	1740	6	Anaerobic induction
DlbHLH24	ARE	604	6	Anaerobic induction
DlbHLH24	ARE	923	6	Anaerobic induction
DlbHLH24	ARE	1077	6	Anaerobic induction
DlbHLH25	G-box	1123	6	Light responsive element
DlbHLH25	G-box	1625	6	Light responsive element
DlbHLH25	G-box	1831	6	Light responsive element
DlbHLH25	G-box	1989	6	Light responsive element
DlbHLH25	MRE	269	7	Light responsive element
DlbHLH25	circadian	586	9	circadian control
DlbHLH25	chs-CMA1a	1061	8	Light responsive element
DlbHLH25	ABRE	1625	5	Abscisic acid responsive element
DlbHLH25	ABRE	1989	5	Abscisic acid responsive element
DlbHLH25	TGA-	345	6	Auxin responsive element
DlbHLH25	TGA-	1129	6	Auxin responsive element
DlbHLH25	TCA-	1030	9	Salicylic acid responsive element
DlbHLH25	MBS	717	6	(MYB)drought-inducibility
DlbHLH25	ARE	259	6	Anaerobic induction
DlbHLH25	ARE	531	6	Anaerobic induction
DlbHLH25	ARE	538	6	Anaerobic induction
DlbHLH25	ARE	653	6	Anaerobic induction
DlbHLH25	ARE	937	6	Anaerobic induction
DlbHLH25	ARE	1606	6	Anaerobic induction
DlbHLH26	GATA-motif	1279	7	Light responsive element
DlbHLH26	GCN4_motif	1461	7	Endosperm expression
DlbHLH26	G-Box	330	6	Light responsive element
DlbHLH26	CAT-box	1204	6	Meristem expression
DlbHLH26	TCCC-motif	1837	7	Light responsive element
DlbHLH26	ATC-motif	123	9	Light responsive element
DlbHLH26	Sp1	1769	6	Light responsive element
DlbHLH26	TCT-motif	288	6	Light responsive element
DlbHLH26	GT1-motif	865	7	Light responsive element
DlbHLH26	GT1-motif	866	6	Light responsive element
DlbHLH26	O2-site	807	9	Zein metabolism regulation
DlbHLH26	TGA-	337	6	Auxin responsive element
DlbHLH26	TGA-	549	6	Auxin responsive element
DlbHLH26	TGA-	904	6	Auxin responsive element
DlbHLH26	ABRE	330	5	Abscisic acid responsive element
DlbHLH26	GC-motif	1703	6	Anaerobic induction
DlbHLH26	TC-rich repeats	747	9	defense and stress responsive element
DlbHLH26	MBS	535	6	(MYB)drought-inducibility
DlbHLH27	TCT-motif	1891	6	Light responsive element
DlbHLH27	G-box	1656	6	Light responsive element
DlbHLH27	G-box	1912	6	Light responsive element
DlbHLH27	G-box	1920	6	Light responsive element
DlbHLH27	TCCC-motif	95	7	Light responsive element
DlbHLH27	TCCC-motif	257	7	Light responsive element
DlbHLH27	Sp1	1772	6	Light responsive element
DlbHLH27	CAT-box	400	6	Meristem expression
DlbHLH27	Box 4	848	6	Light responsive element
DlbHLH27	Box 4	1406	6	Light responsive element
DlbHLH27	Box 4	1442	6	Light responsive element
DlbHLH27	TGA-	1967	6	Auxin responsive element
DlbHLH27	CGTCA-motif	668	5	MeJA- responsive element
DlbHLH27	CGTCA-motif	1635	5	MeJA- responsive element
DlbHLH27	CGTCA-motif	1810	5	MeJA- responsive element
DlbHLH27	GARE-motif	19	7	Gibberellin- responsive element
DlbHLH27	ABRE	1657	5	Abscisic acid responsive element
DlbHLH27	ABRE	1913	5	Abscisic acid responsive element
DlbHLH27	TGACG-motif	668	5	MeJA- responsive element
DlbHLH27	TGACG-motif	1635	5	MeJA- responsive element
DlbHLH27	TGACG-motif	1810	5	MeJA- responsive element
DlbHLH27	MBS	354	6	(MYB)drought-inducibility
DlbHLH27	TC-rich repeats	623	9	defense and stress responsive element
DlbHLH27	ARE	1516	6	Anaerobic induction
DlbHLH28	LAMP-	352	8	Light responsive element
DlbHLH28	GCN4_motif	397	7	Endosperm expression
DlbHLH28	I-box	495	8	Light responsive element
DlbHLH28	GT1-motif	521	7	Light responsive element
DlbHLH28	GT1-motif	1016	6	Light responsive element
DlbHLH28	G-box	212	6	Light responsive element
DlbHLH28	G-box	1357	6	Light responsive element
DlbHLH28	TCT-motif	1086	6	Light responsive element
DlbHLH28	O2-site	1911	9	Zein metabolism regulation
DlbHLH28	TGACG-motif	39	5	MeJA- responsive element
DlbHLH28	TGACG-motif	125	5	MeJA- responsive element
DlbHLH28	ABRE	212	5	Abscisic acid responsive element
DlbHLH28	ABRE	1265	9	Abscisic acid responsive element
DlbHLH28	CGTCA-motif	39	5	MeJA- responsive element
DlbHLH28	CGTCA-motif	125	5	MeJA- responsive element
DlbHLH28	LTR	470	6	Low-temperature responsive element
DlbHLH28	MBS	170	6	(MYB)drought-inducibility
DlbHLH28	MBS	985	6	(MYB)drought-inducibility
DlbHLH28	MBS	1372	6	(MYB)drought-inducibility
DlbHLH29	G-Box	1525	6	Light responsive element
DlbHLH29	G-Box	1840	6	Light responsive element
DlbHLH29	Box 4	1136	6	Light responsive element
DlbHLH29	chs-Unit 1 m1	70	10	Light responsive element
DlbHLH29	TCT-motif	1302	6	Light responsive element
DlbHLH29	G-box	178	6	Light responsive element
DlbHLH29	G-box	761	6	Light responsive element
DlbHLH29	G-box	1421	6	Light responsive element
DlbHLH29	G-box	1520	12	Light responsive element
DlbHLH29	G-box	1523	9	Light responsive element
DlbHLH29	G-box	1525	6	Light responsive element
DlbHLH29	G-box	1964	6	Light responsive element
DlbHLH29	MRE	164	7	Light responsive element
DlbHLH29	Sp1	243	6	Light responsive element
DlbHLH29	CAT-box	257	6	Meristem expression
DlbHLH29	TATC-box	765	7	Gibberellin- responsive element
DlbHLH29	AuxRE	938	12	Auxin responsive element
DlbHLH29	CGTCA-motif	180	5	MeJA- responsive element
DlbHLH29	CGTCA-motif	1103	5	MeJA- responsive element
DlbHLH29	CGTCA-motif	1112	5	MeJA- responsive element
DlbHLH29	ABRE	178	5	Abscisic acid responsive element
DlbHLH29	ABRE	761	5	Abscisic acid responsive element
DlbHLH29	ABRE	1525	6	Abscisic acid responsive element
DlbHLH29	ABRE	1526	5	Abscisic acid responsive element
DlbHLH29	ABRE	1840	5	Abscisic acid responsive element
DlbHLH29	ABRE	1962	9	Abscisic acid responsive element
DlbHLH29	ABRE	1964	5	Abscisic acid responsive element
DlbHLH29	TGACG-motif	180	5	MeJA- responsive element
DlbHLH29	TGACG-motif	1103	5	MeJA- responsive element
DlbHLH29	TGACG-motif	1112	5	MeJA- responsive element
DlbHLH29	TC-rich repeats	1220	9	defense and stress responsive element
DlbHLH30	G-Box	1165	6	Light responsive element
DlbHLH30	GCN4_motif	947	7	Endosperm expression
DlbHLH30	GATA-motif	170	7	Light responsive element
DlbHLH30	GATA-motif	337	9	Light responsive element
DlbHLH30	L-box	59	10	Light responsive element
DlbHLH30	chs-CMA2a	763	8	Light responsive element
DlbHLH30	G-box	541	9	Light responsive element
DlbHLH30	G-box	544	6	Light responsive element
DlbHLH30	G-box	576	6	Light responsive element
DlbHLH30	G-box	702	6	Light responsive element
DlbHLH30	G-box	1600	6	Light responsive element
DlbHLH30	G-box	1915	6	Light responsive element
DlbHLH30	ACE	780	9	Light responsive element
DlbHLH30	CAT-box	1773	6	Meristem expression
DlbHLH30	CGTCA-motif	71	5	MeJA- responsive element
DlbHLH30	CGTCA-motif	629	5	MeJA- responsive element
DlbHLH30	CGTCA-motif	768	5	MeJA- responsive element
DlbHLH30	CGTCA-motif	1658	5	MeJA- responsive element
DlbHLH30	ABRE	544	5	Abscisic acid responsive element
DlbHLH30	ABRE	576	5	Abscisic acid responsive element
DlbHLH30	ABRE	702	5	Abscisic acid responsive element
DlbHLH30	ABRE	1165	5	Abscisic acid responsive element
DlbHLH30	TGACG-motif	71	5	MeJA- responsive element
DlbHLH30	TGACG-motif	629	5	MeJA- responsive element
DlbHLH30	TGACG-motif	768	5	MeJA- responsive element
DlbHLH30	TGACG-motif	1658	5	MeJA- responsive element
DlbHLH30	CCAAT-box	292	6	Zein metabolism regulation
DlbHLH30	GC-motif	1740	6	Anaerobic induction
DlbHLH30	ARE	604	6	Anaerobic induction
DlbHLH30	ARE	923	6	Anaerobic induction
DlbHLH30	ARE	1077	6	Anaerobic induction
DlbHLH30	MBS	1404	6	(MYB)drought-inducibility
DlbHLH31	TGA-box	1704	8	Auxin responsive element
DlbHLH31	G-Box	1125	6	Light responsive element
DlbHLH31	G-Box	1904	6	Light responsive element
DlbHLH31	ARE	995	6	Anaerobic induction
DlbHLH31	Box 4	1081	6	Light responsive element
DlbHLH31	Sp1	759	6	Light responsive element
DlbHLH31	ABRE	1125	6	Abscisic acid responsive element
DlbHLH31	ABRE	1126	5	Abscisic acid responsive element
DlbHLH31	ABRE	1162	5	Abscisic acid responsive element
DlbHLH31	ABRE	1904	6	Abscisic acid responsive element
DlbHLH31	ABRE	1905	5	Abscisic acid responsive element
DlbHLH31	ABRE	1929	5	Abscisic acid responsive element
DlbHLH31	GT1-motif	1665	6	Light responsive element
DlbHLH31	TCCC-motif	328	7	Light responsive element
DlbHLH31	TCCC-motif	347	7	Light responsive element
DlbHLH31	O2-site	856	8	Zein metabolism regulation
DlbHLH31	CGTCA-motif	320	5	MeJA- responsive element
DlbHLH31	CGTCA-motif	546	5	MeJA- responsive element
DlbHLH31	CGTCA-motif	1707	5	MeJA- responsive element
DlbHLH31	CGTCA-motif	1842	5	MeJA- responsive element
DlbHLH31	CGTCA-motif	1877	5	MeJA- responsive element
DlbHLH31	LTR	1310	6	Low-temperature responsive element
DlbHLH31	GATA-motif	849	7	Light responsive element
DlbHLH31	GATA-motif	910	7	Light responsive element
DlbHLH31	GC-motif	789	6	Anaerobic induction
DlbHLH31	GC-motif	823	6	Anaerobic induction
DlbHLH31	GCN4_motif	870	7	Endosperm expression
DlbHLH31	TGACG-motif	320	5	MeJA- responsive element
DlbHLH31	TGACG-motif	546	5	MeJA- responsive element
DlbHLH31	TGACG-motif	1707	5	MeJA- responsive element
DlbHLH31	TGACG-motif	1842	5	MeJA- responsive element
DlbHLH31	TGACG-motif	1877	5	MeJA- responsive element
DlbHLH31	TGA-	953	6	Auxin responsive element
DlbHLH31	G-box	1125	6	Light responsive element
DlbHLH31	G-box	1161	6	Light responsive element
DlbHLH31	G-box	1904	6	Light responsive element
DlbHLH31	G-box	1929	6	Light responsive element
DlbHLH32	I-box	661	10	Light responsive element
DlbHLH32	G-Box	896	6	Light responsive element
DlbHLH32	Box 4	135	6	Light responsive element
DlbHLH32	Box 4	316	6	Light responsive element
DlbHLH32	Box 4	320	6	Light responsive element
DlbHLH32	Box 4	1015	6	Light responsive element
DlbHLH32	Box 4	1635	6	Light responsive element
DlbHLH32	G-box	579	6	Light responsive element
DlbHLH32	G-box	896	6	Light responsive element
DlbHLH32	G-box	957	9	Light responsive element
DlbHLH32	G-box	959	6	Light responsive element
DlbHLH32	G-box	995	6	Light responsive element
DlbHLH32	G-box	1416	6	Light responsive element
DlbHLH32	MRE	1250	7	Light responsive element
DlbHLH32	MRE	1317	7	Light responsive element
DlbHLH32	AE-box	287	8	Light responsive element
DlbHLH32	GT1-motif	1967	7	Light responsive element
DlbHLH32	GT1-motif	1968	6	Light responsive element
DlbHLH32	Sp1	985	6	Light responsive element
DlbHLH32	CGTCA-motif	953	5	MeJA- responsive element
DlbHLH32	CGTCA-motif	1083	5	MeJA- responsive element
DlbHLH32	ABRE	896	6	Abscisic acid responsive element
DlbHLH32	ABRE	897	5	Abscisic acid responsive element
DlbHLH32	ABRE	960	5	Abscisic acid responsive element
DlbHLH32	ABRE	996	5	Abscisic acid responsive element
DlbHLH32	ABRE	1416	5	Abscisic acid responsive element
DlbHLH32	TGACG-motif	953	5	MeJA- responsive element
DlbHLH32	TGACG-motif	1083	5	MeJA- responsive element
DlbHLH32	MBS	244	6	(MYB)drought-inducibility
DlbHLH32	MBS	1340	6	(MYB)drought-inducibility
DlbHLH32	TC-rich repeats	812	9	defense and stress responsive element
DlbHLH33	GT1-motif	66	7	Light responsive element
DlbHLH33	GT1-motif	643	6	Light responsive element
DlbHLH33	GT1-motif	1005	7	Light responsive element
DlbHLH33	circadian	594	9	circadian control
DlbHLH33	TCCC-motif	1362	7	Light responsive element
DlbHLH33	G-Box	284	6	Light responsive element
DlbHLH33	Box 4	430	6	Light responsive element
DlbHLH33	GCN4_motif	692	7	Endosperm expression
DlbHLH33	RY-	1581	8	Seed-specific regulation
DlbHLH33	CGTCA-motif	262	5	MeJA- responsive element
DlbHLH33	CGTCA-motif	472	5	MeJA- responsive element
DlbHLH33	CGTCA-motif	907	5	MeJA- responsive element
DlbHLH33	GARE-motif	881	7	Gibberellin- responsive element
DlbHLH33	GARE-motif	1905	7	Gibberellin- responsive element
DlbHLH33	ABRE	282	9	Abscisic acid responsive element
DlbHLH33	ABRE	285	5	Abscisic acid responsive element
DlbHLH33	TGACG-motif	262	5	MeJA- responsive element
DlbHLH33	TGACG-motif	472	5	MeJA- responsive element
DlbHLH33	TGACG-motif	907	5	MeJA- responsive element
DlbHLH33	O2-site	1589	9	Zein metabolism regulation
DlbHLH33	O2-site	1911	9	Zein metabolism regulation
DlbHLH33	TCA-	1157	9	Salicylic acid responsive element
DlbHLH33	LTR	54	6	Low-temperature responsive element
DlbHLH33	LTR	62	6	Low-temperature responsive element
DlbHLH33	LTR	171	6	Low-temperature responsive element
DlbHLH33	ARE	91	6	Anaerobic induction
DlbHLH33	ARE	153	6	Anaerobic induction
DlbHLH33	ARE	166	6	Anaerobic induction
DlbHLH33	ARE	179	6	Anaerobic induction
DlbHLH34	AAAC-motif	636	11	Light responsive element
DlbHLH34	G-Box	1738	6	Light responsive element
DlbHLH34	G-Box	1841	6	Light responsive element
DlbHLH34	ATCT-motif	1252	9	Light responsive element
DlbHLH34	GATA-motif	1658	10	Light responsive element
DlbHLH34	TCT-motif	1124	6	Light responsive element
DlbHLH34	G-box	556	6	Light responsive element
DlbHLH34	G-box	1496	6	Light responsive element
DlbHLH34	Sp1	460	6	Light responsive element
DlbHLH34	Sp1	899	6	Light responsive element
DlbHLH34	TCCC-motif	875	7	Light responsive element
DlbHLH34	O2-site	254	9	Zein metabolism regulation
DlbHLH34	TCA-	1125	9	Salicylic acid responsive element
DlbHLH34	ABRE	1496	5	Abscisic acid responsive element
DlbHLH34	ABRE	1738	5	Abscisic acid responsive element
DlbHLH34	ABRE	1841	5	Abscisic acid responsive element
DlbHLH34	GC-motif	902	6	Anaerobic induction
DlbHLH34	GC-motif	1100	6	Anaerobic induction
DlbHLH34	GC-motif	1864	6	Anaerobic induction
DlbHLH34	ARE	436	6	Anaerobic induction
DlbHLH34	ARE	1370	6	Anaerobic induction
DlbHLH34	ARE	1576	6	Anaerobic induction
DlbHLH34	MBS	563	6	(MYB)drought-inducibility
DlbHLH34	LTR	150	6	Low-temperature responsive element
DlbHLH34	TC-rich repeats	1310	9	defense and stress responsive element
DlbHLH35	CAT-box	205	6	Meristem expression
DlbHLH35	G-box	797	6	Light responsive element
DlbHLH35	G-box	1181	6	Light responsive element
DlbHLH35	G-box	1399	6	Light responsive element
DlbHLH35	TCT-motif	1017	6	Light responsive element
DlbHLH35	AE-box	403	8	Light responsive element
DlbHLH35	GATA-motif	63	9	Light responsive element
DlbHLH35	GATA-motif	1462	7	Light responsive element
DlbHLH35	GCN4_motif	1084	7	Endosperm expression
DlbHLH35	GCN4_motif	1101	7	Endosperm expression
DlbHLH35	G-Box	884	6	Light responsive element
DlbHLH35	G-Box	1399	6	Light responsive element
DlbHLH35	G-Box	1539	6	Light responsive element
DlbHLH35	Box II	882	9	Light responsive element
DlbHLH35	motif I	1179	10	root specific
DlbHLH35	I-box	65	8	Light responsive element
DlbHLH35	TGACG-motif	437	5	MeJA- responsive element
DlbHLH35	TGACG-motif	1834	5	MeJA- responsive element
DlbHLH35	TGA-	1582	6	Auxin responsive element
DlbHLH35	ABRE	798	5	Abscisic acid responsive element
DlbHLH35	ABRE	885	5	Abscisic acid responsive element
DlbHLH35	ABRE	1182	5	Abscisic acid responsive element
DlbHLH35	ABRE	1399	6	Abscisic acid responsive element
DlbHLH35	ABRE	1400	5	Abscisic acid responsive element
DlbHLH35	ABRE	1540	5	Abscisic acid responsive element
DlbHLH35	CGTCA-motif	437	5	MeJA- responsive element
DlbHLH35	CGTCA-motif	1834	5	MeJA- responsive element
DlbHLH35	ARE	506	6	Anaerobic induction
DlbHLH35	ARE	1773	6	Anaerobic induction
DlbHLH36	G-Box	1893	6	Light responsive element
DlbHLH36	ATCT-motif	330	9	Light responsive element
DlbHLH36	RY-	1255	8	Seed-specific regulation
DlbHLH36	chs-Unit 1 m1	1086	10	Light responsive element
DlbHLH36	AT1-motif	246	13	Light responsive element
DlbHLH36	GT1-motif	857	7	Light responsive element
DlbHLH36	GT1-motif	858	6	Light responsive element
DlbHLH36	GT1-motif	883	7	Light responsive element
DlbHLH36	GT1-motif	884	6	Light responsive element
DlbHLH36	G-box	294	6	Light responsive element
DlbHLH36	G-box	1312	6	Light responsive element
DlbHLH36	G-box	1347	6	Light responsive element
DlbHLH36	G-box	1365	6	Light responsive element
DlbHLH36	G-box	1539	6	Light responsive element
DlbHLH36	G-box	1704	6	Light responsive element
DlbHLH36	G-box	1863	6	Light responsive element
DlbHLH36	G-box	1893	6	Light responsive element
DlbHLH36	GA-motif	600	8	Light responsive element
DlbHLH36	ACE	635	9	Light responsive element
DlbHLH36	O2-site	1283	9	Zein metabolism regulation
DlbHLH36	TGA-	1451	6	Auxin responsive element
DlbHLH36	ABRE	295	5	Abscisic acid responsive element
DlbHLH36	ABRE	1312	5	Abscisic acid responsive element
DlbHLH36	ABRE	1348	5	Abscisic acid responsive element
DlbHLH36	ABRE	1365	5	Abscisic acid responsive element
DlbHLH36	ABRE	1533	9	Abscisic acid responsive element
DlbHLH36	ABRE	1893	6	Abscisic acid responsive element
DlbHLH36	ABRE	1894	5	Abscisic acid responsive element
DlbHLH37	G-Box	410	6	Light responsive element
DlbHLH37	G-Box	845	6	Light responsive element
DlbHLH37	MRE	780	7	Light responsive element
DlbHLH37	G-box	564	6	Light responsive element
DlbHLH37	G-box	1146	6	Light responsive element
DlbHLH37	G-box	1885	6	Light responsive element
DlbHLH37	Sp1	574	6	Light responsive element
DlbHLH37	ACE	1567	9	Light responsive element
DlbHLH37	O2-site	1113	9	Zein metabolism regulation
DlbHLH37	TCA-	867	9	Salicylic acid responsive element
DlbHLH37	CGTCA-motif	828	5	MeJA- responsive element
DlbHLH37	ABRE	411	5	Abscisic acid responsive element
DlbHLH37	ABRE	565	5	Abscisic acid responsive element
DlbHLH37	ABRE	845	5	Abscisic acid responsive element
DlbHLH37	TGA-	819	6	Auxin responsive element
DlbHLH37	TGACG-motif	828	5	MeJA- responsive element
DlbHLH37	ARE	150	6	Anaerobic induction
DlbHLH37	ARE	1258	6	Anaerobic induction
DlbHLH37	ARE	1369	6	Anaerobic induction
DlbHLH37	GC-motif	896	6	Anaerobic induction
DlbHLH37	LTR	1593	6	Low-temperature responsive element
DlbHLH38	GT1-motif	933	6	Light responsive element
DlbHLH38	MRE	1292	7	Light responsive element
DlbHLH38	G-box	128	6	Light responsive element
DlbHLH38	G-box	137	6	Light responsive element
DlbHLH38	Sp1	696	6	Light responsive element
DlbHLH38	Sp1	1080	6	Light responsive element
DlbHLH38	CAT-box	1095	6	Meristem expression
DlbHLH38	GATA-motif	218	10	Light responsive element
DlbHLH38	GATA-motif	1867	9	Light responsive element
DlbHLH38	LAMP-	1415	8	Light responsive element
DlbHLH38	RY-	112	8	Seed-specific regulation
DlbHLH38	CGTCA-motif	386	5	MeJA- responsive element
DlbHLH38	ABRE	49	7	Abscisic acid responsive element
DlbHLH38	ABRE	129	5	Abscisic acid responsive element
DlbHLH38	ABRE	1315	7	Abscisic acid responsive element
DlbHLH38	ABRE	1525	9	Abscisic acid responsive element
DlbHLH38	TGA-	1734	6	Auxin responsive element
DlbHLH38	TGACG-motif	386	5	MeJA- responsive element
DlbHLH38	P-box	314	7	Gibberellin- responsive element
DlbHLH39	I-box	1047	8	Light responsive element
DlbHLH39	I-box	1792	8	Light responsive element
DlbHLH39	G-Box	1327	6	Light responsive element
DlbHLH39	TCT-motif	1475	6	Light responsive element
DlbHLH39	G-box	1094	6	Light responsive element
DlbHLH39	G-box	1105	6	Light responsive element
DlbHLH39	G-box	1588	6	Light responsive element
DlbHLH39	GT1-motif	287	7	Light responsive element
DlbHLH39	GA-motif	1161	8	Light responsive element
DlbHLH39	O2-site	422	9	Zein metabolism regulation
DlbHLH39	O2-site	1565	9	Zein metabolism regulation
DlbHLH39	CGTCA-motif	1096	5	MeJA- responsive element
DlbHLH39	ABRE	1094	5	Abscisic acid responsive element
DlbHLH39	ABRE	1105	5	Abscisic acid responsive element
DlbHLH39	ABRE	1328	5	Abscisic acid responsive element
DlbHLH39	ABRE	1588	5	Abscisic acid responsive element
DlbHLH39	TGACG-motif	1096	5	MeJA- responsive element
DlbHLH39	ARE	94	6	Anaerobic induction
DlbHLH39	ARE	983	6	Anaerobic induction
DlbHLH39	ARE	999	6	Anaerobic induction
DlbHLH39	ARE	1149	6	Anaerobic induction
DlbHLH39	TC-rich repeats	541	9	defense and stress responsive element
DlbHLH40	G-Box	1978	6	Light responsive element
DlbHLH40	RY-	1846	8	Seed-specific regulation
DlbHLH40	Box 4	1792	6	Light responsive element
DlbHLH40	Gap-box	1591	9	Light responsive element
DlbHLH40	G-box	1599	6	Light responsive element
DlbHLH40	GT1-motif	779	6	Light responsive element
DlbHLH40	CAT-box	550	6	Meristem expression
DlbHLH40	ACE	1134	9	Light responsive element
DlbHLH40	TCA-	1648	9	Salicylic acid responsive element
DlbHLH40	P-box	270	7	Gibberellin- responsive element
DlbHLH40	P-box	1351	7	Gibberellin- responsive element
DlbHLH40	CGTCA-motif	1933	5	MeJA- responsive element
DlbHLH40	ABRE	1600	5	Abscisic acid responsive element
DlbHLH40	ABRE	1979	5	Abscisic acid responsive element
DlbHLH40	GARE-motif	1420	7	Gibberellin- responsive element
DlbHLH40	TGACG-motif	1933	5	MeJA- responsive element
DlbHLH40	ARE	1520	6	Anaerobic induction
DlbHLH40	GC-motif	524	6	Anaerobic induction
DlbHLH40	MBS	952	6	(MYB)drought-inducibility
DlbHLH40	LTR	139	6	Low-temperature responsive element
DlbHLH41	G-box	771	6	Light responsive element
DlbHLH41	G-box	1362	6	Light responsive element
DlbHLH41	G-box	1419	6	Light responsive element
DlbHLH41	GT1-motif	163	6	Light responsive element
DlbHLH41	Sp1	361	6	Light responsive element
DlbHLH41	Box 4	1037	6	Light responsive element
DlbHLH41	Pc-CMA2a	576	12	Light responsive element
DlbHLH41	RY-	813	8	Seed-specific regulation
DlbHLH41	GATA-motif	739	10	Light responsive element
DlbHLH41	GATA-motif	1463	10	Light responsive element
DlbHLH41	ABRE	772	5	Abscisic acid responsive element
DlbHLH41	ABRE	1362	5	Abscisic acid responsive element
DlbHLH41	ABRE	1420	5	Abscisic acid responsive element
DlbHLH41	CGTCA-motif	1181	5	MeJA- responsive element
DlbHLH41	CGTCA-motif	1795	5	MeJA- responsive element
DlbHLH41	CGTCA-motif	1975	5	MeJA- responsive element
DlbHLH41	TGACG-motif	1181	5	MeJA- responsive element
DlbHLH41	TGACG-motif	1795	5	MeJA- responsive element
DlbHLH41	TGACG-motif	1975	5	MeJA- responsive element
DlbHLH41	O2-site	1247	9	Zein metabolism regulation
DlbHLH41	MBS	366	6	(MYB)drought-inducibility
DlbHLH41	MBS	1543	6	(MYB)drought-inducibility
DlbHLH41	MBS	1798	6	(MYB)drought-inducibility
DlbHLH41	ARE	801	6	Anaerobic induction
DlbHLH42	SARE	988	11	Salicylic acid responsive element
DlbHLH42	TGA-	539	6	Auxin responsive element
DlbHLH42	TGA-	750	6	Auxin responsive element
DlbHLH42	G-box	925	6	Light responsive element
DlbHLH42	G-box	1497	6	Light responsive element
DlbHLH42	G-box	1919	6	Light responsive element
DlbHLH42	ATCT-motif	1610	9	Light responsive element
DlbHLH42	TGACG-motif	1240	5	MeJA- responsive element
DlbHLH42	TGACG-motif	1631	5	MeJA- responsive element
DlbHLH42	TGACG-motif	1707	5	MeJA- responsive element
DlbHLH42	TGACG-motif	1944	5	MeJA- responsive element
DlbHLH42	CAT-box	1384	6	Meristem expression
DlbHLH42	CGTCA-motif	1240	5	MeJA- responsive element
DlbHLH42	CGTCA-motif	1631	5	MeJA- responsive element
DlbHLH42	CGTCA-motif	1707	5	MeJA- responsive element
DlbHLH42	CGTCA-motif	1944	5	MeJA- responsive element
DlbHLH42	O2-site	134	8	Zein metabolism regulation
DlbHLH42	TCA-	985	9	Salicylic acid responsive element
DlbHLH42	TCA-	1731	9	Salicylic acid responsive element
DlbHLH42	Sp1	1910	6	Light responsive element
DlbHLH42	G-Box	1371	6	Light responsive element
DlbHLH42	G-Box	1832	6	Light responsive element
DlbHLH42	ARE	222	6	Anaerobic induction
DlbHLH42	GT1-motif	1811	7	Light responsive element
DlbHLH42	GT1-motif	1812	6	Light responsive element
DlbHLH42	GT1-motif	1987	6	Light responsive element
DlbHLH42	TCCC-motif	402	7	Light responsive element
DlbHLH42	MRE	593	7	Light responsive element
DlbHLH42	ABRE	926	5	Abscisic acid responsive element
DlbHLH42	ABRE	1372	5	Abscisic acid responsive element
DlbHLH42	ABRE	1498	5	Abscisic acid responsive element
DlbHLH42	ABRE	1833	5	Abscisic acid responsive element
DlbHLH42	ABRE	1919	5	Abscisic acid responsive element
DlbHLH42	I-box	829	9	Light responsive element
DlbHLH42	TCT-motif	182	6	Light responsive element
DlbHLH42	GA-motif	878	8	Light responsive element
DlbHLH43	G-box	315	6	Light responsive element
DlbHLH43	AE-box	1872	8	Light responsive element
DlbHLH43	3-AF1 binding site	1816	11	Light responsive element
DlbHLH43	GC-motif	1474	6	Anaerobic induction
DlbHLH43	GC-motif	1478	6	Anaerobic induction
DlbHLH43	GC-motif	1555	6	Anaerobic induction
DlbHLH43	GC-motif	1637	6	Anaerobic induction
DlbHLH43	GATA-motif	815	7	Light responsive element
DlbHLH43	GATA-motif	1785	7	Light responsive element
DlbHLH43	GATA-motif	1801	7	Light responsive element
DlbHLH43	LTR	114	6	Low-temperature responsive element
DlbHLH43	RY-	798	8	Seed-specific regulation
DlbHLH43	CAT-box	119	6	Meristem expression
DlbHLH43	CAT-box	870	6	Meristem expression
DlbHLH43	TCCC-motif	580	7	Light responsive element
DlbHLH43	MRE	784	7	Light responsive element
DlbHLH43	Sp1	1126	6	Light responsive element
DlbHLH43	Sp1	1552	6	Light responsive element
DlbHLH43	Sp1	1558	6	Light responsive element
DlbHLH43	TATC-box	1782	7	Gibberellin- responsive element
DlbHLH43	Box 4	84	6	Light responsive element
DlbHLH43	Box 4	216	6	Light responsive element
DlbHLH43	ARE	306	6	Anaerobic induction
DlbHLH43	ARE	1956	6	Anaerobic induction
DlbHLH43	TCT-motif	1155	6	Light responsive element
DlbHLH43	TCT-motif	1815	6	Light responsive element
DlbHLH44	GT1-motif	1601	9	Light responsive element
DlbHLH44	G-box	219	6	Light responsive element
DlbHLH44	G-box	555	6	Light responsive element
DlbHLH44	G-box	954	6	Light responsive element
DlbHLH44	G-box	1951	6	Light responsive element
DlbHLH44	GTGGC-motif	893	10	Light responsive element
DlbHLH44	GTGGC-motif	1044	10	Light responsive element
DlbHLH44	Box 4	260	6	Light responsive element
DlbHLH44	RY-	925	8	Seed-specific regulation
DlbHLH44	RY-	1510	8	Seed-specific regulation
DlbHLH44	GATA-motif	1519	7	Light responsive element
DlbHLH44	G-Box	555	6	Light responsive element
DlbHLH44	Sp1	998	6	Light responsive element
DlbHLH44	ACE	1138	9	Light responsive element
DlbHLH44	CAT-box	849	6	Meristem expression
DlbHLH44	CAT-box	1008	6	Meristem expression
DlbHLH44	ABRE	220	5	Abscisic acid responsive element
DlbHLH44	ABRE	555	6	Abscisic acid responsive element
DlbHLH44	ABRE	556	5	Abscisic acid responsive element
DlbHLH44	ABRE	954	5	Abscisic acid responsive element
DlbHLH44	ABRE	1949	9	Abscisic acid responsive element
DlbHLH44	ABRE	1951	5	Abscisic acid responsive element
DlbHLH44	CGTCA-motif	938	5	MeJA- responsive element
DlbHLH44	CGTCA-motif	973	5	MeJA- responsive element
DlbHLH44	CGTCA-motif	1475	5	MeJA- responsive element
DlbHLH44	TGACG-motif	938	5	MeJA- responsive element
DlbHLH44	TGACG-motif	973	5	MeJA- responsive element
DlbHLH44	TGACG-motif	1475	5	MeJA- responsive element
DlbHLH44	AuxRR-core	28	7	Auxin responsive element
DlbHLH44	TGA-	1446	6	Auxin responsive element
DlbHLH44	TGA-	1597	6	Auxin responsive element
DlbHLH44	O2-site	1303	9	Zein metabolism regulation
DlbHLH44	TC-rich repeats	571	9	defense and stress responsive element
DlbHLH44	LTR	144	6	Low-temperature responsive element
DlbHLH44	LTR	255	6	Low-temperature responsive element
DlbHLH44	LTR	442	6	Low-temperature responsive element
DlbHLH44	GC-motif	1555	6	Anaerobic induction
DlbHLH45	MRE	991	7	Light responsive element
DlbHLH45	G-box	231	9	Light responsive element
DlbHLH45	G-box	530	6	Light responsive element
DlbHLH45	G-box	1186	6	Light responsive element
DlbHLH45	TCCC-motif	130	7	Light responsive element
DlbHLH45	TCCC-motif	1426	7	Light responsive element
DlbHLH45	I-box	99	9	Light responsive element
DlbHLH45	I-box	937	9	Light responsive element
DlbHLH45	GATA-motif	939	9	Light responsive element
DlbHLH45	GARE-motif	1651	7	Gibberellin- responsive element
DlbHLH45	ABRE	530	5	Abscisic acid responsive element
DlbHLH45	ABRE	1187	5	Abscisic acid responsive element
DlbHLH45	ABRE	1266	7	Abscisic acid responsive element
DlbHLH45	CGTCA-motif	670	5	MeJA- responsive element
DlbHLH45	CGTCA-motif	1410	5	MeJA- responsive element
DlbHLH45	TGACG-motif	670	5	MeJA- responsive element
DlbHLH45	TGACG-motif	1410	5	MeJA- responsive element
DlbHLH45	TCA-	1714	9	Salicylic acid responsive element
DlbHLH45	ARE	1010	6	Anaerobic induction
DlbHLH45	ARE	1315	6	Anaerobic induction
DlbHLH46	Sp1	29	6	Light responsive element
DlbHLH46	AE-box	1453	8	Light responsive element
DlbHLH46	G-box	1210	9	Light responsive element
DlbHLH46	G-box	1212	6	Light responsive element
DlbHLH46	G-box	1408	6	Light responsive element
DlbHLH46	G-box	1413	6	Light responsive element
DlbHLH46	GT1-motif	1265	7	Light responsive element
DlbHLH46	I-box	390	8	Light responsive element
DlbHLH46	motif I	1406	10	root specific
DlbHLH46	G-Box	1212	6	Light responsive element
DlbHLH46	TGACG-motif	615	5	MeJA- responsive element
DlbHLH46	TGACG-motif	1412	5	MeJA- responsive element
DlbHLH46	CGTCA-motif	615	5	MeJA- responsive element
DlbHLH46	CGTCA-motif	1412	5	MeJA- responsive element
DlbHLH46	ABRE	1212	6	Abscisic acid responsive element
DlbHLH46	ABRE	1213	5	Abscisic acid responsive element
DlbHLH46	ABRE	1409	5	Abscisic acid responsive element
DlbHLH46	ABRE	1414	5	Abscisic acid responsive element
DlbHLH46	TCA-	1481	9	Salicylic acid responsive element
DlbHLH46	O2-site	924	9	Zein metabolism regulation
DlbHLH46	O2-site	1741	8	Zein metabolism regulation
DlbHLH46	LTR	1545	6	Low-temperature responsive element
DlbHLH46	MBS	1284	6	(MYB)drought-inducibility
DlbHLH46	ARE	1229	6	Anaerobic induction
DlbHLH46	ARE	1574	6	Anaerobic induction
DlbHLH46	ARE	1892	6	Anaerobic induction
DlbHLH46	GC-motif	2002	6	Anaerobic induction
DlbHLH47	RY-	45	8	Seed-specific regulation
DlbHLH47	G-Box	180	6	Light responsive element
DlbHLH47	G-Box	636	6	Light responsive element
DlbHLH47	G-Box	834	6	Light responsive element
DlbHLH47	G-Box	1266	6	Light responsive element
DlbHLH47	G-Box	1594	6	Light responsive element
DlbHLH47	chs-CMA1a	1213	8	Light responsive element
DlbHLH47	TCCC-motif	592	7	Light responsive element
DlbHLH47	Sp1	271	6	Light responsive element
DlbHLH47	Sp1	321	6	Light responsive element
DlbHLH47	Sp1	342	6	Light responsive element
DlbHLH47	Sp1	346	6	Light responsive element
DlbHLH47	Sp1	362	6	Light responsive element
DlbHLH47	Gap-box	122	9.5	Light responsive element
DlbHLH47	G-box	179	8	Light responsive element
DlbHLH47	G-box	180	6	Light responsive element
DlbHLH47	G-box	190	6	Light responsive element
DlbHLH47	G-box	209	6	Light responsive element
DlbHLH47	G-box	230	6	Light responsive element
DlbHLH47	G-box	249	6	Light responsive element
DlbHLH47	G-box	298	6	Light responsive element
DlbHLH47	G-box	430	6	Light responsive element
DlbHLH47	G-box	449	6	Light responsive element
DlbHLH47	G-box	481	6	Light responsive element
DlbHLH47	G-box	636	8	Light responsive element
DlbHLH47	G-box	831	11	Light responsive element
DlbHLH47	G-box	833	10.5	Light responsive element
DlbHLH47	G-box	834	6	Light responsive element
DlbHLH47	G-box	1266	6	Light responsive element
DlbHLH47	G-box	1889	6	Light responsive element
DlbHLH47	P-box	1868	7	Gibberellin- responsive element
DlbHLH47	O2-site	1415	9	Zein metabolism regulation
DlbHLH47	O2-site	1669	8	Zein metabolism regulation
DlbHLH47	TGACG-motif	1353	5	MeJA- responsive element
DlbHLH47	CGTCA-motif	1353	5	MeJA- responsive element
DlbHLH47	GARE-motif	583	7	Gibberellin- responsive element
DlbHLH47	GARE-motif	1058	7	Gibberellin- responsive element
DlbHLH47	ABRE	178	9	Abscisic acid responsive element
DlbHLH47	ABRE	180	6	Abscisic acid responsive element
DlbHLH47	ABRE	181	5	Abscisic acid responsive element
DlbHLH47	ABRE	636	5	Abscisic acid responsive element
DlbHLH47	ABRE	832	9	Abscisic acid responsive element
DlbHLH47	ABRE	834	6	Abscisic acid responsive element
DlbHLH47	ABRE	835	5	Abscisic acid responsive element
DlbHLH47	ABRE	1264	9	Abscisic acid responsive element
DlbHLH47	ABRE	1266	6	Abscisic acid responsive element
DlbHLH47	ABRE	1267	5	Abscisic acid responsive element
DlbHLH47	ABRE	1594	5	Abscisic acid responsive element
DlbHLH47	ABRE	1889	5	Abscisic acid responsive element
DlbHLH47	MBS	1916	6	(MYB)drought-inducibility
DlbHLH48	CAT-box	1640	6	Meristem expression
DlbHLH48	GA-motif	1250	8	Light responsive element
DlbHLH48	Sp1	1949	6	Light responsive element
DlbHLH48	AE-box	725	8	Light responsive element
DlbHLH48	G-box	433	10	Light responsive element
DlbHLH48	G-box	434	9	Light responsive element
DlbHLH48	G-box	435	6	Light responsive element
DlbHLH48	G-box	1105	10.5	Light responsive element
DlbHLH48	G-box	1108	9	Light responsive element
DlbHLH48	G-box	1110	6	Light responsive element
DlbHLH48	G-box	1439	6	Light responsive element
DlbHLH48	G-box	1461	9	Light responsive element
DlbHLH48	RY-	186	8	Seed-specific regulation
DlbHLH48	RY-	190	8	Seed-specific regulation
DlbHLH48	GATA-motif	1760	7	Light responsive element
DlbHLH48	Box 4	400	6	Light responsive element
DlbHLH48	Box 4	1488	6	Light responsive element
DlbHLH48	Box 4	1958	6	Light responsive element
DlbHLH48	I-box	625	10	Light responsive element
DlbHLH48	I-box	1719	10	Light responsive element
DlbHLH48	Box II	1108	9	Light responsive element
DlbHLH48	G-Box	435	6	Light responsive element
DlbHLH48	G-Box	1110	6	Light responsive element
DlbHLH48	G-Box	1439	6	Light responsive element
DlbHLH48	TGACG-motif	1182	5	MeJA- responsive element
DlbHLH48	TGACG-motif	1505	5	MeJA- responsive element
DlbHLH48	ABRE	433	9	Abscisic acid responsive element
DlbHLH48	ABRE	435	6	Abscisic acid responsive element
DlbHLH48	ABRE	436	5	Abscisic acid responsive element
DlbHLH48	ABRE	1110	6	Abscisic acid responsive element
DlbHLH48	ABRE	1111	5	Abscisic acid responsive element
DlbHLH48	ABRE	1439	6	Abscisic acid responsive element
DlbHLH48	ABRE	1440	5	Abscisic acid responsive element
DlbHLH48	CGTCA-motif	1182	5	MeJA- responsive element
DlbHLH48	CGTCA-motif	1505	5	MeJA- responsive element
DlbHLH48	TATC-box	906	7	Gibberellin- responsive element
DlbHLH48	LTR	1807	6	Low-temperature responsive element
DlbHLH48	MBS	604	6	(MYB)drought-inducibility
DlbHLH48	MBS	1075	6	(MYB)drought-inducibility
DlbHLH48	MBS	1611	6	(MYB)drought-inducibility
DlbHLH48	MBS	1871	6	(MYB)drought-inducibility
DlbHLH48	ARE	289	6	Anaerobic induction
DlbHLH48	ARE	1133	6	Anaerobic induction
DlbHLH48	ARE	1188	6	Anaerobic induction
DlbHLH49	G-Box	352	6	Light responsive element
DlbHLH49	G-Box	1044	6	Light responsive element
DlbHLH49	G-Box	1458	6	Light responsive element
DlbHLH49	G-Box	1651	6	Light responsive element
DlbHLH49	TCT-motif	380	6	Light responsive element
DlbHLH49	TCT-motif	578	6	Light responsive element
DlbHLH49	TCT-motif	690	6	Light responsive element
DlbHLH49	TCT-motif	742	6	Light responsive element
DlbHLH49	G-box	298	6	Light responsive element
DlbHLH49	G-box	441	6	Light responsive element
DlbHLH49	G-box	1041	11	Light responsive element
DlbHLH49	G-box	1043	9	Light responsive element
DlbHLH49	G-box	1044	6	Light responsive element
DlbHLH49	G-box	1054	6	Light responsive element
DlbHLH49	G-box	1073	6	Light responsive element
DlbHLH49	G-box	1117	6	Light responsive element
DlbHLH49	G-box	1138	6	Light responsive element
DlbHLH49	G-box	1228	6	Light responsive element
DlbHLH49	G-box	1401	6	Light responsive element
DlbHLH49	G-box	1421	6	Light responsive element
DlbHLH49	G-box	1448	6	Light responsive element
DlbHLH49	G-box	1456	9	Light responsive element
DlbHLH49	G-box	1458	6	Light responsive element
DlbHLH49	G-box	1608	6	Light responsive element
DlbHLH49	G-box	1651	6	Light responsive element
DlbHLH49	G-box	1880	6	Light responsive element
DlbHLH49	CAT-box	826	6	Meristem expression
DlbHLH49	CAT-box	1934	6	Meristem expression
DlbHLH49	O2-site	696	9	Zein metabolism regulation
DlbHLH49	O2-site	1795	9	Zein metabolism regulation
DlbHLH49	TATC-box	415	7	Gibberellin- responsive element
DlbHLH49	TCA-	94	9	Salicylic acid responsive element
DlbHLH49	CGTCA-motif	179	5	MeJA- responsive element
DlbHLH49	CGTCA-motif	260	5	MeJA- responsive element
DlbHLH49	CGTCA-motif	304	5	MeJA- responsive element
DlbHLH49	CGTCA-motif	1610	5	MeJA- responsive element
DlbHLH49	ABRE	352	5	Abscisic acid responsive element
DlbHLH49	ABRE	597	7	Abscisic acid responsive element
DlbHLH49	ABRE	1042	9	Abscisic acid responsive element
DlbHLH49	ABRE	1044	6	Abscisic acid responsive element
DlbHLH49	ABRE	1045	5	Abscisic acid responsive element
DlbHLH49	ABRE	1229	5	Abscisic acid responsive element
DlbHLH49	ABRE	1456	9	Abscisic acid responsive element
DlbHLH49	ABRE	1458	6	Abscisic acid responsive element
DlbHLH49	ABRE	1459	5	Abscisic acid responsive element
DlbHLH49	ABRE	1608	5	Abscisic acid responsive element
DlbHLH49	ABRE	1651	6	Abscisic acid responsive element
DlbHLH49	ABRE	1652	5	Abscisic acid responsive element
DlbHLH49	TGA-	1258	6	Auxin responsive element
DlbHLH49	TGACG-motif	179	5	MeJA- responsive element
DlbHLH49	TGACG-motif	260	5	MeJA- responsive element
DlbHLH49	TGACG-motif	304	5	MeJA- responsive element
DlbHLH49	TGACG-motif	1610	5	MeJA- responsive element
DlbHLH49	GC-motif	1361	6	Anaerobic induction
DlbHLH49	MBS	107	6	(MYB)drought-inducibility
DlbHLH49	MBS	1696	6	(MYB)drought-inducibility
DlbHLH49	TC-rich repeats	369	9	defense and stress responsive element
DlbHLH50	CAT-box	1569	6	Meristem expression
DlbHLH50	CAT-box	1952	6	Meristem expression
DlbHLH50	Sp1	912	6	Light responsive element
DlbHLH50	TCT-motif	1335	6	Light responsive element
DlbHLH50	G-box	333	6	Light responsive element
DlbHLH50	G-box	728	6	Light responsive element
DlbHLH50	G-box	806	6	Light responsive element
DlbHLH50	G-box	1451	6	Light responsive element
DlbHLH50	G-box	1482	6	Light responsive element
DlbHLH50	G-box	1990	6	Light responsive element
DlbHLH50	G-Box	333	6	Light responsive element
DlbHLH50	G-Box	1451	6	Light responsive element
DlbHLH50	TGACG-motif	600	5	MeJA- responsive element
DlbHLH50	TGACG-motif	666	5	MeJA- responsive element
DlbHLH50	CGTCA-motif	600	5	MeJA- responsive element
DlbHLH50	CGTCA-motif	666	5	MeJA- responsive element
DlbHLH50	ABRE	333	6	Abscisic acid responsive element
DlbHLH50	ABRE	334	5	Abscisic acid responsive element
DlbHLH50	ABRE	1451	6	Abscisic acid responsive element
DlbHLH50	ABRE	1452	5	Abscisic acid responsive element
DlbHLH50	ABRE	1483	5	Abscisic acid responsive element
DlbHLH50	ABRE	1991	5	Abscisic acid responsive element
DlbHLH50	P-box	1138	7	Gibberellin- responsive element
DlbHLH51	AE-box	96	8	Light responsive element
DlbHLH51	G-box	1047	6	Light responsive element
DlbHLH51	G-box	1185	8	Light responsive element
DlbHLH51	G-box	1250	6	Light responsive element
DlbHLH51	G-box	1558	6	Light responsive element
DlbHLH51	G-box	1776	6	Light responsive element
DlbHLH51	GT1-motif	1616	7	Light responsive element
DlbHLH51	TCCC-motif	1771	7	Light responsive element
DlbHLH51	TCCC-motif	1788	7	Light responsive element
DlbHLH51	Sp1	1534	6	Light responsive element
DlbHLH51	I-box	107	8	Light responsive element
DlbHLH51	G-Box	1047	6	Light responsive element
DlbHLH51	G-Box	1187	6	Light responsive element
DlbHLH51	G-Box	1558	6	Light responsive element
DlbHLH51	GATA-motif	32	7	Light responsive element
DlbHLH51	RY-	703	8	Seed-specific regulation
DlbHLH51	RY-	1093	8	Seed-specific regulation
DlbHLH51	ABRE	1047	6	Abscisic acid responsive element
DlbHLH51	ABRE	1048	5	Abscisic acid responsive element
DlbHLH51	ABRE	1188	5	Abscisic acid responsive element
DlbHLH51	ABRE	1251	5	Abscisic acid responsive element
DlbHLH51	ABRE	1558	6	Abscisic acid responsive element
DlbHLH51	ABRE	1559	5	Abscisic acid responsive element
DlbHLH51	ABRE	1777	5	Abscisic acid responsive element
DlbHLH51	CGTCA-motif	1160	5	MeJA- responsive element
DlbHLH51	AuxRR-core	1014	7	Auxin responsive element
DlbHLH51	TGACG-motif	1160	5	MeJA- responsive element
DlbHLH51	O2-site	247	9	Zein metabolism regulation
DlbHLH51	O2-site	632	9	Zein metabolism regulation
DlbHLH51	O2-site	800	9	Zein metabolism regulation
DlbHLH51	TCA-	1949	9	Salicylic acid responsive element
DlbHLH51	MBS	917	6	(MYB)drought-inducibility
DlbHLH51	ARE	83	6	Anaerobic induction
DlbHLH51	ARE	179	6	Anaerobic induction
DlbHLH51	GC-motif	1537	6	Anaerobic induction
DlbHLH52	I-box	344	9	Light responsive element
DlbHLH52	I-box	1493	9	Light responsive element
DlbHLH52	Box 4	443	6	Light responsive element
DlbHLH52	Box 4	447	6	Light responsive element
DlbHLH52	Box 4	954	6	Light responsive element
DlbHLH52	GT1-motif	125	7	Light responsive element
DlbHLH52	GT1-motif	348	6	Light responsive element
DlbHLH52	GT1-motif	1211	7	Light responsive element
DlbHLH52	TCT-motif	1235	6	Light responsive element
DlbHLH52	TCT-motif	1265	6	Light responsive element
DlbHLH52	AT-rich	395	10	AT-rich DNA binding protein
DlbHLH52	O2-site	1223	8	Zein metabolism regulation
DlbHLH52	O2-site	1426	9	Zein metabolism regulation
DlbHLH52	TCA-	1246	10	Salicylic acid responsive element
DlbHLH52	P-box	1958	7	Gibberellin- responsive element
DlbHLH52	ABRE	702	7	Abscisic acid responsive element
DlbHLH52	CGTCA-motif	366	5	MeJA- responsive element
DlbHLH52	CGTCA-motif	715	5	MeJA- responsive element
DlbHLH52	CGTCA-motif	1062	5	MeJA- responsive element
DlbHLH52	CGTCA-motif	2004	5	MeJA- responsive element
DlbHLH52	TGACG-motif	366	5	MeJA- responsive element
DlbHLH52	TGACG-motif	715	5	MeJA- responsive element
DlbHLH52	TGACG-motif	1062	5	MeJA- responsive element
DlbHLH52	TGACG-motif	2004	5	MeJA- responsive element
DlbHLH52	ARE	916	6	Anaerobic induction
DlbHLH53	AT-rich	1852	10	AT-rich DNA binding protein
DlbHLH53	chs-CMA1a	311	8	Light responsive element
DlbHLH53	GT1-motif	704	7	Light responsive element
DlbHLH53	GT1-motif	1421	7	Light responsive element
DlbHLH53	GT1-motif	1460	7	Light responsive element
DlbHLH53	AE-box	815	8	Light responsive element
DlbHLH53	TCT-motif	1453	6	Light responsive element
DlbHLH53	TCT-motif	1575	6	Light responsive element
DlbHLH53	G-box	934	6	Light responsive element
DlbHLH53	G-box	1640	6	Light responsive element
DlbHLH53	G-box	1729	6	Light responsive element
DlbHLH53	GATA-motif	855	7	Light responsive element
DlbHLH53	GATA-motif	954	7	Light responsive element
DlbHLH53	RY-	1809	8	Seed-specific regulation
DlbHLH53	Box 4	1426	6	Light responsive element
DlbHLH53	I-box	953	9	Light responsive element
DlbHLH53	TGACG-motif	933	5	MeJA- responsive element
DlbHLH53	CGTCA-motif	933	5	MeJA- responsive element
DlbHLH53	ABRE	935	5	Abscisic acid responsive element
DlbHLH53	ABRE	1727	9	Abscisic acid responsive element
DlbHLH53	ABRE	1730	5	Abscisic acid responsive element
DlbHLH53	GARE-motif	492	7	Gibberellin- responsive element
DlbHLH53	TGA-	187	6	Auxin responsive element
DlbHLH53	TGA-	684	6	Auxin responsive element
DlbHLH53	TGA-	1919	6	Auxin responsive element
DlbHLH53	MBS	227	6	(MYB)drought-inducibility
DlbHLH53	MBS	908	6	(MYB)drought-inducibility
DlbHLH54	G-box	95	6	Light responsive element
DlbHLH54	G-box	246	6	Light responsive element
DlbHLH54	G-box	1551	6	Light responsive element
DlbHLH54	G-box	1593	6	Light responsive element
DlbHLH54	TCT-motif	139	6	Light responsive element
DlbHLH54	TCCC-motif	1329	7	Light responsive element
DlbHLH54	ACE	1591	9	Light responsive element
DlbHLH54	CAT-box	754	6	Meristem expression
DlbHLH54	RY-	281	8	Seed-specific regulation
DlbHLH54	RY-	1776	8	Seed-specific regulation
DlbHLH54	GATA-motif	1166	7	Light responsive element
DlbHLH54	TGA-	1598	6	Auxin responsive element
DlbHLH54	ABRE	72	9	Abscisic acid responsive element
DlbHLH54	ABRE	96	5	Abscisic acid responsive element
DlbHLH54	ABRE	247	5	Abscisic acid responsive element
DlbHLH54	ABRE	1548	10	Abscisic acid responsive element
DlbHLH54	ABRE	1549	9	Abscisic acid responsive element
DlbHLH54	ABRE	1552	5	Abscisic acid responsive element
DlbHLH54	ABRE	1593	8	Abscisic acid responsive element
DlbHLH54	ABRE	1594	5	Abscisic acid responsive element
DlbHLH54	CGTCA-motif	245	5	MeJA- responsive element
DlbHLH54	CGTCA-motif	1135	5	MeJA- responsive element
DlbHLH54	CGTCA-motif	1885	5	MeJA- responsive element
DlbHLH54	TGACG-motif	245	5	MeJA- responsive element
DlbHLH54	TGACG-motif	1135	5	MeJA- responsive element
DlbHLH54	TGACG-motif	1885	5	MeJA- responsive element
DlbHLH54	LTR	700	6	Low-temperature responsive element
DlbHLH54	LTR	743	6	Low-temperature responsive element
DlbHLH54	GC-motif	637	6	Anaerobic induction
DlbHLH55	G-Box	667	6	Light responsive element
DlbHLH55	G-Box	838	6	Light responsive element
DlbHLH55	RY-	1249	8	Seed-specific regulation
DlbHLH55	RY-	1541	8	Seed-specific regulation
DlbHLH55	Box 4	414	6	Light responsive element
DlbHLH55	AE-box	384	8	Light responsive element
DlbHLH55	AE-box	1579	8	Light responsive element
DlbHLH55	G-box	496	6	Light responsive element
DlbHLH55	G-box	554	6	Light responsive element
DlbHLH55	G-box	667	6	Light responsive element
DlbHLH55	G-box	755	6	Light responsive element
DlbHLH55	G-box	875	6	Light responsive element
DlbHLH55	G-box	910	6	Light responsive element
DlbHLH55	G-box	996	6	Light responsive element
DlbHLH55	G-box	1142	6	Light responsive element
DlbHLH55	G-box	1288	6	Light responsive element
DlbHLH55	G-box	1434	6	Light responsive element
DlbHLH55	G-box	1954	6	Light responsive element
DlbHLH55	G-box	1981	6	Light responsive element
DlbHLH55	TCCC-motif	1584	7	Light responsive element
DlbHLH55	TCA-	306	9	Salicylic acid responsive element
DlbHLH55	CGTCA-motif	1727	5	MeJA- responsive element
DlbHLH55	ABRE	667	6	Abscisic acid responsive element
DlbHLH55	ABRE	668	5	Abscisic acid responsive element
DlbHLH55	ABRE	839	5	Abscisic acid responsive element
DlbHLH55	ABRE	873	9	Abscisic acid responsive element
DlbHLH55	ABRE	875	5	Abscisic acid responsive element
DlbHLH55	ABRE	911	5	Abscisic acid responsive element
DlbHLH55	ABRE	994	9	Abscisic acid responsive element
DlbHLH55	ABRE	997	5	Abscisic acid responsive element
DlbHLH55	ABRE	1143	5	Abscisic acid responsive element
DlbHLH55	ABRE	1289	5	Abscisic acid responsive element
DlbHLH55	ABRE	1435	5	Abscisic acid responsive element
DlbHLH55	ABRE	1952	9	Abscisic acid responsive element
DlbHLH55	ABRE	1955	5	Abscisic acid responsive element
DlbHLH55	ABRE	1982	5	Abscisic acid responsive element
DlbHLH55	TGA-	899	6	Auxin responsive element
DlbHLH55	TGACG-motif	1727	5	MeJA- responsive element
DlbHLH55	ARE	222	6	Anaerobic induction
DlbHLH55	ARE	1614	6	Anaerobic induction
DlbHLH55	MBS	781	6	(MYB)drought-inducibility
DlbHLH56	3-AF1 binding site	1092	10	Light responsive element
DlbHLH56	G-Box	116	6	Light responsive element
DlbHLH56	G-Box	1124	6	Light responsive element
DlbHLH56	GATA-motif	1787	9	Light responsive element
DlbHLH56	GCN4_motif	164	7	Endosperm expression
DlbHLH56	ATCT-motif	1443	9	Light responsive element
DlbHLH56	MRE	664	7	Light responsive element
DlbHLH56	G-box	386	6	Light responsive element
DlbHLH56	TCT-motif	1129	6	Light responsive element
DlbHLH56	GT1-motif	832	6	Light responsive element
DlbHLH56	chs-CMA2a	422	8	Light responsive element
DlbHLH56	CAT-box	816	6	Meristem expression
DlbHLH56	ACE	1278	9	Light responsive element
DlbHLH56	Sp1	1617	6	Light responsive element
DlbHLH56	ABRE	116	5	Abscisic acid responsive element
DlbHLH56	ABRE	387	5	Abscisic acid responsive element
DlbHLH56	ABRE	1125	5	Abscisic acid responsive element
DlbHLH56	ABRE	1604	7	Abscisic acid responsive element
DlbHLH56	CGTCA-motif	1455	5	MeJA- responsive element
DlbHLH56	TGACG-motif	1455	5	MeJA- responsive element
DlbHLH56	ARE	96	6	Anaerobic induction
DlbHLH56	ARE	660	6	Anaerobic induction
DlbHLH56	ARE	1682	6	Anaerobic induction
DlbHLH56	LTR	1656	6	Low-temperature responsive element
DlbHLH57	TCT-motif	808	6	Light responsive element
DlbHLH57	GARE-motif	978	7	Gibberellin- responsive element
DlbHLH57	TCA-	1282	9	Salicylic acid responsive element
DlbHLH57	G-Box	1847	6	Light responsive element
DlbHLH57	Box 4	126	6	Light responsive element
DlbHLH57	Box 4	1570	6	Light responsive element
DlbHLH57	ARE	953	6	Anaerobic induction
DlbHLH57	ARE	1271	6	Anaerobic induction
DlbHLH57	ABRE	1845	9	Abscisic acid responsive element
DlbHLH57	ABRE	1847	5	Abscisic acid responsive element
DlbHLH57	MRE	509	7	Light responsive element
DlbHLH57	CAT-box	1036	6	Meristem expression
DlbHLH57	CGTCA-motif	66	5	MeJA- responsive element
DlbHLH57	O2-site	60	9	Zein metabolism regulation
DlbHLH57	RY-	851	8	Seed-specific regulation
DlbHLH57	GC-motif	768	6	Anaerobic induction
DlbHLH57	MBS	1252	6	(MYB)drought-inducibility
DlbHLH57	MBS	1511	6	(MYB)drought-inducibility
DlbHLH57	G-box	150	9	Light responsive element
DlbHLH57	P-box	1173	7	Gibberellin- responsive element
DlbHLH57	ATCT-motif	578	9	Light responsive element
DlbHLH57	TGACG-motif	66	5	MeJA- responsive element
DlbHLH58	Sp1	1230	6	Light responsive element
DlbHLH58	Sp1	1521	6	Light responsive element
DlbHLH58	CAT-box	751	6	Meristem expression
DlbHLH58	G-box	441	10	Light responsive element
DlbHLH58	G-box	442	6	Light responsive element
DlbHLH58	LAMP-	856	9	Light responsive element
DlbHLH58	GATA-motif	1775	7	Light responsive element
DlbHLH58	Box 4	283	6	Light responsive element
DlbHLH58	G-Box	1701	6	Light responsive element
DlbHLH58	I-box	857	9	Light responsive element
DlbHLH58	TGACG-motif	275	5	MeJA- responsive element
DlbHLH58	AuxRR-core	782	7	Auxin responsive element
DlbHLH58	CGTCA-motif	275	5	MeJA- responsive element
DlbHLH58	ABRE	443	5	Abscisic acid responsive element
DlbHLH58	ABRE	1597	7	Abscisic acid responsive element
DlbHLH58	ABRE	1672	7	Abscisic acid responsive element
DlbHLH58	ABRE	1701	5	Abscisic acid responsive element
DlbHLH58	TCA-	590	9	Salicylic acid responsive element
DlbHLH58	LTR	664	6	Low-temperature responsive element
DlbHLH58	LTR	1565	6	Low-temperature responsive element
DlbHLH58	GC-motif	1019	6	Anaerobic induction
DlbHLH59	CAT-box	293	6	Meristem expression
DlbHLH59	CAT-box	1734	6	Meristem expression
DlbHLH59	AT-rich	435	10	AT-rich DNA binding protein
DlbHLH59	G-box	119	6	Light responsive element
DlbHLH59	G-box	625	6	Light responsive element
DlbHLH59	G-box	1202	6	Light responsive element
DlbHLH59	G-box	1892	6	Light responsive element
DlbHLH59	G-box	2010	6	Light responsive element
DlbHLH59	RY-	1030	8	Seed-specific regulation
DlbHLH59	I-box	636	9	Light responsive element
DlbHLH59	G-Box	2010	6	Light responsive element
DlbHLH59	TGACG-motif	951	5	MeJA- responsive element
DlbHLH59	TGACG-motif	954	5	MeJA- responsive element
DlbHLH59	TGA-	76	6	Auxin responsive element
DlbHLH59	TGA-	113	6	Auxin responsive element
DlbHLH59	CGTCA-motif	951	5	MeJA- responsive element
DlbHLH59	CGTCA-motif	954	5	MeJA- responsive element
DlbHLH59	ABRE	1203	5	Abscisic acid responsive element
DlbHLH59	ABRE	1892	5	Abscisic acid responsive element
DlbHLH59	ABRE	2010	6	Abscisic acid responsive element
DlbHLH59	ABRE	2011	5	Abscisic acid responsive element
DlbHLH59	P-box	1870	7	Gibberellin- responsive element
DlbHLH59	LTR	21	6	Low-temperature responsive element
DlbHLH59	TC-rich repeats	924	9	defense and stress responsive element
DlbHLH59	TC-rich repeats	1581	9	defense and stress responsive element
DlbHLH59	MBS	406	6	(MYB)drought-inducibility
DlbHLH60	G-Box	1546	6	Light responsive element
DlbHLH60	Box 4	1051	6	Light responsive element
DlbHLH60	chs-Unit 1 m1	493	10	Light responsive element
DlbHLH60	chs-Unit 1 m1	1421	10	Light responsive element
DlbHLH60	GATA-motif	415	10	Light responsive element
DlbHLH60	GT1-motif	48	6	Light responsive element
DlbHLH60	TCT-motif	545	6	Light responsive element
DlbHLH60	G-box	520	6	Light responsive element
DlbHLH60	G-box	1546	6	Light responsive element
DlbHLH60	G-box	1577	6	Light responsive element
DlbHLH60	G-box	1715	6	Light responsive element
DlbHLH60	circadian	34	9	circadian control
DlbHLH60	TCCC-motif	483	7	Light responsive element
DlbHLH60	CAT-box	325	6	Meristem expression
DlbHLH60	CAT-box	1525	6	Meristem expression
DlbHLH60	TCA-	426	9	Salicylic acid responsive element
DlbHLH60	CGTCA-motif	442	5	MeJA- responsive element
DlbHLH60	ABRE	520	5	Abscisic acid responsive element
DlbHLH60	ABRE	1546	6	Abscisic acid responsive element
DlbHLH60	ABRE	1547	5	Abscisic acid responsive element
DlbHLH60	ABRE	1578	5	Abscisic acid responsive element
DlbHLH60	TGACG-motif	442	5	MeJA- responsive element
DlbHLH60	GC-motif	1115	6	Anaerobic induction
DlbHLH60	GC-motif	1644	6	Anaerobic induction
DlbHLH60	ARE	722	6	Anaerobic induction
DlbHLH60	ARE	1148	6	Anaerobic induction
DlbHLH60	MBS	159	6	(MYB)drought-inducibility
DlbHLH60	MBSI	902	10.5	(MYB)flavonoid biosynthetic
DlbHLH60	LTR	937	6	Low-temperature responsive element
DlbHLH60	LTR	969	6	Low-temperature responsive element
DlbHLH60	LTR	1434	6	Low-temperature responsive element
DlbHLH60	LTR	1455	6	Low-temperature responsive element
DlbHLH60	LTR	1468	6	Low-temperature responsive element
DlbHLH61	G-box	1364	6	Light responsive element
DlbHLH61	G-box	1381	6	Light responsive element
DlbHLH61	GT1-motif	899	6	Light responsive element
DlbHLH61	circadian	1007	9	circadian control
DlbHLH61	I-box	643	10	Light responsive element
DlbHLH61	Box 4	374	6	Light responsive element
DlbHLH61	Box 4	502	6	Light responsive element
DlbHLH61	CGTCA-motif	684	5	MeJA- responsive element
DlbHLH61	CGTCA-motif	1333	5	MeJA- responsive element
DlbHLH61	CGTCA-motif	1802	5	MeJA- responsive element
DlbHLH61	ABRE	1382	5	Abscisic acid responsive element
DlbHLH61	TGACG-motif	684	5	MeJA- responsive element
DlbHLH61	TGACG-motif	1333	5	MeJA- responsive element
DlbHLH61	TGACG-motif	1802	5	MeJA- responsive element
DlbHLH61	O2-site	964	9	Zein metabolism regulation
DlbHLH61	TATC-box	1631	7	Gibberellin- responsive element
DlbHLH61	MBS	638	6	(MYB)drought-inducibility
DlbHLH61	MBS	1136	6	(MYB)drought-inducibility
DlbHLH61	LTR	1114	6	Low-temperature responsive element
DlbHLH61	LTR	1320	6	Low-temperature responsive element
DlbHLH61	TC-rich repeats	568	9	defense and stress responsive element
DlbHLH61	ARE	1745	6	Anaerobic induction
DlbHLH61	GC-motif	852	6	Anaerobic induction
DlbHLH62	G-Box	878	6	Light responsive element
DlbHLH62	G-Box	957	6	Light responsive element
DlbHLH62	G-Box	1304	6	Light responsive element
DlbHLH62	sbp-CMA1c	185	13	Light responsive element
DlbHLH62	C-box	795	11	Light responsive element
DlbHLH62	GT1-motif	162	6	Light responsive element
DlbHLH62	G-box	681	6	Light responsive element
DlbHLH62	G-box	956	8	Light responsive element
DlbHLH62	G-box	957	6	Light responsive element
DlbHLH62	G-box	1164	6	Light responsive element
DlbHLH62	G-box	1388	6	Light responsive element
DlbHLH62	G-box	1950	6	Light responsive element
DlbHLH62	Sp1	718	6	Light responsive element
DlbHLH62	CAG-motif	1789	10	Light responsive element
DlbHLH62	TCA-	1442	9	Salicylic acid responsive element
DlbHLH62	CGTCA-motif	512	5	MeJA- responsive element
DlbHLH62	ABRE	879	5	Abscisic acid responsive element
DlbHLH62	ABRE	957	6	Abscisic acid responsive element
DlbHLH62	ABRE	958	5	Abscisic acid responsive element
DlbHLH62	ABRE	1050	7	Abscisic acid responsive element
DlbHLH62	ABRE	1165	5	Abscisic acid responsive element
DlbHLH62	ABRE	1304	5	Abscisic acid responsive element
DlbHLH62	ABRE	1948	9	Abscisic acid responsive element
DlbHLH62	ABRE	1951	5	Abscisic acid responsive element
DlbHLH62	TGACG-motif	512	5	MeJA- responsive element
DlbHLH62	ARE	1008	6	Anaerobic induction
DlbHLH62	LTR	604	6	Low-temperature responsive element
DlbHLH63	RY-	1539	8	Seed-specific regulation
DlbHLH63	Box 4	1806	6	Light responsive element
DlbHLH63	circadian	172	9	circadian control
DlbHLH63	Sp1	124	6	Light responsive element
DlbHLH63	CAT-box	367	6	Meristem expression
DlbHLH63	CAT-box	427	6	Meristem expression
DlbHLH63	CAT-box	764	6	Meristem expression
DlbHLH63	GT1-motif	209	7	Light responsive element
DlbHLH63	G-box	115	6	Light responsive element
DlbHLH63	TATC-box	1779	7	Gibberellin- responsive element
DlbHLH63	O2-site	478	8	Zein metabolism regulation
DlbHLH63	O2-site	670	9	Zein metabolism regulation
DlbHLH63	O2-site	679	9	Zein metabolism regulation
DlbHLH63	TGACG-motif	157	5	MeJA- responsive element
DlbHLH63	TGACG-motif	435	5	MeJA- responsive element
DlbHLH63	TGACG-motif	1460	5	MeJA- responsive element
DlbHLH63	TGACG-motif	1974	5	MeJA- responsive element
DlbHLH63	AuxRR-core	293	7	Auxin responsive element
DlbHLH63	ABRE	411	9	Abscisic acid responsive element
DlbHLH63	ABRE	1640	9	Abscisic acid responsive element
DlbHLH63	CGTCA-motif	157	5	MeJA- responsive element
DlbHLH63	CGTCA-motif	435	5	MeJA- responsive element
DlbHLH63	CGTCA-motif	1460	5	MeJA- responsive element
DlbHLH63	CGTCA-motif	1974	5	MeJA- responsive element
DlbHLH63	ARE	246	6	Anaerobic induction
DlbHLH63	ARE	649	6	Anaerobic induction
DlbHLH63	ARE	1422	6	Anaerobic induction
DlbHLH63	ARE	1740	6	Anaerobic induction
DlbHLH63	MBS	633	6	(MYB)drought-inducibility
DlbHLH63	MBS	825	6	(MYB)drought-inducibility
DlbHLH64	G-Box	1465	6	Light responsive element
DlbHLH64	Box 4	1107	6	Light responsive element
DlbHLH64	G-box	1465	6	Light responsive element
DlbHLH64	CAT-box	770	6	Meristem expression
DlbHLH64	TCCC-motif	632	7	Light responsive element
DlbHLH64	TCCC-motif	699	7	Light responsive element
DlbHLH64	TCCC-motif	724	7	Light responsive element
DlbHLH64	Sp1	1632	6	Light responsive element
DlbHLH64	Sp1	1785	6	Light responsive element
DlbHLH64	O2-site	618	9	Zein metabolism regulation
DlbHLH64	TATC-box	1199	7	Gibberellin- responsive element
DlbHLH64	CGTCA-motif	601	5	MeJA- responsive element
DlbHLH64	GARE-motif	517	7	Gibberellin- responsive element
DlbHLH64	ABRE	1463	9	Abscisic acid responsive element
DlbHLH64	ABRE	1465	6	Abscisic acid responsive element
DlbHLH64	ABRE	1466	5	Abscisic acid responsive element
DlbHLH64	ABRE	1583	9	Abscisic acid responsive element
DlbHLH64	TGACG-motif	601	5	MeJA- responsive element
DlbHLH64	ARE	1077	6	Anaerobic induction
DlbHLH64	ARE	1702	6	Anaerobic induction
DlbHLH65	G-box	349	6	Light responsive element
DlbHLH65	G-box	1248	6	Light responsive element
DlbHLH65	G-box	1640	6	Light responsive element
DlbHLH65	Sp1	1450	6	Light responsive element
DlbHLH65	TCCC-motif	778	7	Light responsive element
DlbHLH65	TCCC-motif	1044	7	Light responsive element
DlbHLH65	TCCC-motif	1098	7	Light responsive element
DlbHLH65	TCCC-motif	1112	7	Light responsive element
DlbHLH65	TCCC-motif	1122	7	Light responsive element
DlbHLH65	TCCC-motif	1375	7	Light responsive element
DlbHLH65	TCCC-motif	1532	7	Light responsive element
DlbHLH65	ACE	53	9	Light responsive element
DlbHLH65	CAT-box	1199	6	Meristem expression
DlbHLH65	CAT-box	1288	6	Meristem expression
DlbHLH65	CAT-box	1579	6	Meristem expression
DlbHLH65	CAT-box	1858	6	Meristem expression
DlbHLH65	G-Box	1635	6	Light responsive element
DlbHLH65	GATA-motif	1115	7	Light responsive element
DlbHLH65	GATA-motif	1383	7	Light responsive element
DlbHLH65	ABRE	349	5	Abscisic acid responsive element
DlbHLH65	ABRE	1633	10	Abscisic acid responsive element
DlbHLH65	ABRE	1636	5	Abscisic acid responsive element
DlbHLH65	GARE-motif	965	7	Gibberellin- responsive element
DlbHLH65	GARE-motif	1016	7	Gibberellin- responsive element
DlbHLH65	CGTCA-motif	1142	5	MeJA- responsive element
DlbHLH65	CGTCA-motif	1442	5	MeJA- responsive element
DlbHLH65	CGTCA-motif	1564	5	MeJA- responsive element
DlbHLH65	CGTCA-motif	1591	5	MeJA- responsive element
DlbHLH65	TGA-	1227	6	Auxin responsive element
DlbHLH65	TGACG-motif	1142	5	MeJA- responsive element
DlbHLH65	TGACG-motif	1442	5	MeJA- responsive element
DlbHLH65	TGACG-motif	1564	5	MeJA- responsive element
DlbHLH65	TGACG-motif	1591	5	MeJA- responsive element
DlbHLH65	GC-motif	1188	6	Anaerobic induction
DlbHLH65	ARE	70	6	Anaerobic induction
DlbHLH65	ARE	1252	6	Anaerobic induction
DlbHLH66	MRE	594	7	Light responsive element
DlbHLH66	MRE	1865	7	Light responsive element
DlbHLH66	TCT-motif	1689	6	Light responsive element
DlbHLH66	GT1-motif	180	6	Light responsive element
DlbHLH66	GT1-motif	615	7	Light responsive element
DlbHLH66	GT1-motif	616	6	Light responsive element
DlbHLH66	CAT-box	695	6	Meristem expression
DlbHLH66	CAT-box	817	6	Meristem expression
DlbHLH66	G-Box	1617	6	Light responsive element
DlbHLH66	GATA-motif	1128	7	Light responsive element
DlbHLH66	ATCT-motif	61	9	Light responsive element
DlbHLH66	Box 4	171	6	Light responsive element
DlbHLH66	TGA-	114	6	Auxin responsive element
DlbHLH66	CGTCA-motif	1955	5	MeJA- responsive element
DlbHLH66	GARE-motif	1100	7	Gibberellin- responsive element
DlbHLH66	ABRE	1618	5	Abscisic acid responsive element
DlbHLH66	TGACG-motif	1955	5	MeJA- responsive element
DlbHLH66	O2-site	264	9	Zein metabolism regulation
DlbHLH66	P-box	1916	7	Gibberellin- responsive element
DlbHLH66	MBS	1154	6	(MYB)drought-inducibility
DlbHLH66	MBS	1212	6	(MYB)drought-inducibility
DlbHLH66	LTR	1829	6	Low-temperature responsive element
DlbHLH66	ARE	1188	6	Anaerobic induction
DlbHLH66	GC-motif	1970	6	Anaerobic induction
DlbHLH66	GC-motif	2005	6	Anaerobic induction
DlbHLH67	Sp1	187	6	Light responsive element
DlbHLH67	Sp1	210	6	Light responsive element
DlbHLH67	TCCC-motif	916	7	Light responsive element
DlbHLH67	CAG-motif	1252	10	Light responsive element
DlbHLH67	CAT-box	266	6	Meristem expression
DlbHLH67	CAT-box	1507	6	Meristem expression
DlbHLH67	GT1-motif	1875	6	Light responsive element
DlbHLH67	G-box	323	6	Light responsive element
DlbHLH67	G-box	544	9	Light responsive element
DlbHLH67	G-box	546	6	Light responsive element
DlbHLH67	G-box	1781	6	Light responsive element
DlbHLH67	GTGGC-motif	289	10	Light responsive element
DlbHLH67	TCT-motif	1569	6	Light responsive element
DlbHLH67	AE-box	911	8	Light responsive element
DlbHLH67	Box 4	988	6	Light responsive element
DlbHLH67	G-Box	546	6	Light responsive element
DlbHLH67	motif I	321	10	root specific
DlbHLH67	TGACG-motif	1494	5	MeJA- responsive element
DlbHLH67	TGACG-motif	1525	5	MeJA- responsive element
DlbHLH67	TGA-	1324	6	Auxin responsive element
DlbHLH67	ABRE	324	5	Abscisic acid responsive element
DlbHLH67	ABRE	544	9	Abscisic acid responsive element
DlbHLH67	ABRE	546	6	Abscisic acid responsive element
DlbHLH67	ABRE	547	5	Abscisic acid responsive element
DlbHLH67	ABRE	1781	5	Abscisic acid responsive element
DlbHLH67	GARE-motif	1072	7	Gibberellin- responsive element
DlbHLH67	CGTCA-motif	1494	5	MeJA- responsive element
DlbHLH67	CGTCA-motif	1525	5	MeJA- responsive element
DlbHLH67	TCA-	111	9	Salicylic acid responsive element
DlbHLH67	O2-site	1366	9	Zein metabolism regulation
DlbHLH67	GC-motif	190	6	Anaerobic induction
DlbHLH67	GC-motif	1164	6	Anaerobic induction
DlbHLH67	ARE	1811	6	Anaerobic induction
DlbHLH68	GT1-motif	1208	6	Light responsive element
DlbHLH68	TCT-motif	236	6	Light responsive element
DlbHLH68	TCT-motif	1299	6	Light responsive element
DlbHLH68	G-box	920	6	Light responsive element
DlbHLH68	G-box	1195	6	Light responsive element
DlbHLH68	G-box	1501	6	Light responsive element
DlbHLH68	G-box	1591	6	Light responsive element
DlbHLH68	G-box	1680	9	Light responsive element
DlbHLH68	G-box	1682	6	Light responsive element
DlbHLH68	G-box	1714	6	Light responsive element
DlbHLH68	Unnamed_1	799	11	Light responsive element
DlbHLH68	TCCC-motif	452	7	Light responsive element
DlbHLH68	TCCC-motif	876	7	Light responsive element
DlbHLH68	CAT-box	52	6	Meristem expression
DlbHLH68	G-Box	1682	6	Light responsive element
DlbHLH68	3-AF1 binding site	1976	10	Light responsive element
DlbHLH68	I-box	1430	10	Light responsive element
DlbHLH68	CGTCA-motif	144	5	MeJA- responsive element
DlbHLH68	ABRE	1514	9	Abscisic acid responsive element
DlbHLH68	ABRE	1592	5	Abscisic acid responsive element
DlbHLH68	ABRE	1682	6	Abscisic acid responsive element
DlbHLH68	ABRE	1683	5	Abscisic acid responsive element
DlbHLH68	ABRE	1715	5	Abscisic acid responsive element
DlbHLH68	TGACG-motif	144	5	MeJA- responsive element
DlbHLH68	O2-site	118	9	Zein metabolism regulation
DlbHLH68	O2-site	621	9	Zein metabolism regulation
DlbHLH68	P-box	1490	7	Gibberellin- responsive element
DlbHLH68	MBS	797	6	(MYB)drought-inducibility
DlbHLH69	G-Box	1465	6	Light responsive element
DlbHLH69	Box 4	1107	6	Light responsive element
DlbHLH69	G-box	1465	6	Light responsive element
DlbHLH69	CAT-box	770	6	Meristem expression
DlbHLH69	Sp1	1632	6	Light responsive element
DlbHLH69	Sp1	1785	6	Light responsive element
DlbHLH69	TCCC-motif	632	7	Light responsive element
DlbHLH69	TCCC-motif	699	7	Light responsive element
DlbHLH69	TCCC-motif	724	7	Light responsive element
DlbHLH69	O2-site	618	9	Zein metabolism regulation
DlbHLH69	TATC-box	1199	7	Gibberellin- responsive element
DlbHLH69	CGTCA-motif	601	5	MeJA- responsive element
DlbHLH69	GARE-motif	517	7	Gibberellin- responsive element
DlbHLH69	ABRE	1463	9	Abscisic acid responsive element
DlbHLH69	ABRE	1465	6	Abscisic acid responsive element
DlbHLH69	ABRE	1466	5	Abscisic acid responsive element
DlbHLH69	ABRE	1583	9	Abscisic acid responsive element
DlbHLH69	TGACG-motif	601	5	MeJA- responsive element
DlbHLH69	ARE	1702	6	Anaerobic induction
DlbHLH70	I-box	939	9	Light responsive element
DlbHLH70	GATA-motif	214	10	Light responsive element
DlbHLH70	Box 4	289	6	Light responsive element
DlbHLH70	AE-box	1466	8	Light responsive element
DlbHLH70	G-box	1572	6	Light responsive element
DlbHLH70	G-box	1614	6	Light responsive element
DlbHLH70	CAT-box	1247	6	Meristem expression
DlbHLH70	ACE	1612	9	Light responsive element
DlbHLH70	ACE	1782	9	Light responsive element
DlbHLH70	P-box	672	7	Gibberellin- responsive element
DlbHLH70	TGA-	1619	6	Auxin responsive element
DlbHLH70	CGTCA-motif	1669	5	MeJA- responsive element
DlbHLH70	CGTCA-motif	1891	5	MeJA- responsive element
DlbHLH70	ABRE	1569	10	Abscisic acid responsive element
DlbHLH70	ABRE	1570	9	Abscisic acid responsive element
DlbHLH70	ABRE	1573	5	Abscisic acid responsive element
DlbHLH70	ABRE	1614	8	Abscisic acid responsive element
DlbHLH70	ABRE	1615	5	Abscisic acid responsive element
DlbHLH70	TGACG-motif	1669	5	MeJA- responsive element
DlbHLH70	TGACG-motif	1891	5	MeJA- responsive element
DlbHLH71	TCT-motif	1531	6	Light responsive element
DlbHLH71	TCT-motif	1595	6	Light responsive element
DlbHLH71	G-box	322	6	Light responsive element
DlbHLH71	AE-box	279	8	Light responsive element
DlbHLH71	CAT-box	129	6	Meristem expression
DlbHLH71	CAT-box	777	6	Meristem expression
DlbHLH71	O2-site	309	9	Zein metabolism regulation
DlbHLH71	P-box	113	7	Gibberellin- responsive element
DlbHLH71	TCA-	1092	9	Salicylic acid responsive element
DlbHLH71	CGTCA-motif	244	5	MeJA- responsive element
DlbHLH71	CGTCA-motif	573	5	MeJA- responsive element
DlbHLH71	CGTCA-motif	1469	5	MeJA- responsive element
DlbHLH71	CGTCA-motif	1920	5	MeJA- responsive element
DlbHLH71	TGA-	259	6	Auxin responsive element
DlbHLH71	TGA-	451	6	Auxin responsive element
DlbHLH71	TGACG-motif	244	5	MeJA- responsive element
DlbHLH71	TGACG-motif	573	5	MeJA- responsive element
DlbHLH71	TGACG-motif	1469	5	MeJA- responsive element
DlbHLH71	TGACG-motif	1920	5	MeJA- responsive element
DlbHLH72	MBS	239	6	(MYB)drought-inducibility
DlbHLH72	MBS	1862	6	(MYB)drought-inducibility
DlbHLH72	TGACG-motif	67	5	MeJA- responsive element
DlbHLH72	TGACG-motif	666	5	MeJA- responsive element
DlbHLH72	TGACG-motif	673	5	MeJA- responsive element
DlbHLH72	TGACG-motif	1055	5	MeJA- responsive element
DlbHLH72	TGACG-motif	1574	5	MeJA- responsive element
DlbHLH72	TGACG-motif	1580	5	MeJA- responsive element
DlbHLH72	TGACG-motif	1641	5	MeJA- responsive element
DlbHLH72	TGACG-motif	1644	5	MeJA- responsive element
DlbHLH72	G-box	154	6	Light responsive element
DlbHLH72	G-box	1911	6	Light responsive element
DlbHLH72	TGA-	1538	6	Auxin responsive element
DlbHLH72	CGTCA-motif	67	5	MeJA- responsive element
DlbHLH72	CGTCA-motif	666	5	MeJA- responsive element
DlbHLH72	CGTCA-motif	673	5	MeJA- responsive element
DlbHLH72	CGTCA-motif	1055	5	MeJA- responsive element
DlbHLH72	CGTCA-motif	1574	5	MeJA- responsive element
DlbHLH72	CGTCA-motif	1580	5	MeJA- responsive element
DlbHLH72	CGTCA-motif	1641	5	MeJA- responsive element
DlbHLH72	CGTCA-motif	1644	5	MeJA- responsive element
DlbHLH72	O2-site	487	8	Zein metabolism regulation
DlbHLH72	CAT-box	122	6	Meristem expression
DlbHLH72	CAT-box	194	6	Meristem expression
DlbHLH72	ARE	1926	6	Anaerobic induction
DlbHLH72	Sp1	897	6	Light responsive element
DlbHLH72	Sp1	1976	6	Light responsive element
DlbHLH72	ABRE	1911	5	Abscisic acid responsive element
DlbHLH72	GT1-motif	1702	7	Light responsive element
DlbHLH72	TCCC-motif	1790	7	Light responsive element
DlbHLH72	TCCC-motif	1802	7	Light responsive element
DlbHLH72	TCT-motif	1008	6	Light responsive element
DlbHLH73	MRE	580	7	Light responsive element
DlbHLH73	circadian	471	9	circadian control
DlbHLH73	G-Box	853	6	Light responsive element
[truncated: 6,490 more rows]
