# Supplementary material for: Genome-Wide Identification and Role of the bHLH Gene Family in Dendrocalamus latiflorus Flowering Regulation
Source: Int J Mol Sci. 2024 Oct 9;25(19):10837. doi: 10.3390/ijms251910837 (PMC11477406; doi:10.3390/ijms251910837)
Supplement: Supplementary file 1 [file ijms-25-10837-s001.zip › supplementary materials/Table S6.xlsx]

## Sheet: Sheet1
RT-qPCR primers in D. latiflorus
Gene name	CDs sequence	Forward primer sequences (5'-3')	Reverse primer sequences (5'-3')
DlbHLH95	ATGGCGTTGGAGGCCGTGGTATTCGCCCAAGGCCATTTCGGCTACGGGCCGTGCAGGGAG TCCCCCTACACGCTGGCGCCGTGGTGCGACCTGGGCGGCGGCGGCTTCGGCGAGTTTTTT GGGGACCTGGATCACCAGCTGGCCGCCTCCGTGGCGCCGAATGCGGACGAGTGGGAAGCG GTGTCGAGGGACCAGTCGGATGCTTCCACGAAGGGCAAGGCGCCGCCCGAGCAATCGGCG GCGGTGCCTGCCGTGGCGGGGAGGAGGAAGCGGCGGCGCACCAAGGTCGTCAAGAACAAG GAGGAGATTGAGAGCCAGAGGATGACCCACATTGCCGTCGAGCGCAACCGCCGCCGCCAG ATGAACGAGTACCTCGCCGTGCTCCGCTCCCTC…	ACCTCAACATGACCACCGTC	ACAGAGCCCAGCTTTGAGTC
DlbHLH97	ATGGACCCCGCCCCGACGCTCTCCGCCGAGCTCTGGCGCCCGCCGGGCGGACGCGCAGTG GAGGCATCCTCCGCTGTCACGGGCCAGAGCAACGGCAGCCGCGGGGGCGGCGCCGGGCGG AGGAGGCAGCGGGAGTCTGCGGCGTCCGAGGACGACTCGTCCAGGCTCGTCTCCACTTCC GGCGGCGGCGGCGGCGGCGGTCAGGTTTTGACTGATTCAGAAGCAAAGCGTTTCAAGGCA ATCAAATCCAGTGGTGATGATGACAGTTTAAGAACAGAGGCTGAAGCTGATTCAAGAAAT GCTAGCAGGGCTGTTGATCAAAATCCTCCACCGGCAGAGCCACCAAAACAAGATTACATC CATGTGAGGGCAAGAAGGGGTCAAGCAACTGAC…	GGCAGAGCCACCAAAACAAG	CGAGGACTGATGCTTTCCCA
DlbHLH118	ATGCGCCACCCCTCGATTCCGCCGGAGCTCCCCGCCGCCGGGGGAGAGATCGAGGCCCTG GTCCCCGCCGCCTCCGCTTCCGCCTCCGCCGCGGGGTCCTCCTCCACCGGCGCAGGCGGC GGCTCCTTCACGTTGCTCCTGGGGCTCCCGACCTCCCAGGCCATGGAGCTCCTACTGCCA CCCGCGGCGCGGGCGCCGGCGCCGACGTTCCCGTCCGACCAGCACCTCGTCGACAGCGCC GCCCGCTTCTCCGCCTTCGCCTCCCCCTCCCCGTCCCCTACCCCTCCCCCTTCCGCCAAG CGCAAGGCCGACCGCGCGTCCAAGGGGAAGGCGGCGAAGAAGGGGAAGACGGCGGCCGGC GGCGAGGAGAAGGCTGGGTGCGGAGGCGACGCC…	ACTTGTCAATGAGGCTCGCA	TGCTCCAAGCCCATTCCATT
DlbHLH123	ATGGAGGCAGACATGGGTGTGAACTTCGATTTCTGCTGGCCAACGCCTCACTTCTTCGAG CCCCACGAGCTCACCGTCGACGACAGCCTGATTGATTGCTGTAGCAGCCTGATTGATTGC TGTAGCACCATGTACGTGCCGAACGAGGACTCGCTGTCCGGCCTGTACTCTTGCTACGGC GTCTCGTCCTCGCCGGACGGCGCCAACTCGTGCTCGGCGACGACGGCGGCCGCGAAGGCG GAGAGCAAGAACGTAGTCGTGGAGAGGGACCGGCGCAAGAGGCTCAACGAGAAGCTCTAC GCCCTCCGCGGCGTCGTGCCCAGCATCACCAAGATGGACAAGGCGTCCATCATTCGGGAC GCCATCGCGTACGTCGAGCAGCTGCAGGAGCAG…	CTGTCCGGCCTGTACTCTTG	TCCCTCTCCACGACTACGTT
DlbHLH135	ATGGACGCGGAGATGGGCGACAGCTTCGCCTACTACTGGGAGACGCAGCGCTACCTCGAG TCCGAGGAGCTCGTCGACAGCATGTTAGCGGGGGCGCCCGAGGACGCCTTGTCCACCTAC GACTCCAGCTCGCCGGACGGCTCCCACTCATCGTCGATGCCAGCTGGGTCGGCGGCCGGG GCCGGGGCAGGGATGGCCGGTGCGACAGGAGCAAACAAGAACATCCTCATAGAGCGCGAC CGTCGCCGCAAGCTCAACGAGAAGCTCTATGAGCTCCGCAGCGTCGTGCCCAACATCACC AAGATGGACAAGGCGTCGATCATCAGGGACGCGATCGAGTACATCCAGCAGCTGCAGGCG CAGGAGCGGCAGATGCTGACGGAGGTCTCCGCG…	AGCTTCGCCTACTACTGGGA	GAGTCGTAGGTGGACAAGGC
DlbHLH150	ATGAGCTGCGGGGCGCAGAACGGGTGGCTCCTGGACTACGGGCTCGTGGAGGAGGAGATC CAGGGGTCGGACTTCATATACATGGTGGACGACCCCGCCGTCAACAGCGTGATATTGGGG TTTGATGTTCCCAGAAGAGAGGACGGTGGCCAGGACAACTCCGGCTCCAAGAAAAGATCC CGGCCAGAGTCGAGCGCGCCAGCCGGCACCAAGGCTTGCCGCGAGAAGCTCCGGCGAGAC AGGCTCAACGAAAGGTTCAACGAGCTCTGCGCCGTCATGGAACCCGGGAAGCCGCCGAAG GCCGACAAGGTCGCCATCCTAAGCGACGCTGCTCGTCTCCTGGGCCAGCTGCGCGCCGAG GCTCAGAAGCTCAAGAAATCAAACGAGTCACTC…	TCGTGGAGGAGGAGATCCAG	TTCTTGGAGCCGGAGTTGTC
DlbHLH165	ATGCGCCACCCCTCGCCGCCGCGGGAGCTCCCCACCGCCGGGGGCGAGATCCAGGCCCTG GTCCCCGCCGCCCCCGCTCCCGCCTCCGCCGCGGGGTCCTCCTCCACCGGAGGCGGCGGC TCCTTCACGGCGCTCCTGGGGCTCCCGACCTCCGAGGCCATGGAGCTCCTGCTGCCCCCC GCGGCGCCGGCGCCGACGTTCCCCTCCGACCCGCACCTCGTCGACCGCGCCGCCCGCTTC TCCGCCTTCGCCTCCTCCTCCCCGTCCCCCACCCCGCCCCCTCCCCCTTCCTCCAAGCGC AAGGCCGACCCCGCCGAGCGCGCGTCCAAGGGGAAGGCGGCGAAGAAGGGCAAGACTGCG GCCGGCGGCGAGGAGAAGGCTGGGGGCGGAGGC…	TCCCCGGATGCAGTAAGGTA	TAGCCCACCAAAATCGACCC
DlbHLH264	ATGGACGAGCTGCTCTCCCCGTGCTCCTCCTTCTCCCCCGCCGGCCACCAGATACTCGAG TTCACCTCCTGCGAGGTCCCCGAGCAATGGCTTCTCGGCGATGTGGTCGCGACCAAGAAC GAGGACGACGGGGGGCTATGGCCTGTGGGGAGCTCCCTCTCCCCGGACTCTGAGCTATCC GAGCTTCCACCTAGCATCCCGCCCTCGACGCAGCGCCCGGCGAAGCGGCGGGGACGGAAG CCCGGGCCGCGCCCCGACGGCCTCACCGTCCGGCACGTGGAGGCCGAGCGGCAGCGCCGG GAGAAGCTGAACCGCCGGTTCTGCGACCTCCGCGCCGCCGTCCCCACCGTGTCCCGCATG GACAAGGCCTCCCTCCTCGCCGACGCCGCGGCC…	GACCAAGAACGAGGACGACG	GGTGGAAGCTCGGATAGCTC
