# Supplementary material for: Genome-Wide Identification and Role of the bHLH Gene Family in Dendrocalamus latiflorus Flowering Regulation
Source: Int J Mol Sci. 2024 Oct 9;25(19):10837. doi: 10.3390/ijms251910837 (PMC11477406; doi:10.3390/ijms251910837)
Supplement: Supplementary file 1 [file ijms-25-10837-s001.zip › supplementary materials/Table S7.xlsx]

## Sheet: Sheet1
Table S7. q-PCR data
CT value from q-PCR:
	Replicate	DlbHLH95	DlbHLH97	DlbHLH118	DlbHLH123	DlbHLH135	DlbHLH150	DlbHLH165	DlbHLH264
F1	1	32.247	29.943	26.98	33.659	25.95	33.574	30.246	33.755
	2	32.258	30.901	27.718	33.158	26.952	32.083	30.093	33.688
	3	32.268	30.832	26.908	32.869	27.381	33.931	31.54	34.957
F2	1	27.982	32.238	30.059	29.994	24.972	29.505	34.73	30.978
	2	28.073	32.562	32.226	30.028	25.435	30.916	33.643	30.63
	3	28.973	32.931	32.996	29.659	24.605	31.74	33.626	30.414
F3	1	28.609	33.515	30.249	29.352	25.667	30.891	33.842	30.059
	2	29.57	33.918	30.664	29.958	25.623	31.284	33.487	29.478
	3	28.264	33.038	29.721	30.157	26.091	31.262	34.985	29.333
F4	1	28.98	33.973	31.225	28.956	25.555	31.176	32.029	29.217
	2	28.417	33.847	30.177	29.028	26.494	31.391	33.663	29.587
	3	28.228	33.876	31.853	28.574	27.244	32.696	34.818	30.122
The relative expression calculated by 2^-ΔΔCT:
	Replicate	DlbHLH95	DlbHLH97	DlbHLH118	DlbHLH123	DlbHLH135	DlbHLH150	DlbHLH165	DlbHLH264
F1	1	0.714662	1.08699	0.827406	0.526	1.24459	0.545884	0.923382	0.922103
	2	1.09227	0.861745	0.764012	1.147	0.95705	2.36308	1.58118	1.48761
	3	1.28106	1.06757	1.58191	1.656	0.839537	0.775214	0.684916	0.729005
F2	1	9.60199	0.154785	0.068425	4.666	1.71317	6.40264	0.0288357	4.4168
	2	13.5511	0.185866	0.0229028	6.851	1.86822	3.61919	0.092078	8.45029
	3	5.6425	0.111826	0.0104357	6.875	2.58053	1.5885	0.0723933	7.62639
F3	1	6.1874	0.0635631	0.0596914	7.247	1.05312	2.43795	0.0531053	8.31087
	2	4.67295	0.0706745	0.0658199	7	1.59623	2.72956	0.0998565	18.2775
	3	8.21541	0.0924831	0.0899749	4.336	0.820552	1.97064	0.0251378	14.3701
F4	1	2.31071	0.0223487	0.0146563	4.605	0.549681	0.966383	0.0901206	7.19503
	2	4.1564	0.0296944	0.0368975	5.334	0.349089	1.01373	0.0353536	6.77866
	3	8.18699	0.0502871	0.0199519	12.626	0.358655	0.708906	0.0274319	8.08361
